# Supplementary material for: Heterotroph Interactions Alter Prochlorococcus Transcriptome Dynamics during Extended Periods of Darkness
Source: mSystems. 2018 May 29;3(3):e00040-18. doi: 10.1128/mSystems.00040-18 (PMC5974335; doi:10.1128/mSystems.00040-18)
Supplement: TABLE S1 [file sys003182233st1.xlsx]

## Sheet: Table S1
ID	Culture condition	Light	Timepoint (hrs)	Replicate	Total library size (reads)	Reads mapped to a genome	Transcripts aligning to Prochlorococcus ORFs (sense orientation)	Transcripts aligning to Alteromonas ORFs (sense orientation)	Remaining rRNA/tRNAs
A0L_1	Axenic	13:11 light:dark	0	1	6363035	0.992	4889023	n.a.	0.0200069
A0L_2	Axenic	13:11 light:dark	0	2	4490611	0.995	3334978	n.a.	0.0453785
A0L_3	Axenic	13:11 light:dark	0	3	4567970	0.973	3491025	n.a.	0.0217667
A8L_1	Axenic	13:11 light:dark	8	1	3575387	0.976	2083393	n.a.	0.218496
A8L_2	Axenic	13:11 light:dark	8	2	3751811	0.985	1656211	n.a.	0.485927
A8L_3	Axenic	13:11 light:dark	8	3	2545675	0.981	988999	n.a.	0.555597
A12L_1	Axenic	13:11 light:dark	12	1	2870326	0.983	1491119	n.a.	0.35601
A12L_2	Axenic	13:11 light:dark	12	2	3599841	0.985	1716876	n.a.	0.40063
A12L_3	Axenic	13:11 light:dark	12	3	3992690	0.983	1952183	n.a.	0.386618
A16L_1	Axenic	13:11 light:dark	16	1	3367881	0.983	1572225	n.a.	0.433447
A16L_2	Axenic	13:11 light:dark	16	2	4278903	0.982	1932369	n.a.	0.444715
A16L_3	Axenic	13:11 light:dark	16	3	3182915	0.962	2333086	n.a.	0.0722392
A20L_1	Axenic	13:11 light:dark	20	1	3586973	0.972	2555422	n.a.	0.0895999
A20L_2	Axenic	13:11 light:dark	20	2	4225771	0.981	2880505	n.a.	0.143093
A20L_3	Axenic	13:11 light:dark	20	3	4036245	0.982	2886880	n.a.	0.0719217
A24L_1	Axenic	13:11 light:dark	24	1	5189886	0.995	4001010	n.a.	0.0281927
A24L_2	Axenic	13:11 light:dark	24	2	4466965	0.996	3430181	n.a.	0.020446
A24L_3	Axenic	13:11 light:dark	24	3	4387487	0.996	3402041	n.a.	0.023809
A28L_1	Axenic	13:11 light:dark	28	1	3011230	0.985	1948696	n.a.	0.150538
A28L_2	Axenic	13:11 light:dark	28	2	5646162	0.894	3592805	n.a.	0.0323218
A28L_3	Axenic	13:11 light:dark	28	3	3360143	0.98	1922753	n.a.	0.234714
A32L_1	Axenic	13:11 light:dark	32	1	3431950	0.973	1932211	n.a.	0.278153
A32L_3	Axenic	13:11 light:dark	32	3	3363661	0.98	1405028	n.a.	0.470708
A36L_1	Axenic	13:11 light:dark	36	1	5017169	0.99	2768458	n.a.	0.326337
A36L_2	Axenic	13:11 light:dark	36	2	4726556	0.989	2373005	n.a.	0.374503
A36L_3	Axenic	13:11 light:dark	36	3	4363230	0.989	2571496	n.a.	0.266373
A40L_1	Axenic	13:11 light:dark	40	1	5158043	0.995	3952565	n.a.	0.0702706
A40L_2	Axenic	13:11 light:dark	40	2	4982387	0.993	4019384	n.a.	0.0373764
A40L_3	Axenic	13:11 light:dark	40	3	5121807	0.993	3867297	n.a.	0.0613773
A48L_1	Axenic	13:11 light:dark	48	1	4571904	0.995	3505033	n.a.	0.0259437
A48L_2	Axenic	13:11 light:dark	48	2	3236793	0.995	2428674	n.a.	0.0206822
A48L_3	Axenic	13:11 light:dark	48	3	3728277	0.993	2802647	n.a.	0.0371142
A28D_1	Axenic	Extended darkness	28	1	4505122	0.984	465828	n.a.	0.864009
A28D_2	Axenic	Extended darkness	28	2	5507863	0.987	2714080	n.a.	0.358596
A28D_3	Axenic	Extended darkness	28	3	4439128	0.987	2112598	n.a.	0.373855
A32D_1	Axenic	Extended darkness	32	1	3122457	0.984	1562708	n.a.	0.346114
A32D_2	Axenic	Extended darkness	32	2	4942918	0.988	2090476	n.a.	0.464634
A32D_3	Axenic	Extended darkness	32	3	5369273	0.989	2481277	n.a.	0.41782
A36D_1	Axenic	Extended darkness	36	1	4002050	0.985	1951877	n.a.	0.280403
A36D_2	Axenic	Extended darkness	36	2	3893695	0.987	1604126	n.a.	0.436738
A36D_3	Axenic	Extended darkness	36	3	3503423	0.986	1159324	n.a.	0.543993
A40D_1	Axenic	Extended darkness	40	1	5616159	0.971	3671011	n.a.	0.028467
A40D_2	Axenic	Extended darkness	40	2	6366581	0.977	3913807	n.a.	0.0674949
A40D_3	Axenic	Extended darkness	40	3	4315001	0.991	3101897	n.a.	0.0386034
A48D_1	Axenic	Extended darkness	48	1	14151773	0.99	8389631	n.a.	0.0462152
A48D_2	Axenic	Extended darkness	48	2	4415391	0.987	2019430	n.a.	0.213765
A48D_3	Axenic	Extended darkness	48	3	3869588	0.984	2254664	n.a.	0.0627431
A72D_1	Axenic	Extended darkness	72	1	2435611	0.864	289175	n.a.	0.478185
A72D_2	Axenic	Extended darkness	72	2	7132655	0.939	703149	n.a.	0.872447
A72D_3	Axenic	Extended darkness	72	3	5074737	0.959	247882	n.a.	0.943055
A96D_1	Axenic	Extended darkness	96	1	4666827	0.952	596959	n.a.	0.585832
A96D_2	Axenic	Extended darkness	96	2	5330007	0.985	409600	n.a.	0.906921
A96D_3	Axenic	Extended darkness	96	3	4088601	0.757	615216	n.a.	0.686309
A144D_1	Axenic	Extended darkness	144	1	8277088	0.93	1586504	n.a.	0.396287
A144D_2	Axenic	Extended darkness	144	2	5501507	0.832	913236	n.a.	0.441976
A144D_3	Axenic	Extended darkness	144	3	7290106	0.97	643132	n.a.	0.724816
H0L_1	Co-culture	13:11 light:dark	0	1	7478814	0.97	2535366	339228	0.535184
H0L_2	Co-culture	13:11 light:dark	0	2	6975398	0.954	3116926	464119	0.390554
H0L_3	Co-culture	13:11 light:dark	0	3	8004639	0.97	3237378	489742	0.457298
H8L_1	Co-culture	13:11 light:dark	8	1	4741654	0.95	1771179	125157	0.437555
H8L_2	Co-culture	13:11 light:dark	8	2	4265894	0.948	1551155	87725	0.459853
H8L_3	Co-culture	13:11 light:dark	8	3	4030062	0.95	1671875	103217	0.388199
H12L_1	Co-culture	13:11 light:dark	12	1	3427756	0.967	954754	89721	0.599703
H12L_2	Co-culture	13:11 light:dark	12	2	4205776	0.941	2156169	113513	0.27444
H12L_3	Co-culture	13:11 light:dark	12	3	3785886	0.959	1550816	102778	0.424699
H16L_1	Co-culture	13:11 light:dark	16	1	4205485	0.965	1129411	99802	0.629619
H16L_2	Co-culture	13:11 light:dark	16	2	4167744	0.94	2353427	177179	0.24746
H16L_3	Co-culture	13:11 light:dark	16	3	3993482	0.931	2056859	150611	0.300996
H20L_1	Co-culture	13:11 light:dark	20	1	3921145	0.966	1004610	61459	0.650835
H20L_2	Co-culture	13:11 light:dark	20	2	3406215	0.976	631379	37161	0.750328
H20L_3	Co-culture	13:11 light:dark	20	3	3851445	0.969	1285340	77537	0.551782
H24L_1	Co-culture	13:11 light:dark	24	1	7872498	0.975	3432515	393805	0.417454
H24L_2	Co-culture	13:11 light:dark	24	2	7498807	0.98	3459364	247249	0.398683
H24L_3	Co-culture	13:11 light:dark	24	3	7882793	0.977	3780730	297791	0.371785
H28L_1	Co-culture	13:11 light:dark	28	1	3530035	0.958	1144029	576086	0.550173
H28L_2	Co-culture	13:11 light:dark	28	2	3393093	0.975	1285267	601196	0.486505
H28L_3	Co-culture	13:11 light:dark	28	3	4126921	0.975	910953	325404	0.687093
H32L_1	Co-culture	13:11 light:dark	32	1	3329833	0.93	1621679	429598	0.294804
H32L_2	Co-culture	13:11 light:dark	32	2	3521484	0.987	1728094	374270	0.330209
H32L_3	Co-culture	13:11 light:dark	32	3	2851939	0.972	1236852	229785	0.396465
H36L_1	Co-culture	13:11 light:dark	36	1	2367161	0.941	763476	131911	0.531211
H36L_2	Co-culture	13:11 light:dark	36	2	3922264	0.964	1092336	231147	0.607514
H36L_3	Co-culture	13:11 light:dark	36	3	2950177	0.934	1535309	373825	0.255349
H40L_1	Co-culture	13:11 light:dark	40	1	8524965	0.972	3749957	654186	0.431241
H40L_2	Co-culture	13:11 light:dark	40	2	7785266	0.98	3754801	637893	0.388388
H40L_3	Co-culture	13:11 light:dark	40	3	7437229	0.978	3138686	707600	0.458129
H48L_1	Co-culture	13:11 light:dark	48	1	9864687	0.988	5245581	669264	0.32307
H48L_2	Co-culture	13:11 light:dark	48	2	7855003	0.991	3104799	412414	0.488767
H48L_3	Co-culture	13:11 light:dark	48	3	8466898	0.986	3710370	593218	0.422577
H28D_1	Co-culture	Extended darkness	28	1	3296207	0.99	1763695	167047	0.269321
H28D_2	Co-culture	Extended darkness	28	2	3542848	0.955	1935089	167664	0.219525
H28D_3	Co-culture	Extended darkness	28	3	3572008	0.969	1345767	76428	0.469114
H32D_1	Co-culture	Extended darkness	32	1	2626985	0.989	948418	53454	0.503556
H32D_2	Co-culture	Extended darkness	32	2	2955809	0.926	1723200	44060	0.162266
H32D_3	Co-culture	Extended darkness	32	3	3297275	0.963	1417761	69148	0.394441
H36D_1	Co-culture	Extended darkness	36	1	2844400	0.96	981264	88510	0.466323
H36D_2	Co-culture	Extended darkness	36	2	2869639	0.948	1023401	36928	0.450956
H36D_3	Co-culture	Extended darkness	36	3	3075549	0.929	1378556	95345	0.292696
H40D_1	Co-culture	Extended darkness	40	1	10447867	0.987	3219613	322073	0.522384
H40D_2	Co-culture	Extended darkness	40	2	7333313	0.983	2523063	116902	0.490731
H40D_3	Co-culture	Extended darkness	40	3	9408989	0.984	3134254	296655	0.497293
H48D_1	Co-culture	Extended darkness	48	1	7284876	0.983	1433245	178118	0.666404
H48D_2	Co-culture	Extended darkness	48	2	7775857	0.969	1642446	192966	0.652527
H48D_3	Co-culture	Extended darkness	48	3	7136438	0.975	1522404	282229	0.641924
H72D_1	Co-culture	Extended darkness	72	1	7194648	0.981	629150	433368	0.805198
H72D_2	Co-culture	Extended darkness	72	2	8226489	0.989	305882	213539	0.911119
H72D_3	Co-culture	Extended darkness	72	3	7904275	0.996	123941	98056	0.95219
H96D_1	Co-culture	Extended darkness	96	1	7744674	0.993	174861	136925	0.934194
H96D_2	Co-culture	Extended darkness	96	2	6540288	0.971	629924	508270	0.803463
H96D_3	Co-culture	Extended darkness	96	3	6901014	0.996	96125	77824	0.945754
H144D_1	Co-culture	Extended darkness	144	1	5177528	0.95	125057	66326	0.898797
H144D_2	Co-culture	Extended darkness	144	2	5103500	0.934	128121	73383	0.899639
H144D_3	Co-culture	Extended darkness	144	3	3200013	0.919	144508	94691	0.840796
