# Supplementary material for: Heterotroph Interactions Alter Prochlorococcus Transcriptome Dynamics during Extended Periods of Darkness
Source: mSystems. 2018 May 29;3(3):e00040-18. doi: 10.1128/mSystems.00040-18 (PMC5974335; doi:10.1128/mSystems.00040-18)
Supplement: TABLE S2 [file sys003182233st2.xlsx]

## Sheet: Table S2
Figure	Metric	Comparison	Test	P value	Significant difference?
1A	growth rate	Prochlorococcus,axenic vs. co-culture in L:D diel	two-tailed homoscedastic t test	0.16	no
1A	growth rate	Prochlorococcus,axenic cultures in L:D diel vs. extended darkness (through 48 hr timepoint)	two-tailed homoscedastic t test	0.79	no
1A	growth rate	Prochlorococcus, co-cultures in L:D diel vs. extended darkness (through 48 hr timepoint)	two-tailed homoscedastic t test	0.9	no
1A	growth rate	Alteromonas,L:D diel vs. extended darkness co-cultures	two-tailed homoscedastic t test	0.007	yes
1A	maximum abundance	Alteromonas,L:D diel vs. extended darkness co-cultures	two-tailed homoscedastic t test	0.046	yes
1B	Fv/Fm	axenic vs. co-culture in L:D diel	two-tailed paired t test	0.32	no
1B	Fv/Fm	axenic vs. co-culture in extended darkness	two-tailed paired t test	<7 x 10^-6	yes
1C	σPSII	axenic vs. co-culture in L:D diel	two-tailed paired t test	0.08	no
1C	σPSII	axenic vs. co-culture in extended darkness	two-tailed paired t test	0.29	no
1D	fluorescence per cell	axenic vs. co-culture in L:D diel	two-tailed paired t test	0.006	yes
1D	fluorescence per cell	axenic vs. co-culture in extended darkness	two-tailed paired t test	0.32	no
