# Supplementary material for: Heterotroph Interactions Alter Prochlorococcus Transcriptome Dynamics during Extended Periods of Darkness
Source: mSystems. 2018 May 29;3(3):e00040-18. doi: 10.1128/mSystems.00040-18 (PMC5974335; doi:10.1128/mSystems.00040-18)
Supplement: TABLE S3 [file sys003182233st3.xlsx]

## Sheet: Table S3
NCBI ID	NCBI ID_2	NCBI ID_3	Axenic, 36 hours	Axenic, 40 hours	Axenic, 48 hours	Co-culture, 36 hours	Co-culture, 40 hours	Co-culture, 48 hours	Gene Name	Genbank Annotation	RAST annotation	Response of Synechococcus elongatus PCC7942 homolog to darkness (ppGpp)a
NATL2_00001	PMN2A_RS00015	PMN2A_1328	0.113	-0.456	-6.818***	0.213	-0.137	-2.617***	dnaN	DNA polymerase III subunit beta	DNA polymerase III beta subunit (EC 2.7.7.7)
NATL2_00011	PMN2A_RS00020	PMN2A_1329	-0.297	-2.371***	-7.914***	0.387	0.143	-2.057***		hypothetical protein	RNA metabolism-related protein
NATL2_00021	PMN2A_RS00025	PMN2A_1330	-0.598	-0.481	-3.587***	-0.155	-0.247	-1.99***	purL	phosphoribosylformylglycinamidine synthase subunit PurL	Phosphoribosylformylglycinamidine synthase, synthetase subunit (EC 6.3.5.3)
NATL2_00031	PMN2A_RS00030	PMN2A_1331	-0.712	-0.088	-6.055***	-0.236	0.206	-0.934***	purF	amidophosphoribosyltransferase	Amidophosphoribosyltransferase (EC 2.4.2.14)
NATL2_00041	PMN2A_RS00035	PMN2A_1332	0.73	2.805***	1.167***	1.037	1.362***	-0.752	gyrA	topoisomerase IV	DNA gyrase subunit A (EC 5.99.1.3)
NATL2_00051	PMN2A_RS00040	PMN2A_1333	0.04	-5.392***	0	0.627	0.46	-1.589***		hypothetical protein	FIG00940173: hypothetical protein
NATL2_00061	PMN2A_RS00045	PMN2A_1334	0.174	1.08***	-6.985***	0.276	0.544	-1.151***	queG	epoxyqueuosine reductase	Epoxyqueuosine (oQ) reductase QueG
NATL2_00071	PMN2A_RS00050	PMN2A_1335	1.128***	1.724***	1.304***	0.654	1.661***	-0.262		hypothetical protein	Transporter
NATL2_00081	PMN2A_RS00055	PMN2A_1336	0.264	0.652	4.128***	-0.67	0.807	-0.612	nusB	transcription antitermination protein NusB	Transcription termination protein NusB
NATL2_00091	PMN2A_RS00060	PMN2A_1337	-0.298	0.345	-7.307***	0.166	0.628***	-1.245***	ftsY	cell division protein FtsY	Signal recognition particle receptor protein FtsY (=alpha subunit) (TC 3.A.5.1.1)
NATL2_00101	PMN2A_RS00065	PMN2A_1338	-0.531	0.112	0.084	-0.257	-0.286	-2.049***	rsbU	serine phosphatase	Serine phosphatase RsbU, regulator of sigma subunit
NATL2_00111	PMN2A_RS00070	PMN2A_1339	0.492	0.144	0.902	0.641	1.322	-2.156***	argH	argininosuccinate lyase	Argininosuccinate lyase (EC 4.3.2.1)
NATL2_00121	PMN2A_RS00075	PMN2A_1340	0.694***	1.745***	2.312***	0.681	0.977***	1.576***	ssb	RNA-binding protein	Single-stranded DNA-binding protein
NATL2_00131	PMN2A_RS00080	PMN2A_1341	0.026	0.659	3.283***	-0.276	0.312	0.173		tRNA-dihydrouridine synthase A	tRNA dihydrouridine synthase A
NATL2_00141	PMN2A_RS00085	PMN2A_1342	-0.063	-1.319***	-4.857***	0.222	-0.294	-0.091	msrB	methionine sulfoxide reductase B	Peptide methionine sulfoxide reductase MsrB (EC 1.8.4.12)
NATL2_00151	PMN2A_RS00090	PMN2A_1343	1.545***	0.939***	3.099***	1.403***	0.304	2.209***	grpE	protein GrpE	Heat shock protein GrpE
NATL2_00161	PMN2A_RS00095	PMN2A_1344	1.116***	0.129	3.472***	0.508	0.176	2.19***	dnaJ	molecular chaperone DnaJ	Chaperone protein DnaJ
NATL2_00171	PMN2A_RS00100	PMN2A_1345	0.974	4.517***	4.165***	1.507	0.474	2.451***		hypothetical protein	FIG00940904: hypothetical protein
NATL2_00191	PMN2A_RS00110	PMN2A_1347	-0.234	-1.922***	-5.824***	0.168	-0.437	-1.299***		nucleoid-associated protein	FIG00940521: hypothetical protein
NATL2_00211	PMN2A_RS00120	PMN2A_1349	-0.384	0.051	-6.473***	-0.31	0.378	-1.151***	murC	UDP-N-acetylmuramate--alanine ligase	UDP-N-acetylmuramate--alanine ligase (EC 6.3.2.8)
NATL2_00221	PMN2A_RS00125	PMN2A_1350	-2.081***	-1.754***	1.734***	-2.189***	-2.876***	-1***	gapA	glyceraldehyde-3-phosphate dehydrogenase	NADPH-dependent glyceraldehyde-3-phosphate dehydrogenase (EC 1.2.1.13)
NATL2_00231	PMN2A_RS00130	PMN2A_1351	-0.186	-1.633***	4.222***	0.412	-0.382	0.376	thiL	thiamine monophosphate kinase	Thiamine-monophosphate kinase (EC 2.7.4.16)
NATL2_00241	PMN2A_RS00135	PMN2A_1352	-0.088	-0.21	2.109***	0.096	-0.214	0.832		peptidyl-prolyl cis-trans isomerase	Peptidyl-prolyl cis-trans isomerase
NATL2_00251	PMN2A_RS00140	PMN2A_1353	0.009	0.99***	1.634***	0.146	0.651	0.477	efp	elongation factor P	Translation elongation factor P
NATL2_00261	PMN2A_RS00145	PMN2A_1354	0.187	0.841***	1.623***	-0.319	-0.287	-0.662***	accB	carboxylesterase	Biotin carboxyl carrier protein of acetyl-CoA carboxylase
NATL2_00271	PMN2A_RS00150	PMN2A_1355	-0.127	0.258	-6.218***	-0.339	-0.019	-1.08***	pdxA	4-hydroxythreonine-4-phosphate dehydrogenase	4-hydroxythreonine-4-phosphate dehydrogenase (EC 1.1.1.262)
NATL2_00281	PMN2A_RS00155	PMN2A_1356	0.107	-0.187	-6.497***	-0.039	0.018	-1.157***		oxidoreductase	Nucleoside-diphosphate-sugar epimerases
NATL2_00301	PMN2A_RS00165	PMN2A_1358	0.449	-4.857***	-4.777***	0.452	0.442	-2.1***		HNH nuclease	HNH endonuclease:HNH nuclease
NATL2_00311	PMN2A_RS00170	PMN2A_1359	1.172	0.992	0.168	0.68	1.823***	-1.291***		hypothetical protein	possible Bacterial type II secretion system protein
NATL2_00321	PMN2A_RS00175	PMN2A_1360	-0.721	2.359***	0	-0.094	-0.6	-1.175		hypothetical protein	FIG00942613: hypothetical protein
NATL2_00331	PMN2A_RS00180	PMN2A_1361	0.535	-1.254***	-4.342***	0.661	-0.48	-1.043***	spt	class V aminotransferase	Serine--glyoxylate aminotransferase (EC 2.6.1.45)
NATL2_00341	PMN2A_RS00185	PMN2A_1362	-0.251	-0.87***	-6.467***	0.233	0.358	0.511	cbiD	Cobalt-precorrin-5B C(1)-methyltransferase	Cobalt-precorrin-6 synthase, anaerobic
NATL2_00351	PMN2A_RS00190	PMN2A_1363	0.128	-1.979***	-6.368***	0.372	-0.409	-3.035***	guaA	GMP synthase [glutamine-hydrolyzing]	GMP synthase [glutamine-hydrolyzing], amidotransferase subunit (EC 6.3.5.2) / GMP synthase [glutamine-hydrolyzing], ATP pyrophosphatase subunit (EC 6.3.5.2)
NATL2_00361	PMN2A_RS00195	PMN2A_1364	0.125	-0.624	-5.816***	0.023	0.9	0.136		hypothetical protein	hypothetical protein
NATL2_00371	PMN2A_RS00200	PMN2A_1365	0.378	-4.113***	0	1.079	2.296	0.321		hypothetical protein	restriction endonuclease
NATL2_00381	PMN2A_RS00205	PMN2A_1366	-0.296	0.042	-5.665***	-0.202	1.225***	0.224		hypothetical protein	Translation elongation factor P
NATL2_00391	PMN2A_RS00210	PMN2A_1367	0.365	1.443***	-6.377***	0.219	0.26	-3.088***		hypothetical protein	FIG00943198: hypothetical protein
NATL2_00401	PMN2A_RS00215	PMN2A_1368	-0.154	-6.288***	-0.266	0.13	-1.524***	-3.494***		potassium transporter Kef	Potassium voltage-gated channel subfamily KQT; possible potassium channel, VIC family
NATL2_00411	PMN2A_RS00220	PMN2A_1369	0.349	-4.387***	-5.283***	0.562	-2.68***	-1.812***		hypothetical protein	FIG00943640: hypothetical protein
NATL2_00421	PMN2A_RS00225	PMN2A_1370	-1.234	-4.355***	-4.925***	-1.444***	-3.579***	-4.432***		hypothetical protein	FIG00940220: hypothetical protein
NATL2_00431	PMN2A_RS00230	PMN2A_1371	-0.154	0.367	-6.11***	0.352	-0.39	-3.841***		membrane protein	FIG00940093: hypothetical protein
NATL2_00441	PMN2A_RS00235	PMN2A_1372	-0.743	-0.672	-6.806***	-0.01	0.217	-0.475		hypothetical protein	FIG00941294: hypothetical protein
NATL2_00451	PMN2A_RS00240	PMN2A_1373	-0.588	1.016	-6.083***	0.087	0.511	-0.899	ftsI	penicillin-binding protein	Cell division protein FtsI [Peptidoglycan synthetase] (EC 2.4.1.129)
NATL2_00461	PMN2A_RS00245	PMN2A_1374	0.095	-0.943	2.39***	-0.275	0.075	-0.332		reductase	Possible reductase
NATL2_00471	PMN2A_RS00250	PMN2A_1375	0.388	0.612***	5.912***	-0.452	0.283	3.034***		flavin oxidoreductase	Diflavin flavoprotein SYNW2368
NATL2_00481	PMN2A_RS00255	PMN2A_1376	0.88***	1.756***	6.522***	0.576	1.353***	5.303***		DeoR family transcriptional regulator	Diflavin flavoprotein SYNW2367
NATL2_00491	PMN2A_RS00260	PMN2A_1377	0.552	2.939***	2.551***	0.958***	2.072***	1.343***	alaS	alanine--tRNA ligase	Alanyl-tRNA synthetase (EC 6.1.1.7)
NATL2_00501	PMN2A_RS00265	PMN2A_1378	-1.453***	-1.834***	-5.763***	-1.286***	-1.858***	-3.411***	speA	arginine decarboxylase	Biosynthetic arginine decarboxylase (EC 4.1.1.19)
NATL2_00511	PMN2A_RS00270	PMN2A_1379	-1.857***	-2.4***	-5.603***	-1.345***	-2.561***	-0.705	ndk	nucleoside diphosphate kinase	Nucleoside diphosphate kinase (EC 2.7.4.6)
NATL2_00521	PMN2A_RS00275	PMN2A_1380	-0.562	-0.007	-4.904***	-0.366	-0.42	-2.366***	thiO	amino acid oxidase	Glycine oxidase ThiO (EC 1.4.3.19)
NATL2_00531	PMN2A_RS00280	PMN2A_1381	-0.157	-0.518	2.502***	-0.338	0.105	-0.444	gatB	aspartyl/glutamyl-tRNA(Asn/Gln) amidotransferase subunit B	Aspartyl-tRNA(Asn) amidotransferase subunit B (EC 6.3.5.6) @ Glutamyl-tRNA(Gln) amidotransferase subunit B (EC 6.3.5.7)
NATL2_00541	PMN2A_RS00285	PMN2A_1382	-0.199	-4.104***	-7.198***	-0.279	-0.165	-1.084	coaE	dephospho-CoA kinase	Dephospho-CoA kinase (EC 2.7.1.24)
NATL2_00551	PMN2A_RS00290	PMN2A_1383	-1.012	-0.809	0.44	-0.256	-0.263	-1.513***	argJ	arginine biosynthesis protein ArgJ	Glutamate N-acetyltransferase (EC 2.3.1.35) / N-acetylglutamate synthase (EC 2.3.1.1)
NATL2_00561	PMN2A_RS00295	PMN2A_1384	0.195	-0.064	-7.54***	0.103	-0.171	-3.005***		hypothetical protein	FIG00944767: hypothetical protein
NATL2_00571	PMN2A_RS00300	PMN2A_1385	-0.624	-0.896***	-6.787***	-0.343	-0.482	-2.435***		hypothetical protein	FIG00944767: hypothetical protein
NATL2_00581	PMN2A_RS00305	PMN2A_1386	-1.157	1.557***	-6.649***	-0.908	-2.537***	-4.887***		cupin	Predicted enzyme of the cupin superfamily
NATL2_00591	PMN2A_RS00310	PMN2A_1897	0.208	1.107	-6.396***	0.408	0.983	-3.897***		hypothetical protein	hypothetical protein
NATL2_00601	PMN2A_RS00315	PMN2A_1387	0.041	1.374	-0.351	2.564	1.553	-4.619***		hypothetical protein	hypothetical protein
NATL2_00611	PMN2A_RS00320	PMN2A_1388	2.122***	-1.446***	-6.312***	1.815***	3.448***	-3.394***		hypothetical protein	hypothetical protein
NATL2_00621		PMN2A_1389	-0.407	-4.479***	-4.779***	0.123	0.755	0.061			FIG00944767: hypothetical protein
NATL2_00641	PMN2A_RS00330	PMN2A_1390	0	-4.587***	-4.912***	0.32	1.013	0.203	cynS	cyanate hydratase	Cyanate hydratase (EC 4.2.1.104)
NATL2_00651		PMN2A_1391	-1.368	-1.285	-5.379***	-1.038	-1.586	-1.774***			FIG00944767: hypothetical protein
NATL2_00661		PMN2A_1392	0.574	1.124	-1.941***	1.996	0.622	-2.22***			hypothetical protein
NATL2_00671	PMN2A_RS00340	PMN2A_1393	0.822	-2.905***	-2.53***	-0.831	-0.259	-0.631		hypothetical protein	FIG00943449: hypothetical protein
NATL2_00681		PMN2A_1899	-0.397	-3.33***	-2.205***	0.649	0.323	-1.76***			FIG00941197: hypothetical protein
NATL2_00691		PMN2A_1900	-1.379	-1.746	-1.626	1.137	-3.992***	-3.673***			FIG00944546: hypothetical protein
NATL2_00701	PMN2A_RS00350	PMN2A_1901	-1.323***	-4.961***	-6.833***	-1.161	-0.806	-5.456***		hypothetical protein	hypothetical protein
NATL2_00711		PMN2A_1902	-0.856	-1.332***	-6.554***	-0.324	-1.738***	-8.22***			FIG00941933: hypothetical protein
NATL2_00721	PMN2A_RS00355	PMN2A_1394	0.604	-3.853***	-7.379***	-1.671	-0.513	-5.356***		hypothetical protein	FIG00943756: hypothetical protein
NATL2_00731	PMN2A_RS00360	PMN2A_1395	0.083	-0.182	-6.184***	0.75	0.141	-3.128***		hypothetical protein	hypothetical protein
NATL2_00741	PMN2A_RS00365	PMN2A_1396	-1.132	-2.919***	-6.249***	-0.222	-1.926***	-2.439***		hypothetical protein	FIG00942454: hypothetical protein
NATL2_00751	PMN2A_RS00370	PMN2A_1903	0.638	-0.745	-6.76***	1.719	1.995***	0.802		hypothetical protein	FIG00943368: hypothetical protein
NATL2_00761	PMN2A_RS00375	PMN2A_1397	-0.783	0.548	-5.371***	-0.362	-0.079	-1.107***		hypothetical protein	FIG00941271: hypothetical protein
NATL2_00771	PMN2A_RS00380	PMN2A_1398	-1.3	-0.84	-6.333***	0.864	-1.276	-2.671***		hypothetical protein	FIG00942859: hypothetical protein
NATL2_00781	PMN2A_RS00385	PMN2A_1399	-0.335	5.176***	-4.352***	1.262	0.893	1.066		hypothetical protein	FIG00940768: hypothetical protein
NATL2_00791	PMN2A_RS00390	PMN2A_1400	0.599	-0.994	-5.963***	0.39	0.895	-4.731***		hypothetical protein	FIG00941791: hypothetical protein
NATL2_00801	PMN2A_RS00395	PMN2A_1401	-0.268	-5.156***	-7.229***	-0.07	-0.803	-5.211***		hypothetical protein	FIG00943960: hypothetical protein
NATL2_00811	PMN2A_RS00400	PMN2A_1402	0.666	0.469	-5.5***	0.814	1.352***	0.827		hypothetical protein	FIG00942068: hypothetical protein
NATL2_00821	PMN2A_RS00405	PMN2A_1403	-0.29	0.262	-6.553***	0.102	0.654	-0.698		peptidyl-prolyl cis-trans isomerase	FIG00941271: hypothetical protein
NATL2_00831	PMN2A_RS00410	PMN2A_1404	0.431	2.048***	-1.513***	2.552***	0.601	3.599***		high light inducible protein	hypothetical protein
NATL2_00841		PMN2A_1405	-2.361***	-8.179***	-0.271	-1.621	-7.492***	-2.786***			FIG00944113: hypothetical protein
NATL2_00851	PMN2A_RS00415	PMN2A_1406	0.777	-0.569	-5.389***	0.945	0.163	-1.822***		hypothetical protein	hypothetical protein
NATL2_00861	PMN2A_RS00420	PMN2A_1407	-0.045	-4.901***	-6.812***	1.659	-0.302	-2.946***		hypothetical protein	FIG00944128: hypothetical protein
NATL2_00881	PMN2A_RS00430	PMN2A_1409	-1.737	-3.463***	-5.475***	-1.503	-0.428	-3.617***		hypothetical protein	FIG00943300: hypothetical protein
NATL2_00891	PMN2A_RS00435	PMN2A_1410	-0.519	0.545	1.538***	-0.231	0.563	-1.321***	parA	chromosome partitioning protein ParA	hypothetical protein
NATL2_00901	PMN2A_RS00440	PMN2A_1411	-0.317	-3.037***	-5.324***	-0.152	-2.296***	-0.919		multidrug ABC transporter ATPase	Phospholipid-lipopolysaccharide ABC transporter
NATL2_00911	PMN2A_RS00445	PMN2A_1412	-1.731	-6.778***	-4.863***	0.247	1.656	0.905		hypothetical protein	possible Sema domain
NATL2_00921	PMN2A_RS00450	PMN2A_1413	1.029	0.088	-5.815***	1.246	0.65	-2.67***		glycosyl transferase family 1	Glycosyltransferase
NATL2_00931		PMN2A_1904	-0.976	-2.97***	-5.493***	-1.15	-0.806	-0.855			FIG00940274: hypothetical protein
NATL2_00941	PMN2A_RS00455	PMN2A_1414	0.623	0.458	1.532***	0.294	0.431	-1.458***		hypothetical protein	FIG00941408: hypothetical protein
NATL2_00951		PMN2A_1905	0.646	2.185***	0	0.66	2.049***	2.329***			FIG00941058: hypothetical protein
NATL2_00961	PMN2A_RS00460	PMN2A_1906	-0.264	0.718	3.736***	0.08	-1.245***	3.56***		hypothetical protein	hypothetical protein
NATL2_00971	PMN2A_RS00465	PMN2A_1415	-0.495	-0.785	-4.579***	0.421	-0.222	-2.078***		RNA methyltransferase	putative RNA methylase family UPF0020
NATL2_00991	PMN2A_RS00475	PMN2A_1417	-0.143	-1.286***	3.345***	0.728	0.303	-0.601		hypothetical protein	FIG00941501: hypothetical protein
NATL2_01001			0.029	-1.424***	-2.893***	0.075	-0.775	0.574			FIG00941157: hypothetical protein
NATL2_01011	PMN2A_RS00480	PMN2A_1419	-0.117	1.792***	0.345	-0.401	-0.732	-1.13		hypothetical protein	FIG00940739: hypothetical protein
NATL2_01031	PMN2A_RS00490	PMN2A_1421	0.051	0.267	2.816***	0.319	-0.458	-0.207		photosystem reaction center subunit H	Protein implicated in RNA metabolism (PRC-barrel domain)
NATL2_01041	PMN2A_RS00495	PMN2A_1422	-0.774	-0.445	-6.544***	-0.538	-0.153	-0.799		hypothetical protein	Lipid-A-disaccharide synthase (EC 2.4.1.182)
NATL2_01051	PMN2A_RS00505	PMN2A_1423	-0.33	1.988***	3.402***	-0.239	0.742***	1.747***	accC	acetyl-CoA carboxylase subunit alpha	Biotin carboxylase of acetyl-CoA carboxylase (EC 6.3.4.14)
NATL2_01061	PMN2A_RS00510	PMN2A_1424	-1.104	-7.448***	-7.064***	-1.646***	-1.894***	-1.714***		hypothetical protein	YggT family protein YlmG/ssl0353, required for proper distribution of nucleoids in chloroplast and cyanobacteria
NATL2_01071	PMN2A_RS00515	PMN2A_1425	-0.474	1.463***	-4.04***	-0.716	-0.8***	0.075	psbX	photosystem II reaction center X protein	Photosystem II protein PsbX
NATL2_01081	PMN2A_RS00520	PMN2A_1426	-0.624	-0.6	0.274	-0.763	-0.551	-1.313***		hypothetical protein	FIG00940178: hypothetical protein
NATL2_01091	PMN2A_RS00525	PMN2A_1427	0.648	1.431***	0.89	0.415	0.742	1.554***	hli2	high light inducible protein	possible high light inducible protein
NATL2_01101	PMN2A_RS00530	PMN2A_1428	-0.466	-0.12	-5.094***	0.19	-0.256	-0.265		ABC transporter ATP-binding protein	ATP-binding protein of ABC transporter
NATL2_01111	PMN2A_RS00535	PMN2A_1429	-0.435	-2.485***	-6.462***	-0.662	-2.753***	-0.026		hypothetical protein	FIG00941168: hypothetical protein
NATL2_01121	PMN2A_RS00540	PMN2A_1430	0.062	-0.062	2.277***	-0.002	-0.324	0.141	hit	zinc-binding protein	Bis(5'-nucleosyl)-tetraphosphatase (asymmetrical) (EC 3.6.1.17)
NATL2_01131	PMN2A_RS00545	PMN2A_1431	0.308	0.038	2.744***	0.653***	0.804***	1.169***	def	peptide deformylase	Peptide deformylase (EC 3.5.1.88)
NATL2_01141	PMN2A_RS00550	PMN2A_1432	0.504	-0.448	4.006***	0.515	1.079	1.511***	dap2	peptidase S9	Esterase/lipase/thioesterase family active site
NATL2_01151	PMN2A_RS00555	PMN2A_1433	-0.413	-1.75***	-5.218***	-1.261	-1.044	-1.579***		cysteine desulfurase	Cysteine desulfurase (EC 2.8.1.7), SufS subfamily
NATL2_01161	PMN2A_RS00560	PMN2A_1434	-0.392	0.243	2.768***	-0.017	-0.591	-1.674***	sufD	Fe-S cluster assembly protein SufD	Iron-sulfur cluster assembly protein SufD
NATL2_01171	PMN2A_RS00565	PMN2A_1435	-0.73	-1.372***	-0.548	-0.764	-0.522	-1.328***	sufC	Fe-S cluster assembly ATPase SufC	Iron-sulfur cluster assembly ATPase protein SufC
NATL2_01181	PMN2A_RS00570	PMN2A_1436	-0.12	-0.33	0.54	-0.057	-0.15	-1.311***	sufB	cysteine desulfurase activator complex subunit SufB	Iron-sulfur cluster assembly protein SufB
NATL2_01191	PMN2A_RS00575	PMN2A_1437	-0.307	-0.975	-6.418***	0.388	0.204	-0.559		hypothetical protein	FIG00940758: hypothetical protein
NATL2_01201	PMN2A_RS00580	PMN2A_1438	-2.274***	-7.647***	-6.54***	-1.192***	-7.586***	-4.337***		Rho termination protein	FIG00940991: hypothetical protein
NATL2_01211	PMN2A_RS00585	PMN2A_1439	-1.383***	-9.393***	-7.665***	-0.313	-2.394***	-1.211***		membrane protein	Predicted membrane protein
NATL2_01221	PMN2A_RS00590	PMN2A_1440	-0.767***	-4.609***	-8.012***	-0.986***	-3.318***	-3.948***	pgm	phosphoglucomutase	phosphoglucomutase
NATL2_01231	PMN2A_RS00595	PMN2A_1441	-1.059***	-3.418***	-5.703***	-0.946	-2.385***	-4.115***		ATPase AAA	ATPase
NATL2_01251	PMN2A_RS00605	PMN2A_1443	1.049***	1.855***	4.327***	1.192***	2.674***	4.2***		bacterioferritin comigratory (BCP) protein	Thiol peroxidase, Bcp-type (EC 1.11.1.15)
NATL2_01261	PMN2A_RS00610	PMN2A_1444	-0.298	-0.201	1.774***	-0.685	-0.852	-1.448***		sugar ABC transporter substrate-binding protein	Pantothenate kinase type III, CoaX-like (EC 2.7.1.33)
NATL2_01271	PMN2A_RS00615	PMN2A_1445	0.492	-0.426	2.069***	0.167	0.439	-0.085	cysH	phosphoadenosine phosphosulfate reductase	Phosphoadenylyl-sulfate reductase [thioredoxin] (EC 1.8.4.8)
NATL2_01281	PMN2A_RS00620	PMN2A_1446	-0.986	1.225***	-2.217***	-0.738	-1.503***	-0.678		3-hydroxyacyl-CoA dehydrogenase	NADH dehydrogenase (EC 1.6.99.3)
NATL2_01291	PMN2A_RS00625	PMN2A_1447	-0.286	-0.644***	-7.867***	-0.276	-0.132	-2.087***	citT	sodium:sulfate symporter	Di/tricarboxylate transporter
NATL2_01311	PMN2A_RS00630	PMN2A_1448	-0.519	-1.646***	1.644***	-0.176	-0.074	-1.008***	trkG	potassium transporter TrkG	Potassium uptake protein TrkH
NATL2_01321	PMN2A_RS00635	PMN2A_1449	-0.052	0.239	1.444***	0.201	0.315	-1.06	trkA	potassium transporter TrkA	Trk system potassium uptake protein TrkA
NATL2_01331	PMN2A_RS00640	PMN2A_1450	-0.218	0.409	-6.44***	0.666	0.254	-0.01		anhydro-N-acetylmuramic acid kinase	Anhydro-N-acetylmuramic acid kinase (EC 2.7.1.-)
NATL2_01341	PMN2A_RS00645	PMN2A_1451	-0.814	-2.676***	-5.539***	-0.865	-1.855***	-1.767***		hypothetical protein	FIG00941527: hypothetical protein
NATL2_01351	PMN2A_RS00650	PMN2A_1452	-0.254	2.7***	-2.74***	-0.688	-0.621	-3.047***		hypothetical protein	FIG00940123: hypothetical protein
NATL2_01361	PMN2A_RS00655	PMN2A_1453	-0.19	-1.467***	-4.433***	0.208	-0.119	-2.994***		hypothetical protein	FIG00940400: hypothetical protein
NATL2_01371		PMN2A_1454	0.503	0.901	-3.084***	0.517	0.875	-0.421			FIG00940744: hypothetical protein
NATL2_01381	PMN2A_RS00660	PMN2A_1455	-0.54	-1.587***	-0.369	-0.331	-0.475	-1.092		lysophospholipase	ABC transporter, ATP binding component
NATL2_01391	PMN2A_RS00665	PMN2A_1456	0.818	1.027	1.49***	0.778	1.082	1.323***		serine protease	possible serine protease
NATL2_01401	PMN2A_RS00670	PMN2A_1457	0.231	-0.954	-5.265***	0.543	1.486***	0.137		hypothetical protein	FIG00940568: hypothetical protein
NATL2_01411	PMN2A_RS00675	PMN2A_1458	-0.582	-1.762***	0.534	-0.228	-1.027	-2.453***		hypothetical protein	FIG00940597: hypothetical protein
NATL2_01421	PMN2A_RS00680	PMN2A_1459	-1.068	-2.284***	-6.574***	-0.308	-1.029	-0.549		high light inducible protein	Possible high light inducible protein	Synpcc7942_0243 and Synpcc7942_1120; increased
NATL2_01441	PMN2A_RS00690	PMN2A_1461	-1.227	-4.379***	7.939***	-0.805	-0.821	0.551		exodeoxyribonuclease VII small subunit	Exodeoxyribonuclease VII small subunit (EC 3.1.11.6)
NATL2_01451	PMN2A_RS00695	PMN2A_1462	0.584	-1.572***	-6.229***	0.891	1.014	0.61		hypothetical protein	FIG00940734: hypothetical protein
NATL2_01461	PMN2A_RS00700	PMN2A_1463	0.224	2.066***	1.71***	0.538	0.771	-0.07	brkB	serum resistance locus BrkB	similar to serum resistance locus BrkB
NATL2_01481	PMN2A_RS00710	PMN2A_1465	-0.201	0.011	1.2***	-0.295	0.187	0.722		transporter	Outer membrane efflux protein precursor
NATL2_01491	PMN2A_RS00715	PMN2A_1466	-0.627	-0.991	1.423***	0.082	-0.74	-2.347***		Fe-S oxidoreductase	Possible Fe-S oxidoreductase
NATL2_01511	PMN2A_RS00725	PMN2A_1467	-0.018	1.026	4.552***	0.191	0.428	0.771		membrane protein	Permeases of the major facilitator superfamily	Synpcc7942_1353; decreased
NATL2_01521	PMN2A_RS00730	PMN2A_1468	-0.599	-3.877***	-6.099***	-0.091	0.273	0.355	nadB	L-aspartate oxidase	L-aspartate oxidase (EC 1.4.3.16)
NATL2_01531	PMN2A_RS00735	PMN2A_1469	0.049	-0.576	-3.376***	0.344	0.819	-0.356		thioredoxin	VKORC1/thioredoxin domain protein
NATL2_01551	PMN2A_RS00745	PMN2A_1471	-0.189	-0.476	-5.623***	-0.535	-0.008	-1.212***		hypothetical protein	Pterin-binding family
NATL2_01561	PMN2A_RS00750	PMN2A_1472	-0.105	-1.229	3.474***	-0.659	-0.366	-0.783		hypothetical protein	FIG00941798: hypothetical protein
NATL2_01571	PMN2A_RS00755	PMN2A_1473	-0.184	-1.913***	4.643***	-0.498	0.129	1.382		hypothetical protein	COGs COG3146
NATL2_01581	PMN2A_RS00760	PMN2A_1474	0.208	0.085	3.85***	-0.204	0.039	1.076		pyrimidine reductase	5-amino-6-(5-phosphoribosylamino)uracil reductase (EC 1.1.1.193)	Synpcc7942_1186; decreased
NATL2_01591	PMN2A_RS00765	PMN2A_1475	0.515***	-0.156	3.306***	0.456***	0.526***	1.275***		6-pyruvoyl tetrahydrobiopterin synthase	6-pyruvoyl tetrahydrobiopterin synthase (EC 4.2.3.12)
NATL2_01601	PMN2A_RS00770	PMN2A_1476	-0.439	-1.177	1.011	-0.196	-0.871	-1.611***	aroK	shikimate kinase	Shikimate kinase I (EC 2.7.1.71)
NATL2_01611	PMN2A_RS00775	PMN2A_1909	-0.717	-5.624***	-3.924***	0.125	0.074	-0.243		hypothetical protein	FIG00940875: hypothetical protein
NATL2_01621	PMN2A_RS00780	PMN2A_1477	0.13	-2.564***	-3.254***	-0.004	0.578	-0.213		hypothetical protein	Possible POLO box duplicated region
NATL2_01631	PMN2A_RS00785	PMN2A_1478	-0.35	-1.796***	-5.816***	-0.433	-0.752	-0.663		glutathione S-transferase	Glutathione S-transferase family protein Sll1545
NATL2_01641	PMN2A_RS00790	PMN2A_1479	-0.965***	-1.764***	-6.688***	-0.381	-0.556	-1.439***		membrane protein	Expressed protein possibly involved in photorespiration
NATL2_01651	PMN2A_RS00795	PMN2A_1480	-0.756	0.877***	-7.307***	0.341	-0.418	-0.976***	rbfA	ribosome-binding factor A	Ribosome-binding factor A
NATL2_01661	PMN2A_RS00800	PMN2A_1481	-1.323***	-7.058***	-7.773***	-2.333***	-1.181***	-2.139***		beta-N-acetylhexosaminidase	Possible beta-N-acetylglucosaminidase
NATL2_01671	PMN2A_RS00805	PMN2A_1482	0.711	1.486***	1.504***	0.845	1.585***	0.411	hemD	uroporphyrinogen III methyltransferase	Uroporphyrinogen-III synthase (EC 4.2.1.75)
NATL2_01681	PMN2A_RS00810	PMN2A_1483	-0.41	-0.871***	-6.983***	-0.3	-0.113	-1.198***		membrane protein	Oligoketide cyclase/lipid transport protein homolog
NATL2_01691	PMN2A_RS00815	PMN2A_1484	-0.036	-0.242	1.045***	0.081	-0.058	-0.742	crtQ	zeta-carotene desaturase	Pro-zeta-carotene desaturase, prolycopene producing (EC 1.-.-.-)
NATL2_01701	PMN2A_RS00820	PMN2A_1485	0.615	0.089	2.766***	1.375	0.923	1.181***		hypothetical protein	probable iron binding protein from the HesB_IscA_SufA family
NATL2_01711	PMN2A_RS00825	PMN2A_1486	0.362	2.118***	1.264***	0.48	1.01	0.815		hypothetical protein	TPR-repeat protein, specific for cyanobacteria
NATL2_01721	PMN2A_RS00830	PMN2A_1487	0.643	1.067***	-0.012	0.577	0.141	-1.048***		multidrug MFS transporter	Cell division inhibitor
NATL2_01731	PMN2A_RS00835	PMN2A_1488	-0.329	-2.822***	-6.152***	-0.328	0.053	-1.912***		NAD(P)H-quinone oxidoreductase subunit O	FIG00940444: hypothetical protein
NATL2_01741	PMN2A_RS00840	PMN2A_1489	0.428	-3.053***	-6.435***	-0.195	0.798	-0.264		molecular chaperone DnaJ	possible heat shock protein DnaJ
NATL2_01751	PMN2A_RS00845	PMN2A_1490	-0.053	-0.357	-1.406***	0.334	-0.654	-1.785***		cysteine synthase	Cysteine synthase (EC 2.5.1.47)	Synpcc7942_B2623; decreased
NATL2_01761		PMN2A_1910	-1.177	-7.718***	-5.373***	-1.56	-1.75***	-2.007***			hypothetical protein
NATL2_01771	PMN2A_RS00850	PMN2A_1491	0.059	3.65***	-5.51***	-0.252	0.006	-2.598***		hypothetical protein	FIG00940056: hypothetical protein
NATL2_01781	PMN2A_RS00855	PMN2A_1492	0.017	-6.629***	-6.594***	1.524***	-0.159	-0.717		hypothetical protein	conserved hypothetical protein in cyanobacteria
NATL2_01791	PMN2A_RS00860	PMN2A_1493	-0.041	-0.941	1.257***	-0.195	-1.114	-1.923***		cobalt ABC transporter	Possible ABC transporter, ATP-binding component
NATL2_01801	PMN2A_RS00870	PMN2A_1494	-0.48	-3.644***	-1.833***	-0.411	-4.05***	-3.877***	rpaA	chemotaxis protein CheY	Two-component system response regulator
NATL2_01811	PMN2A_RS00875	PMN2A_1495	-0.86	0.543	-1.47***	0.21	0.23	-1.373	holB	DNA polymerase III subunit delta'	DNA polymerase III delta prime subunit (EC 2.7.7.7)
NATL2_01821	PMN2A_RS00880	PMN2A_1496	-0.936	-2.548***	-5.486***	-0.85	-0.396	-1.57***	tmk	thymidylate kinase	Thymidylate kinase (EC 2.7.4.9)
NATL2_01831	PMN2A_RS00885	PMN2A_1497	0.006	-0.254	-1.176***	0.114	-0.082	-2.294***	zntA	P-type ATPase transporter for copper	Lead, cadmium, zinc and mercury transporting ATPase (EC 3.6.3.3) (EC 3.6.3.5); Copper-translocating P-type ATPase (EC 3.6.3.4)
NATL2_01841	PMN2A_RS00890	PMN2A_1498	0.278	1.324***	-5.836***	0.511	0.576	-1.211***	ycf3	photosystem I assembly protein Ycf3	photosystem I assembly related protein Ycf3
NATL2_01851	PMN2A_RS00895	PMN2A_1499	-0.799	1.674***	1.939***	-0.938	-1.351	-1.178	radA	DNA repair protein RadA	DNA repair protein RadA
NATL2_01861	PMN2A_RS00900	PMN2A_1500	0.422	1.814***	3.798***	0.402	1.448***	2.635***		XRE family transcriptional regulator	Two-component response regulator
NATL2_01871	PMN2A_RS00905	PMN2A_1501	-0.848	3.022***	5.188***	-0.51	0.283	1.125***	plsX	glycerol-3-phosphate acyltransferase	Phosphate:acyl-ACP acyltransferase PlsX
NATL2_01881	PMN2A_RS00910	PMN2A_1502	-0.663	2.247***	-5.369***	-0.055	0.311	0.215	fabH	3-oxoacyl-ACP synthase III	3-oxoacyl-[acyl-carrier-protein] synthase, KASIII (EC 2.3.1.41)
NATL2_01901	PMN2A_RS00920	PMN2A_1504	-0.381	-0.277	3.804***	0.089	-0.383	0.054		1-acyl-sn-glycerol-3-phosphate acyltransferase	1-acyl-sn-glycerol-3-phosphate acyltransferase (EC 2.3.1.51)
NATL2_01911	PMN2A_RS00925	PMN2A_1505	-1.208	-2.356***	-5.295***	-1.685	-0.173	-0.344		peptidase	Inactive homolog of metal-dependent proteases, putative molecular chaperone
NATL2_01921	PMN2A_RS00930	PMN2A_1506	-0.233	-1.371***	0.721	0.058	-0.806	-0.893	ycf34	hypothetical protein	hypothetical protein	Synpcc7942_1460; increased
NATL2_01931	PMN2A_RS00935	PMN2A_1507	-0.048	-5.477***	1.913***	-0.033	-0.758	-1.925***	cca	tRNA nucleotidyltransferase	tRNA nucleotidyltransferase, CC-adding (EC 2.7.7.72)
NATL2_01941	PMN2A_RS00940	PMN2A_1508	-0.857***	-0.312	1.754***	-0.722***	-0.746***	-0.006		RNA-binding protein	RNA-binding region RNP-1
	PMN2A_RS00945	PMN2A_1509	-0.236	-0.187	1.511***	0.11	-0.172	-0.563		phytoene synthase	Phytoene synthase (EC 2.5.1.32)
NATL2_01961	PMN2A_RS00950	PMN2A_1510	-0.078	-0.319	-1.069***	0.011	-0.995***	-1.272***	pds	phytoene desaturase	Phytoene desaturase, pro-zeta-carotene producing (EC 1.-.-.-)
NATL2_01971	PMN2A_RS00955	PMN2A_1511	-0.278	-2.386***	-4.637***	0.058	0.618	1.09		NAD(P)H-quinone oxidoreductase subunit M	Putative subunit of NAD(P)H:quinone oxidoreductase
NATL2_01981	PMN2A_RS00960	PMN2A_1512	-0.61	-1.035	-1.298***	-0.086	0.148	-0.399		hypothetical protein	FIG00940868: hypothetical protein
NATL2_01991	PMN2A_RS00965	PMN2A_1513	-0.557	-4.451***	-5.309***	-0.127	-2.271***	-0.728***	rbcR	transcriptional regulator	RuBisCO operon transcriptional regulator
NATL2_02001	PMN2A_RS00970	PMN2A_1514	0.306	-0.209	-7.434***	0.28	0.163	-1.072***		membrane protein	Conserved NnrU/NnuR ortholog membrane enzyme
NATL2_02011	PMN2A_RS00975	PMN2A_1515	-0.2	-2.156***	-1.024***	0.045	-1.071***	-2.042***	ndhF	oxidoreductase	NADH dehydrogenase subunit 5, Involved in CO2 fixation	Synpcc7942_1473; decreased
NATL2_02021	PMN2A_RS00980	PMN2A_1516	0.034	-4.732***	-7.208***	0.332	-2.278***	-4.241***		NAD(P)H-quinone oxidoreductase chain 4	NADH dehydrogenase subunit 4, Involved in CO2 fixation
NATL2_02031	PMN2A_RS00985	PMN2A_1517	0.349	-0.718	-6.963***	0.566	0.326	-1.725***		segregation and condensation protein A	hypothetical protein
NATL2_02041	PMN2A_RS00990	PMN2A_1518	-0.637	-3.38***	-0.196	-0.047	-2.87***	1.922***	glgC	mannose-1-phosphate guanyltransferase	Glucose-1-phosphate adenylyltransferase (EC 2.7.7.27)
NATL2_02051	PMN2A_RS00995	PMN2A_1519	0.498	1.321	1.618***	0.37	1.365	1.609***	metF	methylenetetrahydrofolate reductase	5,10-methylenetetrahydrofolate reductase (EC 1.5.1.20)
NATL2_02061	PMN2A_RS01000	PMN2A_1520	1.155***	3.599***	2.81***	1.276***	2.925***	2.68***	csgD	LuxR family transcriptional regulator	Transcriptional regulator, contains HTH motif
NATL2_02071		PMN2A_1521	-0.197	2.162***	-4.829***	0.348	3.091***	5.141***			FIG00941193: hypothetical protein
NATL2_02081	PMN2A_RS01005	PMN2A_1522	-0.688	-0.278	-5.079***	-0.573	-0.212	-1.032		hypothetical protein	FIG00940962: hypothetical protein
NATL2_02091	PMN2A_RS01010	PMN2A_1523	-0.58	-2.706***	1.576***	-0.265	-0.597	-2.273***		NAD kinase 2	NAD kinase (EC 2.7.1.23)
NATL2_02101	PMN2A_RS01015	PMN2A_1524	-1.316***	-8.752***	-6.481***	-1.778***	-2.694***	-2.218***	ndhE	NADH:ubiquinone oxidoreductase subunit K	NADH dehydrogenase subunit 4L
NATL2_02111	PMN2A_RS01020	PMN2A_1525	-2.296***	-3.053***	1.897***	-1.505	-2.046***	-1.937***	ndhG	NADH:ubiquinone oxidoreductase subunit J	NAD(P)H-quinone oxidoreductase chain J (EC 1.6.5.2)
NATL2_02121	PMN2A_RS01025	PMN2A_1526	-1.468***	-2.532***	-6.416***	-1.353***	-2.57***	-1.381***	ndhI	NAD(P)H-quinone oxidoreductase subunit I	NAD(P)H-quinone oxidoreductase chain I (EC 1.6.5.2)
NATL2_02131	PMN2A_RS01030	PMN2A_1527	0.217	-0.551	-3.69***	0.209	-0.489	-1.913***	ndhA	NADPH-quinone oxidoreductase	NAD(P)H-quinone oxidoreductase chain 1
NATL2_02141	PMN2A_RS01035	PMN2A_1528	-0.554	-1.567***	0.123	-0.1	0.147	-0.998	gltA	citrate synthase	Citrate synthase (si) (EC 2.3.3.1)
NATL2_02151		PMN2A_1911	-1.337	-5.809***	-6.575***	-2.804	-0.15	-3.021***			hypothetical protein
NATL2_02161	PMN2A_RS01040	PMN2A_1529	-0.127	0.451	-6.299***	-0.041	1.089	-0.327		hypothetical protein	FIG00940180: hypothetical protein
NATL2_02171	PMN2A_RS01045	PMN2A_1530	0.102	2.423***	-6.729***	0.906	0.486	-0.481	pspE	sulfurtransferase	Rhodanese-related sulfurtransferase
NATL2_02181	PMN2A_RS01050	PMN2A_1531	-0.46	-1.369***	-0.127	-0.265	-1.156	-1.735***	trpB	tryptophan synthase subunit beta	Tryptophan synthase beta chain (EC 4.2.1.20)
NATL2_02191	PMN2A_RS01055	PMN2A_1532	0.661	3.963***	5.252***	1.148	2.699***	3.12***	sui1	translation initiation factor SUI1	Translation initiation factor SUI1-related protein
NATL2_02201	PMN2A_RS01060	PMN2A_1533	-0.438	0.89	0.275	-0.325	-0.059	1.142***	cysC	adenylylsulfate kinase	Adenylylsulfate kinase (EC 2.7.1.25)
NATL2_02211	PMN2A_RS01065	PMN2A_1534	0.275	-1.017***	-7.532***	-0.343	-0.03	-2.745***	purE	phosphoribosylaminoimidazole carboxylase	Phosphoribosylaminoimidazole carboxylase catalytic subunit (EC 4.1.1.21)
NATL2_02221	PMN2A_RS01070	PMN2A_1535	-0.089	-0.36	-5.321***	0.565	1.211	1.147	nagA	N-acetylglucosamine-6-phosphate deacetylase	N-acetylglucosamine-6-phosphate deacetylase (EC 3.5.1.25)
NATL2_02231	PMN2A_RS01075	PMN2A_1536	-0.097	1.853***	0.449	-0.197	0.411	0.902	chlM	SAM-dependent methyltransferase	Mg-protoporphyrin O-methyltransferase (EC 2.1.1.11)
NATL2_02241	PMN2A_RS01080	PMN2A_1537	0.044	0.883***	4.143***	0.001	-0.457	4.329***		chemotaxis protein CheY	Two-component response regulator
NATL2_02251	PMN2A_RS01085	PMN2A_1538	-0.979	1.203***	-4.58***	-0.649	-0.267	0.645		cysteine desulfurase	Cysteine desulfurase (EC 2.8.1.7)
NATL2_02261	PMN2A_RS01090	PMN2A_1539	-0.675	-3.239***	-1.902***	-0.493	-1.491***	-2.914***		ribosomal RNA small subunit methyltransferase H	rRNA small subunit methyltransferase H
NATL2_02271	PMN2A_RS01095	PMN2A_1540	0.324	-0.099	0.568***	0.701***	-0.296	-0.731***	ndhH	NAD(P)H-quinone oxidoreductase subunit H	NAD(P)H-quinone oxidoreductase chain H (EC 1.6.5.2)
NATL2_02281	PMN2A_RS01100	PMN2A_1541	-0.237	-1.3***	-0.349	0.913	0.726	0.144		1,4-dihydroxy-2-naphthoyl-CoA hydrolase	Predicted thioesterase	Synpcc7942_1744; decreased
NATL2_02291	PMN2A_RS01105	PMN2A_1542	-0.782	0.885	-5.151***	0.371	-0.11	-2.942***	menE	O-succinylbenzoic acid--CoA ligase	O-succinylbenzoic acid--CoA ligase (EC 6.2.1.26)
NATL2_02301	PMN2A_RS01110	PMN2A_1543	-0.122	2.08***	-5.55***	0.162	0.04	-1.862***	menC	O-succinylbenzoate-CoA synthase	O-succinylbenzoate synthase (EC 4.2.1.113)
NATL2_02311	PMN2A_RS01115	PMN2A_1544	-0.022	0.546	1.012	0.242	0.144	-1.926***	menA	1,4-dihydroxy-2-naphthoate octaprenyltransferase	1,4-dihydroxy-2-naphthoate octaprenyltransferase (EC 2.5.1.74)
NATL2_02321	PMN2A_RS01120	PMN2A_1545	-0.629	-4.65***	1.96***	-0.526	-0.654	-3.424***	menF	isochorismate synthase	Isochorismate synthase (EC 5.4.4.2) @ Menaquinone-specific isochorismate synthase (EC 5.4.4.2)
NATL2_02331	PMN2A_RS01125	PMN2A_1546	-1.269***	-0.734***	-3.43***	-0.852	-1.072***	-1.828***	gshB	glutathione synthetase	Glutathione synthetase (EC 6.3.2.3)
NATL2_02341	PMN2A_RS01130	PMN2A_1547	-0.182	-0.039	1.593***	0.163	0.46	0.364	grxC	glutaredoxin	Glutaredoxin 3 (Grx1)
NATL2_02361	PMN2A_RS01135	PMN2A_1548	-0.868	-0.472	-0.346	-0.105	-0.513	-1.993***	prfB	peptide chain release factor 2	Peptide chain release factor 2; programmed frameshift-containing
NATL2_02371	PMN2A_RS01140	PMN2A_1549	0.137	3.028***	-6.984***	1.008	-0.791	-0.081		hypothetical protein	FIG00941302: hypothetical protein
NATL2_02381	PMN2A_RS01145	PMN2A_1550	-0.09	-1.716***	-7.075***	-0.728	-1.042***	-1.357***	ybeY	endoribonuclease YbeY	Metal-dependent hydrolase YbeY, involved in rRNA and/or ribosome maturation and assembly
NATL2_02391	PMN2A_RS01150	PMN2A_1551	-0.85	-3.073***	-7.104***	-0.637	-1.526***	-2.992***	dgkA	diacylglycerol kinase	Diacylglycerol kinase (EC 2.7.1.107)
NATL2_02401	PMN2A_RS01155	PMN2A_1552	-0.68	-1.266***	-6.529***	-0.562	-1.434***	-3.831***	pabA	anthranilate synthase	Anthranilate synthase, amidotransferase component (EC 4.1.3.27) @ Para-aminobenzoate synthase, amidotransferase component (EC 2.6.1.85)
NATL2_02411	PMN2A_RS01160	PMN2A_1553	-0.442	-1.104***	-6.461***	-0.48	-0.132	-2.182***		histidinol-phosphate aminotransferase	Histidinol-phosphate aminotransferase (EC 2.6.1.9)
NATL2_02421	PMN2A_RS01165	PMN2A_1554	-0.427	-0.168	1.987***	-0.314	0.38	-0.33	argS	arginine--tRNA ligase	Arginyl-tRNA synthetase (EC 6.1.1.19)
NATL2_02431	PMN2A_RS01170	PMN2A_1555	0.366	-0.058	2.449***	0.413	0.736	0.274	nadC	nicotinate-nucleotide pyrophosphorylase	Quinolinate phosphoribosyltransferase [decarboxylating] (EC 2.4.2.19)
NATL2_02441	PMN2A_RS01175	PMN2A_1556	-0.074	-2.01***	-7.23***	-0.162	-0.421	-1.772***		tRNA modification GTPase MnmE	GTPase and tRNA-U34 5-formylation enzyme TrmE
NATL2_02461	PMN2A_RS01180	PMN2A_1557	-0.215	-5.738***	-4.984***	0.038	-3.33***	-1.281		hypothetical protein	FIG00941517: hypothetical protein
NATL2_02471	PMN2A_RS01185	PMN2A_1558	0.248	-2.692***	1.298***	0.286	0.588	-0.699	spoT	guanosine-3'-5'--bis(diphosphate) 3'- pyrophosphohydrolase	GTP pyrophosphokinase (EC 2.7.6.5), (p)ppGpp synthetase II / Guanosine-3',5'-bis(diphosphate) 3'-pyrophosphohydrolase (EC 3.1.7.2)
NATL2_02481	PMN2A_RS01190	PMN2A_1559	-0.638	-0.368	-6.872***	-0.395	-0.012	-1.545***		ABC transporter ATP-binding protein	Cell division transporter, ATP-binding protein FtsE (TC 3.A.5.1.1)
NATL2_02491	PMN2A_RS01195	PMN2A_1560	-1.354	2.606***	-3.753***	-0.874	-0.945	-1.391	rluD	RNA pseudouridine synthase	Ribosomal large subunit pseudouridine synthase D (EC 4.2.1.70)
NATL2_02501	PMN2A_RS01200	PMN2A_1561	-0.475	4.05***	-2.948***	-0.332	-0.111	0.187		GTPase YlqF	50S ribosomal subunit maturation GTPase RbgA (B. subtilis YlqF)
NATL2_02511	PMN2A_RS01205	PMN2A_1562	-2.799***	-3.455***	1.375***	-3.088***	-4.15***	0.337	pgk	phosphoglycerate kinase	Phosphoglycerate kinase (EC 2.7.2.3)
NATL2_02521	PMN2A_RS01210	PMN2A_1563	-0.696	-6.571***	-6.963***	-0.434	0.15	0.384		hypothetical protein	cyanobacterial hypothetical protein
NATL2_02531	PMN2A_RS01215	PMN2A_1564	-0.149	2.76***	-6.268***	-0.316	0.543	0.263	murG	UDP-N-acetylglucosamine--N-acetylmuramyl- (pentapeptide) pyrophosphoryl-undecaprenol N-acetylglucosamine transferase	UDP-N-acetylglucosamine--N-acetylmuramyl-(pentapeptide) pyrophosphoryl-undecaprenol N-acetylglucosamine transferase (EC 2.4.1.227)
NATL2_02541	PMN2A_RS01220	PMN2A_1565	-0.783	0.995	-5.433***	-0.041	0.111	-0.629		aspartate aminotransferase	L-threonine 3-O-phosphate decarboxylase (EC 4.1.1.81)
NATL2_02551	PMN2A_RS01225	PMN2A_1566	0.076	-2.331***	-5.528***	-0.123	-0.252	-0.75***	pyrD	dihydroorotate dehydrogenase	Dihydroorotate dehydrogenase (EC 1.3.98.1)
NATL2_02561	PMN2A_RS01230	PMN2A_1567	-0.025	3.035***	-5.156***	-0.067	0.34	-0.816	rnhA	ribonuclease H	Ribonuclease HI (EC 3.1.26.4)
NATL2_02571	PMN2A_RS01235	PMN2A_1568	-0.43	0.302	1.152***	-0.585	-0.975***	-0.521***	rplL	50S ribosomal protein L7/L12	LSU ribosomal protein L7/L12 (P1/P2)
NATL2_02581	PMN2A_RS01240	PMN2A_1569	-0.443	0.314	2.131***	-0.332	-0.613***	0.426	rplJ	50S ribosomal protein L10	LSU ribosomal protein L10p (P0)
NATL2_02591	PMN2A_RS01245	PMN2A_1570	-0.495	-0.333	0.082	-0.329	-0.74***	0.015	rplA	50S ribosomal protein L1	LSU ribosomal protein L1p (L10Ae)
NATL2_02601	PMN2A_RS01250	PMN2A_1571	0.14	0.048	1.73***	0.172	-0.329	-0.292	rplK	50S ribosomal protein L11	LSU ribosomal protein L11p (L12e)
NATL2_02611	PMN2A_RS01255	PMN2A_1572	-0.025	-0.396	0.115	-0.278	-0.274	-0.895***	nusG	transcription termination/antitermination factor NusG	Transcription antitermination protein NusG
NATL2_02621	PMN2A_RS01260	PMN2A_1573	0.29	-1.309***	-1.954***	0.391	0.338	-0.749	secE	preprotein translocase subunit SecE	Preprotein translocase subunit SecE (TC 3.A.5.1.1)
NATL2_02631	PMN2A_RS01265	PMN2A_1574	0.028	0.668	-1.842***	0.305	0.905***	-0.877***	clpB2	ATPase AAA	ClpB protein
NATL2_02641	PMN2A_RS01270	PMN2A_1575	-0.439	-0.409	0.332	0.025	-1.415***	-1.066***	eno	enolase	Enolase (EC 4.2.1.11)
NATL2_02651	PMN2A_RS01275	PMN2A_1576	-0.078	0.619	2.566***	-0.077	-0.276	-0.114		kinase	Ubiquinone biosynthesis monooxygenase UbiB
NATL2_02661	PMN2A_RS01280	PMN2A_1577	-0.732	-1.233	-5.965***	-0.008	-0.226	-0.991		hypothetical protein	FIG00941720: hypothetical protein
NATL2_02681	PMN2A_RS01285	PMN2A_1578	-0.426	-0.84	-1.984***	-0.561	-1.125***	-3.371***		thioredoxin reductase	Thioredoxin reductase (EC 1.8.1.9)
NATL2_02691	PMN2A_RS01290	PMN2A_1579	-0.944***	-1.803***	-7.415***	-0.845	-0.784***	-0.685		hypothetical protein	FIG00940496: hypothetical protein
NATL2_02701	PMN2A_RS01295	PMN2A_1580	-0.748	-0.03	-0.784	-1.21	-1.074***	-0.888		permease	putative sodium-dependent bicarbonate transporter	Synpcc7942_1475; decreased
NATL2_02711	PMN2A_RS01300	PMN2A_1581	-0.415	0.446	0.612***	-0.637***	-0.538***	-0.427		sulfate transporter	Sulfate permease
NATL2_02721	PMN2A_RS01305	PMN2A_1582	-0.518	-1.569***	-6.244***	0.585	-0.574	-1.083		molecular chaperone DnaJ	DnaJ-class molecular chaperone CbpA
NATL2_02731	PMN2A_RS01310	PMN2A_1583	0.503***	1.79***	3.654***	0.658***	1.543***	2.732***	hemB	delta-aminolevulinic acid dehydratase	Porphobilinogen synthase (EC 4.2.1.24)
NATL2_02741	PMN2A_RS01315	PMN2A_1584	0.463	3.304***	4.6***	0.392	1.272***	2.684***		lactoylglutathione lyase	Lactoylglutathione lyase/catechol 2,3-dioxygenase related enzyme
NATL2_02751	PMN2A_RS01320	PMN2A_1585	-0.37	0.381	1.34***	-0.483	0.219	-0.283		DNA mismatch repair protein	Recombination inhibitory protein MutS2
NATL2_02761	PMN2A_RS01325	PMN2A_1586	0.069	-3.152***	1.993***	0.525	0.045	-0.788	obg	GTPase Obg	GTP-binding protein Obg
NATL2_02781	PMN2A_RS01335	PMN2A_1588	2.683***	1.583***	2.485***	1.932***	-0.089	1.965***		hypothetical protein	FIG00941207: hypothetical protein
NATL2_02791	PMN2A_RS01340	PMN2A_1589	-1.091	-0.206	-7.495***	-0.857	-0.861	-1.808***		membrane protein	FIG00942403: hypothetical protein
NATL2_02801	PMN2A_RS01345	PMN2A_1590	0.053	0.06	-7.867***	0.058	0.285	-1.628***	ecm4	glutathione S-transferase	Glutathione S-transferase, omega (EC 2.5.1.18)
NATL2_02811	PMN2A_RS01350	PMN2A_1591	0.33	1.693***	-5.427***	0.294	0.706	-0.843	aspA	aspartoacylase	Probable aspartoacylase (EC 3.5.1.15)
NATL2_02821		PMN2A_1915	-0.473	1.922***	-3.731***	-0.126	2.263***	3.149***			FIG00940668: hypothetical protein
NATL2_02831			0.295	0.812***	3.389***	-0.236	-0.421	1.901***	psbA		photosystem II protein D1 (PsbA)
NATL2_02841	PMN2A_RS01360	PMN2A_1593	-0.703	-2.944***	0.769	-0.337	-1.24***	-0.954***	aroC	chorismate synthase	Chorismate synthase (EC 4.2.3.5)
NATL2_02851	PMN2A_RS01365	PMN2A_1594	-0.787***	-0.618***	-0.966***	0.32	0.772	1.158***	eda	2-keto-3-deoxy-phosphogluconate aldolase	4-Hydroxy-2-oxoglutarate aldolase (EC 4.1.3.16) / 2-dehydro-3-deoxyphosphogluconate aldolase (EC 4.1.2.14)
NATL2_02861	PMN2A_RS01370	PMN2A_1595	-0.51	-0.824***	1.994***	-0.192	-0.613***	1.456***	ftsH	cell division protein FtsH	Cell division protein FtsH (EC 3.4.24.-)
NATL2_02871	PMN2A_RS01375	PMN2A_1596	-1.769***	-2.839***	1.79***	-2.031***	-1.854***	0.116	met3	ATP-sulfurylase	Sulfate adenylyltransferase, dissimilatory-type (EC 2.7.7.4)
NATL2_02881	PMN2A_RS01380	PMN2A_1597	-0.454	-0.275	0.962***	-0.889***	-0.958***	-0.614***	psbO	photosystem II manganese-stabilizing protein	Photosystem II manganese-stabilizing protein (PsbO)
NATL2_02911	PMN2A_RS01390	PMN2A_1599	-0.195	-0.955	-5.191***	1.919	1.512	-0.179		membrane protein	FIG00940477: hypothetical protein	Synpcc7942_0995; decreased
NATL2_02921	PMN2A_RS01395	PMN2A_1600	-0.594	-1.789***	-6.645***	-0.069	0.018	-0.144	pyrB	aspartate carbamoyltransferase	Aspartate carbamoyltransferase (EC 2.1.3.2)
NATL2_02931	PMN2A_RS01400	PMN2A_1601	0.167	1.095***	-5.504***	0.287	0.953	-0.015	mpg	3-methyladenine DNA glycosylase	DNA-3-methyladenine glycosylase II (EC 3.2.2.21)
NATL2_02941	PMN2A_RS01405	PMN2A_1602	0.235	3.063***	2.248***	-0.043	0.797	1.079	gatC	aspartyl/glutamyl-tRNA(Asn/Gln) amidotransferase subunit C	Aspartyl-tRNA(Asn) amidotransferase subunit C (EC 6.3.5.6) @ Glutamyl-tRNA(Gln) amidotransferase subunit C (EC 6.3.5.7)
NATL2_02951	PMN2A_RS01410	PMN2A_1603	-0.984	-2.837***	1.234	-0.698	-1.104	0.226	crtR	beta-carotene hydroxylase	Beta-carotene hydroxylase
NATL2_02961	PMN2A_RS01420	PMN2A_1604	-0.403	1.246	-5.92***	0.122	-0.003	-1.264		hypothetical protein	FIG00940856: hypothetical protein
NATL2_02971	PMN2A_RS01425	PMN2A_1605	-0.982***	-1.09***	1.721***	-0.522	-0.097	0.558	ileS	isoleucine--tRNA ligase	Isoleucyl-tRNA synthetase (EC 6.1.1.5)
NATL2_02981	PMN2A_RS01430	PMN2A_1606	-0.344	-1.746***	-5.426***	-0.489	0.161	-0.486		membrane protein	FIG00940131: hypothetical protein
NATL2_02991	PMN2A_RS01435	PMN2A_1607	-1.263	-6.211***	-6.338***	-0.912	-1.168	-3.621***		tRNA (guanine-N(7)-)-methyltransferase	tRNA (guanine46-N7-)-methyltransferase (EC 2.1.1.33)	Synpcc7942_0358; decreased
NATL2_03001	PMN2A_RS01440	PMN2A_1608	-0.368	-0.254	-6.084***	0.027	-0.145	-2.27***		thioredoxin	thioredoxin-like protein TxlA
NATL2_03011	PMN2A_RS01445	PMN2A_1609	-0.913***	-4.55***	-6.868***	-1.695***	-2.092***	-4.575***	thy1	FAD-dependent thymidylate synthase	Thymidylate synthase thyX (EC 2.1.1.-)
NATL2_03021	PMN2A_RS01450	PMN2A_1610	-0.008	-3.718***	-7.166***	-0.44	-1.811***	-4.107***	dcd	deoxycytidine triphosphate deaminase	Deoxycytidine triphosphate deaminase (EC 3.5.4.13)
NATL2_03031	PMN2A_RS01455	PMN2A_1611	0.269	2.018***	-1.412***	0.441	-1.577***	-4.53***		cob(I)alamin adenosyltransferase	Cob(I)alamin adenosyltransferase (EC 2.5.1.17)
NATL2_03041	PMN2A_RS01460	PMN2A_1612	-1.108***	-3.692***	-5.921***	-1.056***	-0.338	0.276	ntcA	Crp/Fnr family transcriptional regulator	Global nitrogen regulatory protein, CRP family of transcriptional regulators
NATL2_03051	PMN2A_RS01465	PMN2A_1613	-0.151	-0.496	4.891***	0.46	1.22	2.451***		hypothetical protein	Myosin heavy chain, clone 203
NATL2_03061	PMN2A_RS01470	PMN2A_1614	-1.32	6.602***	-1.797***	-1.147	0.01	-0.143		hypothetical protein	FIG00940489: hypothetical protein
NATL2_03071	PMN2A_RS01475	PMN2A_1615	-0.512	0.562	-4.641***	-0.909	-0.084	0.684		hypothetical protein	FIG00940419: hypothetical protein
NATL2_03081	PMN2A_RS01480	PMN2A_1616	-0.178	-0.29	-6.642***	0.164	0.058	-0.398	pth	peptidyl-tRNA hydrolase	Peptidyl-tRNA hydrolase (EC 3.1.1.29)
NATL2_03091	PMN2A_RS01485	PMN2A_1617	-0.027	0.912***	-0.574***	-0.495	-0.948***	-0.435		translocase	Twin-arginine translocation protein TatA
NATL2_03101	PMN2A_RS01490	PMN2A_1618	-0.077	0.729	1.603***	-0.246	-0.523	0.839	psbH	photosystem II reaction center protein H	Photosystem II 10 kDa phosphoprotein (PsbH)
NATL2_03121	PMN2A_RS01495	PMN2A_1620	-0.169	-1.125***	2.328***	-0.358	0.163	0.491		hypothetical protein	Repeats containing protein
NATL2_03131	PMN2A_RS01500	PMN2A_1621	0.258	2.896***	4.381***	-0.033	1.467***	2.3***	leuD	isopropylmalate isomerase	3-isopropylmalate dehydratase small subunit (EC 4.2.1.33)
NATL2_03141	PMN2A_RS01505	PMN2A_1622	0.176	-0.097	1.171***	0.238	0.337	1.589***	leuC	3-isopropylmalate dehydratase large subunit	3-isopropylmalate dehydratase large subunit (EC 4.2.1.33)
NATL2_03151	PMN2A_RS01510	PMN2A_1623	-0.495	-5.424***	-7.776***	0.015	-0.713	-1.474***	cinA	damage-inducible protein CinA	CinA ortholog, predicted molybdopterin binding domain
NATL2_03161	PMN2A_RS01515	PMN2A_1624	-0.263	-3.657***	0.543	-0.329	-2.145***	-2.775***	glyA	serine hydroxymethyltransferase	Serine hydroxymethyltransferase (EC 2.1.2.1)
NATL2_03171	PMN2A_RS01525	PMN2A_1625	0.126	-4.73***	-4.617***	-0.109	0.166	-2.243***		hypothetical protein	FIG00941574: hypothetical protein
NATL2_03181	PMN2A_RS01530	PMN2A_1626	-0.47	1.851***	-4.934***	0.462	0.507	1.07***		cytochrome C oxidase	possible Cytochrome c oxidase subunit Va
NATL2_03191	PMN2A_RS01535	PMN2A_1627	0.371	4.848***	1.738***	0.43	1.812***	2.128***	mviN	membrane protein	Uncharacterized membrane protein
NATL2_03201	PMN2A_RS01540	PMN2A_1628	-0.131	0.324	4.594***	0.021	0.715	0.95	sfsA	sugar fermentation stimulation protein homolog	Sugar/maltose fermentation stimulation protein homolog
NATL2_03211	PMN2A_RS01545	PMN2A_1629	-0.073	-0.571***	-2.68***	-0.242	-0.976***	-4.749***	amtB	ammonium transporter	Ammonium transporter family
NATL2_03221	PMN2A_RS01550	PMN2A_1630	0.124	0.943***	3.725***	0.175	0.871***	2.478***	lytB	4-hydroxy-3-methylbut-2-enyl diphosphate reductase	4-hydroxy-3-methylbut-2-enyl diphosphate reductase (EC 1.17.1.2)
NATL2_03231	PMN2A_RS01555	PMN2A_1631	0.022	0.818***	3.408***	0.219	0.623	2.356***		hypothetical protein	hypothetical protein
NATL2_03241	PMN2A_RS01560	PMN2A_1632	0.164	-1.192***	-3.308***	0.452	-0.668***	-2.233***	purH	bifunctional purine biosynthesis protein PurH	IMP cyclohydrolase (EC 3.5.4.10) / Phosphoribosylaminoimidazolecarboxamide formyltransferase (EC 2.1.2.3)
NATL2_03251	PMN2A_RS01565	PMN2A_1633	-0.211	-0.043	-6.403***	-0.604	-0.58	-0.425		esterase	Phospholipase/carboxylesterase family protein, sll1284 homolog
NATL2_03261	PMN2A_RS01570	PMN2A_1634	-0.455	-0.018	-0.445	-0.312	0.257	-2.082***		hypothetical protein	FIG00940511: hypothetical protein
NATL2_03271		PMN2A_1917	-0.897	0	0	0.639	1.112***	0.503			FIG00941059: hypothetical protein
NATL2_03281	PMN2A_RS01575	PMN2A_1635	-0.002	0.843***	-6.663***	0.181	0.091	-0.669***		ATPase	two-component sensor histidine kinase
NATL2_03291		PMN2A_1636	-0.758	-6.254***	-7.227***	-0.623	-0.942	-2.61***	cobS		Cobalamin synthase
NATL2_03301	PMN2A_RS01585	PMN2A_1637	0.037	0.911	2.199***	0.244	-0.429	-0.732	tgt	queuine tRNA-ribosyltransferase	tRNA-guanine transglycosylase (EC 2.4.2.29)
NATL2_03321	PMN2A_RS01590	PMN2A_1918	-0.365	-2.573***	-6.01***	-1.385	-0.042	0.157		hypothetical protein	FIG00944501: hypothetical protein
NATL2_03331	PMN2A_RS01595	PMN2A_1639	-0.453	-0.777	-6.076***	-0.119	0.083	-0.913***		oxidoreductase	Probable oxidoreductase
NATL2_03341	PMN2A_RS01600	PMN2A_1640	-0.352	-0.924	1.679***	-0.169	-0.288	-1.663***		hemolysin	Hemolysins and related proteins containing CBS domains
NATL2_03351	PMN2A_RS01610	PMN2A_1641	0.025	-0.623	-6.348***	0.219	0.496	-0.425	pyrE	orotate phosphoribosyltransferase	Orotate phosphoribosyltransferase (EC 2.4.2.10)
NATL2_03361	PMN2A_RS01615	PMN2A_1642	-0.944	-0.845***	-6.312***	-0.06	0.399	-1.045***		hypothetical protein	Folate-dependent protein for Fe/S cluster synthesis/repair in oxidative stress
NATL2_03371	PMN2A_RS01620	PMN2A_1643	-0.396	2.401***	1.106	-0.19	0.908	0.782		DNA repair exonuclease	DNA repair enzyme, contains HhH domain and nuclease of RecB family
NATL2_03381	PMN2A_RS01625	PMN2A_1644	-0.336	-0.716	-6.266***	-0.071	0.226	0.582		phosphomannomutase	Phosphoglucosamine mutase (EC 5.4.2.10)
NATL2_03391	PMN2A_RS01630	PMN2A_1645	-0.472	0.881	-5.783***	0.119	0.431	-1.037***	rdgB	non-canonical purine NTP pyrophosphatase	Nucleoside 5-triphosphatase RdgB (dHAPTP, dITP, XTP-specific) (EC 3.6.1.15)
NATL2_03401	PMN2A_RS01635	PMN2A_1646	-0.449	0.73	-4.767***	-0.146	-1.441***	-0.039		retinal pigment epithelial membrane protein	Lignostilbene-alpha, beta-dioxygenase	Synpcc7942_0196; increased
NATL2_03411	PMN2A_RS01640	PMN2A_1647	-0.076	2.072***	0.485	-0.289	-0.022	-1.835***		imidazoleglycerol-phosphate dehydratase	Imidazoleglycerol-phosphate dehydratase (EC 4.2.1.19)
NATL2_03421	PMN2A_RS01645	PMN2A_1648	0.375	2.364***	-4.335***	0.161	0.69	0.498	fabI	enoyl-ACP reductase	Enoyl-[acyl-carrier-protein] reductase [NADH] (EC 1.3.1.9)
NATL2_03451	PMN2A_RS01660	PMN2A_1651	-0.615	-0.327	-6.704***	-0.604	-1.069***	-0.204	phrB	deoxyribodipyrimidine photolyase	Deoxyribodipyrimidine photolyase (EC 4.1.99.3)
NATL2_03461	PMN2A_RS01665	PMN2A_1652	0.214	-1.499***	-0.317	0.033	-0.875	-1.669***		NUDIX hydrolase	ADP-ribose pyrophosphatase (EC 3.6.1.13)
NATL2_03471	PMN2A_RS01670	PMN2A_1653	-0.557	-7.696***	-4.975***	-0.585	-1.22***	-1.748***	folK	2-amino-4-hydroxy-6- hydroxymethyldihydropteridine pyrophosphokinase	2-amino-4-hydroxy-6-hydroxymethyldihydropteridine pyrophosphokinase (EC 2.7.6.3)
NATL2_03481	PMN2A_RS01675	PMN2A_1654	-0.659	0.656	2.173***	-0.557	-1.005	-0.135	chlD	magnesium-chelatase subunit ChlD	Protoporphyrin IX Mg-chelatase subunit D (EC 6.6.1.1)
NATL2_03501	PMN2A_RS01685	PMN2A_1656	0.105	-1.876***	-7.044***	0.19	-0.453	-2.361***		peptidase S16	Possible ABC transporter, ATP-binding component
NATL2_03511	PMN2A_RS01690	PMN2A_1657	-0.744	1.58***	-0.03	-1.144	-0.662	-0.542		hypothetical protein	FIG002813: LPPG:FO 2-phospho-L-lactate transferase like, CofD-like
NATL2_03521	PMN2A_RS01695	PMN2A_1658	-0.16	0.873	-5.994***	-0.212	-0.427	-0.215	ndhJ	NAD(P)H-quinone oxidoreductase subunit J	NAD(P)H-quinone oxidoreductase chain J (EC 1.6.5.2)
NATL2_03531	PMN2A_RS01700	PMN2A_1659	0.421	-1.078***	1.575***	0.437	-0.509	0.155	ndhK	NAD(P)H-quinone oxidoreductase subunit K	NAD(P)H-quinone oxidoreductase chain K (EC 1.6.5.2)
NATL2_03541	PMN2A_RS01705	PMN2A_1660	0.218	-0.045	-7.613***	0.867	-1.083***	-1.795***	ndhC	NAD(P)H-quinone oxidoreductase subunit 3	NAD(P)H-quinone oxidoreductase subunit 3 (EC 1.6.5.2)
NATL2_03551	PMN2A_RS01710	PMN2A_1661	-0.082	0.765	1.348***	0.325	0.147	1.774***		rubredoxin	Rubredoxin	Synpcc7942_1649; increased
NATL2_03561	PMN2A_RS01715	PMN2A_1662	-0.356	0.885***	2.36***	-0.213	-0.329	1.002***		photosynthesis system II assembly factor Ycf48	Photosystem II stability/assembly factor HCF136/Ycf48
NATL2_03571	PMN2A_RS01720	PMN2A_1663	0.492	0.668***	2.849***	-0.231	-0.135	1.43***	psbE	cytochrome b559 subunit alpha	Cytochrome b559 alpha chain (PsbE)
NATL2_03581		PMN2A_1664	0.719	1.64***	3.983***	0.056	1.211***	1.455***	psbL		Photosystem II protein PsbL
NATL2_03591	PMN2A_RS01725	PMN2A_1665	-0.148	0.794***	1.731***	-0.469	-0.801	0.418	psbJ	photosystem II reaction center protein J	Photosystem II protein PsbJ
NATL2_03601	PMN2A_RS01730	PMN2A_1666	0.004	1.742***	-5.448***	0.413	-0.733	-1.275***		S-methyl-5'-thioadenosine phosphorylase	5'-methylthioadenosine phosphorylase (EC 2.4.2.28)
NATL2_03611	PMN2A_RS01735	PMN2A_1667	0.415	-0.245	1.946***	0.4	0.584	0.442		selenophosphate synthase	NADH dehydrogenase-like protein / Selenide,water dikinase (EC 2.7.9.3)
NATL2_03621	PMN2A_RS01740	PMN2A_1668	-0.707	-3.6***	-4.986***	0.387	0.071	-1.139	cca	tRNA nucleotidyltransferase	tRNA nucleotidyltransferase, A-adding (EC 2.7.7.72)
NATL2_03631	PMN2A_RS01745	PMN2A_1669	-0.147	0.149	1.368***	0.184	-0.144	-0.558	uvrD	ATPase AAA	ATP-dependent DNA helicase UvrD/PcrA
NATL2_03641	PMN2A_RS01750	PMN2A_1670	0.36	0.479	-2.26***	0.336	-0.326	-0.208		hypothetical protein	FIG00941201: hypothetical protein
NATL2_03651	PMN2A_RS01755	PMN2A_1671	1.229***	3.242***	2.325***	0.919***	2.267***	1.211***	cpeB	bleomycin hydrolase	Phycoerythrin beta chain; Phycoerythrin class III beta chain
NATL2_03661	PMN2A_RS01760	PMN2A_1672	0.68	2.792***	2.127***	0.255	1.315***	0.897***	cpeA	bleomycin hydrolase	Phycoerythrin alpha chain
NATL2_03671	PMN2A_RS01765	PMN2A_1673	0.746	-2.331***	-6.233***	0.328	1.392	0.201	cpeZ	glycosyltransferase	Bilin biosynthesis protein CpeZ
NATL2_03681	PMN2A_RS01770	PMN2A_1674	0.599	1.664	-3.767***	0.549	2.025***	0.659	mpeU	PBS lyase	Bilin biosynthesis protein MpeU
NATL2_03691	PMN2A_RS01775	PMN2A_1675	-0.397	6.721***	-2.259***	-0.772	0.783	0.981	cpeY	bilin biosynthesis protein CpeY	Bilin biosynthesis protein CpeY
NATL2_03701	PMN2A_RS01780	PMN2A_1676	0.246	1.653	4.606***	-0.055	0.983	-0.572	cpeT	chorismate-binding protein	CpeT-like protein
NATL2_03711	PMN2A_RS01785	PMN2A_1677	0.262	2.821***	-7.535***	0.441	1.234	0.553	cpeS	hypothetical protein	Phycoerythrin linker protein CpeS homolog
NATL2_03721	PMN2A_RS01790	PMN2A_1678	1.195***	3.169***	1.051***	1.122***	2.361***	1.151***		phycoerythrin class III subunit gamma	Phycobilisome linker polypeptide
NATL2_03731	PMN2A_RS01795	PMN2A_1679	0.143	-0.076	1.432***	-0.18	-0.155	-2.574***		hypothetical protein	FIG00943515: hypothetical protein
NATL2_03741	PMN2A_RS01800	PMN2A_1680	0.099	-0.68	-6.033***	0.248	0.824	-1.312***		NAD-dependent dehydratase	dTDP-glucose 4,6-dehydratase (EC 4.2.1.46)
NATL2_03751	PMN2A_RS01805	PMN2A_1681	-0.45	-1.74***	-5.861***	-0.669	-0.539	-0.789		nucleotide sugar epimerase	Putative nucleotide sugar epimerase
NATL2_03771	PMN2A_RS01815	PMN2A_1919	0.683	0.912	4.615***	1.117	1.899***	2.88***		hypothetical protein	photosystem I reaction center subunit XII
NATL2_03781	PMN2A_RS01820	PMN2A_1683	0.943	-1.348***	-1.278***	0.313	2.075***	3.624***		hypothetical protein	Translation elongation factor P
NATL2_03791	PMN2A_RS01825	PMN2A_1684	-0.478	-2.463***	-4.614***	0.537	0.781	-0.446		hypothetical protein	hypothetical protein
NATL2_03801	PMN2A_RS01835	PMN2A_1685	-0.011	-6.306***	-6.695***	0.018	-0.235	-1.181***		hypothetical protein	FIG00941818: hypothetical protein
NATL2_03811	PMN2A_RS01840	PMN2A_1686	-0.646	-1.124	2.679***	-0.654	-0.596	-1.056	xylB, gk	sugar kinase / gluconate kinase	Carbohydrate kinase, FGGY family
NATL2_03821	PMN2A_RS01845	PMN2A_1687	-0.156	-0.203	1.783***	-0.153	0.329	-0.381	metK	S-adenosylmethionine synthase	S-adenosylmethionine synthetase (EC 2.5.1.6)
NATL2_03831	PMN2A_RS01850	PMN2A_1688	-1.199	0.346	1.237***	-0.177	0.306	1.288***		haloacid dehalogenase	Haloacid dehalogenase/epoxide hydrolase family
NATL2_03841	PMN2A_RS01855	PMN2A_1689	-0.959***	-0.238	2.043***	-0.69***	-0.474***	1.994***	rpsA1	30S ribosomal protein S1	SSU ribosomal protein S1p
NATL2_03851	PMN2A_RS01860	PMN2A_1690	0.744	0.746	2.094***	0.816	1.533***	0.567		NrdR family transcriptional regulator	Ribonucleotide reductase transcriptional regulator NrdR
NATL2_03871	PMN2A_RS01865	PMN2A_1692	-0.031	0.828***	1.003***	-0.311	-0.305	-0.828***	psbB	photosystem II PsbB protein (CP47)	Photosystem II CP47 protein (PsbB)
NATL2_03881			-1.158	-5.807***	0	1.775	1.611	1.122			FIG00940576: hypothetical protein
NATL2_03891	PMN2A_RS01870	PMN2A_1693	-0.271	2.246***	0.874	0.005	0.264	0.717	psbM	photosystem II reaction center protein M	Photosystem II protein PsbM
NATL2_03901	PMN2A_RS01875	PMN2A_1694	-0.207	1.537***	1.008***	-0.46	-0.653	-0.707		thioesterase	4-hydroxybenzoyl-CoA thioesterase family active site
NATL2_03911	PMN2A_RS01880	PMN2A_1695	-0.457	-1.868***	-7.358***	-0.118	0.131	-1.492***	hemK	N5-glutamine S-adenosyl-L-methionine-dependent methyltransferase	Protein-N(5)-glutamine methyltransferase PrmC, methylates polypeptide chain release factors RF1 and RF2
NATL2_03921	PMN2A_RS01885	PMN2A_1696	-0.656	-4.978***	-7.217***	-1.08***	-1.441***	-2.648***	sua5	translation factor	putative translation factor (SUA5)
NATL2_03931	PMN2A_RS01895	PMN2A_1697	-0.088	-4.064***	-5.751***	-0.689	-2.498***	-3.576***	minE	cell division topological specificity factor MinE	Cell division topological specificity factor MinE
NATL2_03941	PMN2A_RS01900	PMN2A_1698	-0.083	-4.246***	0.101	-0.088	-2.662***	-3.116***	minD	septum site-determining protein MinD	Septum site-determining protein MinD
NATL2_03951	PMN2A_RS01905	PMN2A_1699	0.512	-1.996***	-3.488***	0.381	1.201	2.72***	minC	septum site-determining protein MinC	Septum site-determining protein MinC
NATL2_03961	PMN2A_RS01910	PMN2A_1700	-0.674	-0.429	-2.422***	-0.901	-0.322	-0.73		HD family phosphohydrolase	dNTP triphosphohydrolase, putative
NATL2_03971	PMN2A_RS01915	PMN2A_1701	0.205	1.631***	0.941***	0.182	0.395	0.462		peptidase S41	Periplasmic protease
NATL2_03981	PMN2A_RS01920	PMN2A_1702	0.285	2.005***	2.428***	0.381	0.949***	1.452***	petB	cytochrome B6	Cytochrome b6-f complex subunit, cytochrome b6
NATL2_03991	PMN2A_RS01925	PMN2A_1703	0.321	0.982***	1.873***	0.103	0.975***	2.232***	petD	cytochrome b6-f complex subunit 4	Cytochrome b6-f complex subunit IV (PetD)
NATL2_04001	PMN2A_RS01930	PMN2A_1704	-0.492	-1.261	1.382***	-0.306	-0.573	-1.572***		alkaline invertase	putative neutral invertase-like protein
NATL2_04011	PMN2A_RS01960	PMN2A_1705	0.485	2.458***	2.239***	0.543	1.668***	2.82***	mutM	formamidopyrimidine-DNA glycosylase	Formamidopyrimidine-DNA glycosylase (EC 3.2.2.23)
NATL2_04021	PMN2A_RS01965	PMN2A_1706	0.26	2.082***	-4.046***	0.482	0.613	2.37***	psaE	photosystem I reaction center subunit IV	photosystem I subunit IV (PsaE)
NATL2_04031	PMN2A_RS01970	PMN2A_1707	-0.451	-0.384	-5.938***	0.242	0.549	0.923***		hypothetical protein	FIG00940522: hypothetical protein
NATL2_04041	PMN2A_RS01975	PMN2A_1708	1.503	1.595***	4.993***	0.877	3.012***	1.965***		peptidoglycan-binding protein LysM	possible LysM domain
NATL2_04051	PMN2A_RS01980	PMN2A_1709	1.545***	3.547***	5.036***	1.459***	2.697***	4.607***		aldehyde dehydrogenase	Aldehyde dehydrogenase (EC 1.2.1.3)
NATL2_04061	PMN2A_RS01985	PMN2A_1710	3.308***	6.932***	3.906***	3.827***	4.026***	2.491***		hypothetical protein	FIG00942275: hypothetical protein
NATL2_04081	PMN2A_RS01995	PMN2A_1922	2.16***	3.366***	6.335***	1.976***	3.902***	4.174***		hypothetical protein	FIG00940822: hypothetical protein
NATL2_04091	PMN2A_RS02005	PMN2A_1712	0.45	6.984***	-6.35***	-0.013	1.101	-1.475***		hypothetical protein	FIG00941540: hypothetical protein
NATL2_04101	PMN2A_RS02010	PMN2A_1713	-0.107	-1.316***	-3.209***	0.046	0.687	-0.798		hypothetical protein	hypothetical protein
NATL2_04111	PMN2A_RS02015	PMN2A_1714	2.303***	1.683***	6.521***	1.226	2.026***	6.297***		hypothetical protein	hypothetical protein
NATL2_04121	PMN2A_RS02020	PMN2A_1715	2.303***	-0.154	4.909***	2.999***	-2.018***	3.18***		high light inducible protein	FIG00940767: hypothetical protein
NATL2_04141	PMN2A_RS02025	PMN2A_1925	1.484***	0.276	4.352***	1.398	-2.261***	5.189***		high light inducible protein	hypothetical protein
NATL2_04151	PMN2A_RS02030	PMN2A_1716	1.073	-1.164	2.408***	0.694	-2.89***	4.049***		high light inducible protein	possible high light inducible protein
NATL2_04161		PMN2A_1717	0.883	-0.491	6.806***	2.086	-2.409***	4.772***			FIG00940228: hypothetical protein
NATL2_04171		PMN2A_1718	1.041	0.502	3.24***	-0.001	-2.353***	3.432***			possible high light inducible protein
NATL2_04181		PMN2A_1926	-2.997***	-7.768***	-5.57***	-1.271	-3.777***	0.763			hypothetical protein
NATL2_04191	PMN2A_RS02045	PMN2A_1719	0.289	0.108	1.5***	0.079	1.369	1.516***		hypothetical protein	Translation elongation factor P
NATL2_04201	PMN2A_RS02050	PMN2A_1720	-0.078	-3.881***	2.943***	-0.548	-0.436	0.026		hypothetical protein	hypothetical protein
NATL2_04211	PMN2A_RS02065	PMN2A_1721	0.161	-2.371***	-6.077***	-0.111	-0.051	-1.978***	aroQ	3-dehydroquinate dehydratase	3-dehydroquinate dehydratase II (EC 4.2.1.10)	Synpcc7942_0915; decreased
NATL2_04221	PMN2A_RS02070	PMN2A_1722	-0.063	-1.636***	-6.841***	0.24	-0.317	-2.301***	miaE	hydroxylase	tRNA-(ms[2]io[6]A)-hydroxylase (EC 1.-.-.-)
NATL2_04231	PMN2A_RS02075	PMN2A_1723	-0.522	-4.555***	-0.094	-0.578	-1.269***	-3.16***	cobI/cbiL	precorrin-2 C20-methyltransferase	Cobalt-precorrin-2 C20-methyltransferase (EC 2.1.1.130)
NATL2_04241	PMN2A_RS02080	PMN2A_1724	-0.662	-1.116***	-5.586***	-0.2	-1.251***	-2.63***		tRNA-dihydrouridine synthase	tRNA dihydrouridine synthase B (EC 1.-.-.-)
NATL2_04261	PMN2A_RS02085	PMN2A_1725	0.093	-1.647***	-4.853***	-0.421	-0.896	-0.761		hypothetical protein	FIG00942835: hypothetical protein
NATL2_04271	PMN2A_RS02090	PMN2A_1726	-1.182***	-0.822***	-6.587***	-0.962***	-1.786***	-3.231***		GTPase Der	GTP-binding protein EngA
NATL2_04281	PMN2A_RS02095	PMN2A_1727	-0.849	-2.826***	-6.37***	-0.729	-0.584	-3.508***	cbiQ	cobalt ABC transporter permease	Transmembrane component of general energizing module of ECF transporters
NATL2_04291	PMN2A_RS02100	PMN2A_1728	-2.085***	-3.865***	-6.329***	-0.62	-2.813***	-4.197***		hypothetical protein	FIG023675: hypothetical protein
NATL2_04301	PMN2A_RS02105	PMN2A_1729	-0.492	-3.968***	-6.734***	-0.086	-0.47	-1.431***		hypothetical protein	Hypothetical protein YggS, proline synthase co-transcribed bacterial homolog PROSC
NATL2_04311	PMN2A_RS02110	PMN2A_1730	-0.681	-2.499***	-6.361***	-0.65	-1.183***	-5.589***		cell division protein SepF	CBSS-74546.3.peg.720: hypothetical protein
NATL2_04321	PMN2A_RS02115	PMN2A_1731	-1.505***	-5.01***	-6.479***	-1.663***	-2.665***	-6.126***	proC	pyrroline-5-carboxylate reductase	Pyrroline-5-carboxylate reductase (EC 1.5.1.2)
NATL2_04341	PMN2A_RS02125	PMN2A_1733	0.666	-0.021	1.592***	0.975	0.833	-0.47	recO	DNA repair protein RecO	DNA recombination and repair protein RecO
NATL2_04351	PMN2A_RS02130	PMN2A_1734	1.056	2.091***	0.768	0.922	1.594***	0.092	deoC	deoxyribose-phosphate aldolase	Deoxyribose-phosphate aldolase (EC 4.1.2.4)
NATL2_04361	PMN2A_RS02135	PMN2A_1735	0.893	2.216***	0.097	0.839	0.663	-0.455	hpf	ribosome-associated inhibitor A/sigma 54 modulation protein	Ribosomal subunit interface protein	Synpcc7942_2352; increased
NATL2_04371	PMN2A_RS02140	PMN2A_1736	0.212	-2.598***	-6.415***	0.256	0.089	-2.57***	lipB	octanoyltransferase	Octanoate-[acyl-carrier-protein]-protein-N-octanoyltransferase
NATL2_04381	PMN2A_RS02145	PMN2A_1737	0.689	1.232***	1.801***	0.544	1.206***	0.035	fadD	long-chain fatty acid--CoA ligase	Long-chain-fatty-acid--CoA ligase (EC 6.2.1.3)
NATL2_04391	PMN2A_RS02150	PMN2A_1738	-0.025	-1.369	3.061***	-0.011	-3.141***	-2.078***		hypothetical protein	FIG00940799: hypothetical protein	Synpcc7942_0919; decreased
NATL2_04401	PMN2A_RS02155	PMN2A_1739	0.439	0.353	-6.361***	0.556	-0.557	-4.051***	aceF	branched-chain alpha-keto acid dehydrogenase subunit E2	Dihydrolipoamide acetyltransferase component of pyruvate dehydrogenase complex (EC 2.3.1.12)
NATL2_04411	PMN2A_RS02160	PMN2A_1740	0.306	-4.085***	-6.492***	-0.167	-0.684	-4.089***	queA	S-adenosylmethionine:tRNA ribosyltransferase-isomerase	S-adenosylmethionine:tRNA ribosyltransferase-isomerase (EC 5.-.-.-)
NATL2_04421	PMN2A_RS02165	PMN2A_1741	0.602	0.255	-2.71***	0.51	-0.274	-4.079***		cysteine synthase	Cysteine synthase (EC 2.5.1.47)
NATL2_04431	PMN2A_RS02170	PMN2A_1742	-0.705	0.157	-3.766***	-1.605	-0.062	-3.395***		cystathionine gamma-synthase	Cystathionine gamma-synthase (EC 2.5.1.48) / Cystathionine gamma-synthase (EC 2.5.1.48) fungal type
NATL2_04441	PMN2A_RS02175	PMN2A_1743	-0.624***	-5.746***	-7.385***	-0.682***	-1.716***	-4.134***	metB	cystathionine gamma-synthase	Cystathionine beta-lyase (EC 4.4.1.8)
NATL2_04451	PMN2A_RS02180	PMN2A_1744	-0.622	-0.204	-1.555***	-0.711	-1.377***	-1.16***	rpsD	30S ribosomal protein S4	SSU ribosomal protein S4p (S9e)
NATL2_04461	PMN2A_RS02185	PMN2A_1745	-0.362	1.461***	-5.562***	-0.029	-0.462	-0.813		hypothetical protein	Protein YidD
NATL2_04471	PMN2A_RS02190	PMN2A_1746	-1.545	-0.14	-5.638***	-0.762	-1.176	-0.507		thioredoxin	Thioredoxin family protein
NATL2_04481	PMN2A_RS02195	PMN2A_1747	-0.361	1.005***	2.437***	0.068	0.321	-1.121***	murE	UDP-N-acetylmuramoyl-L-alanyl-D-glutamate--2 6-diaminopimelate ligase	UDP-N-acetylmuramoylalanyl-D-glutamate--2,6-diaminopimelate ligase (EC 6.3.2.13)
NATL2_04491	PMN2A_RS02200	PMN2A_1748	-1.057	-5.515***	-6.445***	-1.681***	-1.853***	-4.339***		L-cysteine/cystine lyase	Cysteine desulfurase (EC 2.8.1.7)
NATL2_04501		PMN2A_1928	-2.101***	2.429***	0	-0.234	-0.855	-0.578			Conserved hypothetical protein
NATL2_04511	PMN2A_RS02205	PMN2A_1749	-1.211	-3.303***	-5.746***	-0.418	-2.096***	0.821		hypothetical protein	FIG00941297: hypothetical protein
NATL2_04521	PMN2A_RS02210	PMN2A_1750	-1.168***	-1.176***	-6.383***	-0.638	-0.445	-1.719***		hydantoin utilization protein A	Nickel transporter UreH
NATL2_04531		PMN2A_1929	-0.987	-6.482***	-4.888***	-1.873	-2.466	0.306			hypothetical protein
NATL2_04541	PMN2A_RS02215	PMN2A_1751	0.332	-5.586***	-5.675***	-0.291	-0.397	-1.584		hypothetical protein	FIG00940485: hypothetical protein
NATL2_04551	PMN2A_RS02220	PMN2A_1752	-0.876***	-1.593***	-5.79***	-0.058	-0.942***	-2.505***		nitrogen-fixing protein NifU	NifU-like domain protein
NATL2_04561	PMN2A_RS02225	PMN2A_1753	-0.592	-2.422***	-7.548***	-0.139	-0.172	-0.684***	mqo	malate:quinone oxidoreductase	Malate:quinone oxidoreductase (EC 1.1.5.4)
NATL2_04571		PMN2A_1930	-0.652	-5.973***	-2.442***	-0.422	-0.701	0.476			FIG00940900: hypothetical protein
NATL2_04581	PMN2A_RS02230	PMN2A_1754	-0.401	0.345	-6.141***	-0.172	-0.186	-1.413***	lepA	elongation factor 4	Translation elongation factor LepA
NATL2_04601	PMN2A_RS02240	PMN2A_1755	-0.639	-1.312***	-6.636***	0.299	-1.464***	-4.275***	oppC	peptide ABC transporter	Oligopeptide transport system permease protein OppC (TC 3.A.1.5.1)
NATL2_04611	PMN2A_RS02245	PMN2A_1756	-0.269	-8.841***	-7.235***	-0.517	-4.658***	-3.379***		RNA methyltransferase	tRNA (Guanosine18-2'-O-) -methyltransferase (EC 2.1.1.34)
NATL2_04621	PMN2A_RS02250	PMN2A_1757	-1.168***	-4.531***	-3.561***	-1.294***	-6.912***	-4.812***		porin	porin homolog
NATL2_04631	PMN2A_RS02255	PMN2A_1758	-0.127	-3.022***	-5.975***	0.038	-0.843	0.601	sun	16S rRNA methyltransferase	Ribosomal RNA small subunit methyltransferase B (EC 2.1.1.-)
NATL2_04641	PMN2A_RS02260	PMN2A_1759	-0.811***	-0.693***	-5.027***	-1.068***	-1.753***	-1.163***	chlG	chitin-binding protein	Chlorophyll a synthase ChlG (EC 2.5.1.62)
NATL2_04651	PMN2A_RS02265	PMN2A_1760	-0.845	-2.169***	3.076***	-0.524	-1.792***	-0.405		hypothetical protein	FIG00940133: hypothetical protein
NATL2_04661	PMN2A_RS02270	PMN2A_1761	-0.363	-1.92***	1.21***	-0.358	-1.155***	-1.791***	hisF	imidazole glycerol phosphate synthase subunit HisF	Imidazole glycerol phosphate synthase cyclase subunit (EC 4.1.3.-)
NATL2_04671	PMN2A_RS02275	PMN2A_1762	-0.229	-7.265***	-5.219***	0.533	0.084	-0.29	ubiE	SAM-dependent methyltransferase	2-heptaprenyl-1,4-naphthoquinone methyltransferase (EC 2.1.1.163)
NATL2_04681	PMN2A_RS02280	PMN2A_1763	-0.125	-4.217***	-5.166***	0.331	-0.284	-1.769***		hypothetical protein	FIG00940877: hypothetical protein
NATL2_04691	PMN2A_RS02285	PMN2A_1764	-1.032***	-0.258	-6.207***	-0.513	-1.801***	-2.07***	pspA	membrane protein	Phage shock protein A
NATL2_04701	PMN2A_RS02290	PMN2A_1765	-0.684	-3.727***	-1.921***	0.04	0.164	-1.045***	birA	biotin--[acetyl-CoA-carboxylase] synthetase	Biotin-protein ligase (EC 6.3.4.15)
NATL2_04711	PMN2A_RS02295	PMN2A_1766	-0.099	-0.845	-6.527***	-0.284	-0.953	-1.109***	salX	macrolide ABC transporter ATP-binding protein	Macrolide export ATP-binding/permease protein MacB (EC 3.6.3.-)
NATL2_04721	PMN2A_RS02300	PMN2A_1767	-0.767***	-2.535***	-7.069***	-0.543	-1.937***	-4.375***	ndhB	NAD(P)H-quinone oxidoreductase subunit 2	NADH dehydrogenase subunit 2
NATL2_04731	PMN2A_RS02305	PMN2A_1768	-0.28	-0.852***	-5.802***	-0.073	-0.711	-2.471***	topA	DNA topoisomerase I	DNA topoisomerase I (EC 5.99.1.2)
NATL2_04741	PMN2A_RS02310	PMN2A_1769	0.133	-4.692***	-7.57***	0.703	0.795	-1.376***		hypothetical protein	FIG00940380: hypothetical protein
NATL2_04751	PMN2A_RS02315	PMN2A_1770	-1.211	-5.135***	-6.316***	-0.124	-1.991***	-2.535***		hypothetical protein	FIG00940675: hypothetical protein
NATL2_04761	PMN2A_RS02320	PMN2A_1771	-1.202	-2.721***	-6.698***	-0.975	-1.052***	-3.149***	cobT	hypothetical protein	Nicotinate-nucleotide--dimethylbenzimidazole phosphoribosyltransferase (EC 2.4.2.21)
NATL2_04771	PMN2A_RS02325	PMN2A_1772	-0.846	2.575***	-5.525***	-2.317***	-2.26***	-3.757***		hypothetical protein	Periplasmic binding protein-like II superfamily
NATL2_04781	PMN2A_RS02330	PMN2A_1773	-0.65	-4.947***	-5.554***	0.441	-1.845***	-4.56***	ribE	riboflavin synthase subunit alpha	Riboflavin synthase eubacterial/eukaryotic (EC 2.5.1.9)
NATL2_04791	PMN2A_RS02335	PMN2A_1774	-0.227	-1.856***	-6.069***	-0.357	-1.937***	-6.04***		transcriptional regulator	AbrB family transciptional regulator
NATL2_04801	PMN2A_RS02340	PMN2A_1775	-0.948***	-5.004***	-6.623***	-0.28	-1.845***	-5.321***	ctaE	cytochrome B6	Cytochrome c oxidase polypeptide III (EC 1.9.3.1)
NATL2_04811	PMN2A_RS02345	PMN2A_1776	-0.33	-3.318***	-1.891***	-0.61	-1.64***	-5.681***	ctaD	cytochrome C oxidase subunit I	Cytochrome c oxidase polypeptide I (EC 1.9.3.1)	Synpcc7942_2603; increased
NATL2_04821	PMN2A_RS02350	PMN2A_1777	-0.218	-1.522***	-6.028***	0.301	-1.91***	-6.255***	ctaC	cytochrome C oxidase subunit II	Cytochrome c oxidase polypeptide II (EC 1.9.3.1)	Synpcc7942_2602; increased
NATL2_04831	PMN2A_RS02355	PMN2A_1778	-0.468	-2.627***	-6.335***	-0.742	-3.058***	-7.698***	ctaA	cytochrome C oxidase assembly protein	Heme A synthase, cytochrome oxidase biogenesis protein Cox15-CtaA	Synpcc7942_2601; increased
NATL2_04841	PMN2A_RS02360	PMN2A_1779	-1.059***	-3.774***	-6.798***	-0.758	-3.242***	-7.566***	cyoE	protoheme IX farnesyltransferase	Heme O synthase, protoheme IX farnesyltransferase (EC 2.5.1.-) COX10-CtaB	Synpcc7942_2600; increased
NATL2_04851	PMN2A_RS02365	PMN2A_1780	-0.551	-2.869***	-6.373***	-0.14	-2.362***	-3.827***	ccmA	lysozyme	ABC-type multidrug transport system ATPase component
NATL2_04861	PMN2A_RS02370	PMN2A_1781	-0.331	-4.933***	-7.249***	-0.421	-2.894***	-4.383***		transporter	putative multidrug efflux ABC transporter
NATL2_04871	PMN2A_RS02375	PMN2A_1782	-0.044	-0.449	-0.667	-0.116	0.762	-1.422***		hypothetical protein	possible Arenavirus glycoprotein
NATL2_04881	PMN2A_RS02380	PMN2A_1783	1.723***	0.711***	5.015***	1.754***	-0.379	3.696***	groEL	molecular chaperone GroEL	Heat shock protein 60 family chaperone GroEL
NATL2_04891		PMN2A_1784	0.128	-1.625***	-4.453***	-0.015	-1.073	1.272			FIG00940639: hypothetical protein
NATL2_04901	PMN2A_RS02385	PMN2A_1785	1.522***	2.212***	-0.712	1.314	1.737***	0.716	gdh	glucose dehydrogenase	3-oxoacyl-[acyl-carrier protein] reductase (EC 1.1.1.100)
NATL2_04911	PMN2A_RS02390	PMN2A_1786	-0.541	3.983***	-0.464	-0.688	-0.931	-1.443***	ispD	2-C-methyl-D-erythritol 4-phosphate cytidylyltransferase	2-C-methyl-D-erythritol 4-phosphate cytidylyltransferase (EC 2.7.7.60)
NATL2_04921	PMN2A_RS02395	PMN2A_1787	-0.258	-0.365	-7.079***	-0.21	0.621	-0.517		peptidase S66	Muramoyltetrapeptide carboxypeptidase (EC 3.4.17.13)
NATL2_04931	PMN2A_RS02400	PMN2A_1788	-0.118	-5***	-7.518***	-0.26	-0.621***	-2.515***	ubiA	prenyltransferase	Cyanobacterial polyprenyltransferase (UbiA homolog)
NATL2_04941	PMN2A_RS02405	PMN2A_1789	0.65	3.88***	4.778***	0.985	2.024***	1.794***	ppx	exopolyphosphatase	Exopolyphosphatase (EC 3.6.1.11)
NATL2_04961	PMN2A_RS02415	PMN2A_1791	-0.79***	-3.108***	-6.656***	-0.6	-0.342	-0.379	cobM	precorrin methylase	Cobalt-precorrin-4 C11-methyltransferase (EC 2.1.1.133)
NATL2_04971	PMN2A_RS02420	PMN2A_1792	-0.929	-1.215***	-7.41***	-1.223***	-1.148***	-0.543	lgt	diacylglyceryl transferase	Prolipoprotein diacylglyceryl transferase (EC 2.4.99.-)
NATL2_04981	PMN2A_RS02425	PMN2A_1793	-0.201	1.111***	3.92***	-0.117	0.811***	2.798***	petA	apocytochrome f	Cytochrome b6-f complex subunit, apocytochrome f
NATL2_04991	PMN2A_RS02430	PMN2A_1794	0.169	1.33***	3.221***	0.316	1.148***	2.741***	petC	cytochrome b6-f complex iron-sulfur subunit	Cytochrome b6-f complex iron-sulfur subunit PetC1 (Rieske iron sulfur protein EC 1.10.99.1)
NATL2_05001	PMN2A_RS02435	PMN2A_1795	-0.945	-5.611***	-7.001***	-0.967	-0.024	-1.764***		hypothetical protein	FIG00941026: hypothetical protein
NATL2_05011	PMN2A_RS02440	PMN2A_1796	-0.672	-3.175***	-6.073***	-0.379	-0.164	-1.275***	tatC	preprotein translocase subunit TatC	Twin-arginine translocation protein TatC
NATL2_05021	PMN2A_RS02445	PMN2A_1797	0.216	-0.51	2.726***	-0.143	0.636	2.259***		hypothetical protein	hypothetical protein
NATL2_05031	PMN2A_RS02450	PMN2A_1798	0.897	2.157***	4.855***	0.673	2.43***	4.409***		fibronectin-binding protein	possible secreted protein MPB70 precursor
NATL2_05041	PMN2A_RS02455	PMN2A_1799	-0.459	0.208	1.129***	0.306	-0.3	-0.624	gmk	guanylate kinase	Guanylate kinase (EC 2.7.4.8)
NATL2_05051		PMN2A_1800	0.968***	1.879***	3.363***	0.616	1.455***	3.88***	psaJ		photosystem I subunit IX (PsaJ)
NATL2_05061	PMN2A_RS02460	PMN2A_1801	0.571***	2.41***	2.766***	0.252	1.001***	1.706***	psaF	photosystem I PsaF protein (subunit III)	photosystem I subunit III precursor, plastocyanin (cyt c553) docking protein (PsaF)
NATL2_05071	PMN2A_RS02465	PMN2A_1802	-0.791	-1.907***	-6.236***	-0.758	-0.467	-0.24	qri7	tRNA N6-adenosine threonylcarbamoyltransferase	YgjD/Kae1/Qri7 family, required for N6-threonylcarbamoyl adenosine t(6)A37 modification in tRNA
NATL2_05081	PMN2A_RS02470	PMN2A_1803	0.47	-0.509	5.984***	-0.879	0.914	5.168***		high light inducible protein	possible high light inducible protein
NATL2_05091	PMN2A_RS02475	PMN2A_1804	0.293	-1.032	1.732***	-0.282	1.323	2.28***		hypothetical protein	FIG00941614: hypothetical protein
NATL2_05101	PMN2A_RS02480	PMN2A_1805	0.135	3.599***	-5.644***	0.822	0.842***	-0.656	nhaP	sodium:proton antiporter	putative Na+/H+ antiporter, CPA1 family
NATL2_05111	PMN2A_RS02485	PMN2A_1806	0.172	0.414	3.265***	0.426	0.529	1.74***	gltX	glutamate--tRNA ligase	Glutamyl-tRNA synthetase (EC 6.1.1.17) @ Glutamyl-tRNA(Gln) synthetase (EC 6.1.1.24)
NATL2_05131	PMN2A_RS02505	PMN2A_1808	-0.752***	0.859***	2.003***	-0.167	0.051	1.07***	rplS	50S ribosomal protein L19	LSU ribosomal protein L19p
NATL2_05141		PMN2A_1933	-2.201	0	0	0.558	0.927	1.579***			hypothetical protein
NATL2_05151	PMN2A_RS02510	PMN2A_1809	0.302	-0.07	1.524***	0.67	0.411	0.492	map	methionine aminopeptidase	Methionine aminopeptidase (EC 3.4.11.18)
NATL2_05161	PMN2A_RS02515	PMN2A_1810	0.326	-5.672***	-6.854***	0.078	-0.089	-2.566***		short-chain dehydrogenase	FIG00940106: hypothetical protein
NATL2_05171	PMN2A_RS02520	PMN2A_1811	-0.174	-2.182***	-5.603***	0.594	-0.994	-2.859***	pta	hypothetical protein	BioD-like N-terminal domain of phosphotransacetylase
NATL2_05181	PMN2A_RS02525	PMN2A_1812	-0.422	-6.351***	-6.399***	-1.726***	-3.38***	-5.813***		hypothetical protein	cyanobacteria-specific protein
NATL2_05191	PMN2A_RS02530	PMN2A_1813	-0.417	-2.786***	-6.447***	-0.052	-0.813	-3.039***		nucleotide-binding protein	hypothetical protein
NATL2_05201	PMN2A_RS02535	PMN2A_1814	-1.308	-1.451***	-6.338***	1.022	-1.524	-3.115***		hypothetical protein	FIG00940253: hypothetical protein
NATL2_05211	PMN2A_RS02540	PMN2A_1815	-0.189	-6.265***	-2.355***	-0.504	-3.139***	-4.939***	hflC	hypothetical protein	Band 7 protein
NATL2_05221	PMN2A_RS02545	PMN2A_1816	-0.757	-1.138***	-1.99***	-0.944	-2.074***	-1.557***	hemL	glutamate-1-semialdehyde 2,1-aminomutase	Glutamate-1-semialdehyde aminotransferase (EC 5.4.3.8)
NATL2_05231	PMN2A_RS02550	PMN2A_1817	-0.191	-2.438***	-0.77	-0.131	-0.142	-0.887	xthA	exonuclease III	Exodeoxyribonuclease III (EC 3.1.11.2)
NATL2_05241	PMN2A_RS02555	PMN2A_1818	-0.959	-2.258***	-4.452***	-0.297	-0.771	-0.286		hypothetical protein	FIG00941245: hypothetical protein
NATL2_05251	PMN2A_RS02560	PMN2A_1819	-0.474	-1.167***	-6.946***	-0.289	-0.585	0.474		hypothetical protein	FIG00941087: hypothetical protein
NATL2_05261	PMN2A_RS02565	PMN2A_1820	-1.373***	-3.282***	-6.275***	-0.039	-1.432***	-0.107		hypothetical protein	FIG00940789: hypothetical protein
NATL2_05271	PMN2A_RS02570	PMN2A_1821	-0.862	-4.099***	-5.86***	0.649	-1.19	-1.005		hypothetical protein	Putative transmembrane protein HieC
NATL2_05281	PMN2A_RS02575	PMN2A_1822	-0.307	1.286***	-7.459***	-0.023	-0.032	-1.448***	thiP	iron ABC transporter	Ferric iron ABC transporter, permease protein
NATL2_05291	PMN2A_RS02580	PMN2A_1823	0.332	0.812	-4.229***	-0.225	0.738	-0.721		cobalamin biosynthesis protein CobW	Putative metal chaperone, involved in Zn homeostasis, GTPase of COG0523 family
NATL2_05301	PMN2A_RS02585	PMN2A_1824	0.303	0.353	-3.019***	0.886	0.989	0.375		pterin-4-alpha-carbinolamine dehydratase	Pterin-4-alpha-carbinolamine dehydratase (EC 4.2.1.96)
NATL2_05311	PMN2A_RS02590	PMN2A_1825	-0.487	-1.909***	-6.141***	0.473	1.094	0.9		hypothetical protein	FIG00008365: hypothetical protein
NATL2_05321	PMN2A_RS02595	PMN2A_1826	-0.147	0.169	-6.792***	-0.199	-0.164	-2.368***		peptidase M32	Thermostable carboxypeptidase 1 (EC 3.4.17.19)
NATL2_05331	PMN2A_RS02600	PMN2A_1827	0.695***	1.56***	3.06***	0.4	1.35***	1.249***		inorganic pyrophosphatase	Inorganic pyrophosphatase (EC 3.6.1.1)
NATL2_05341	PMN2A_RS02605	PMN2A_1828	0.405	1.051***	2.086***	0.165	1.261***	1.178***	hemC	porphobilinogen deaminase	Porphobilinogen deaminase (EC 2.5.1.61)
NATL2_05351	PMN2A_RS02610	PMN2A_1829	0.882***	2.484***	1.253***	0.619***	2.122***	0.466***	rpoD	RNA polymerase sigma factor RpoD	Group 2 RNA polymerase sigma factor @ RNA polymerase sigma factor RpoD
NATL2_05361		PMN2A_1934	-0.386	-2.449***	-4.634***	0.201	-1.856	-2.584***			FIG00941577: hypothetical protein
NATL2_05371	PMN2A_RS02615	PMN2A_1830	-0.177	-2.54***	-7.073***	-0.266	-0.6	-2.765***	priA	primosomal protein N'	Helicase PriA essential for oriC/DnaA-independent DNA replication
NATL2_05381	PMN2A_RS02620	PMN2A_1831	-0.745	-2.915***	-6.483***	-0.807	-2.676***	-2.719***		membrane protein	FIG00940831: hypothetical protein
NATL2_05391	PMN2A_RS02625	PMN2A_1832	-0.436	-2.537***	-1.069***	-0.815	-2.217***	-2.67***		acetylglutamate kinase	Acetylglutamate kinase (EC 2.7.2.8)
NATL2_05401	PMN2A_RS02630	PMN2A_1833	0.175	-1.421***	-6.234***	-0.006	-1.757***	-2.432***		hypothetical protein	Cyanobacterial protein slr0575
NATL2_05411	PMN2A_RS02635	PMN2A_1834	-0.026	5.256***	-3.415***	0.611	0.506	0.582		hypothetical protein	FIG00940769: hypothetical protein
NATL2_05421	PMN2A_RS02640	PMN2A_1835	0.488	-2.67***	-6.33***	0.125	-0.72	-3.465***		single-stranded DNA-binding protein	Single-stranded DNA-binding protein
NATL2_05431	PMN2A_RS02645	PMN2A_1836	-0.914***	-7.732***	-6.592***	-0.739	-0.916***	-0.437	cobK	precorrin-6A reductase	Cobalt-precorrin-6x reductase (EC 1.3.1.54)
NATL2_05441	PMN2A_RS02650	PMN2A_1837	-0.321	-3.267***	-5.205***	-0.808	0.441	-0.43	cutA	hypothetical protein	CutA1 divalent ion tolerance protein
NATL2_05451	PMN2A_RS02655	PMN2A_1838	-2.203***	1.518***	-5.282***	-2.284***	-2.833***	-4.197***		carbohydrate kinase	Fructokinase (EC 2.7.1.4)
NATL2_05461	PMN2A_RS02660	PMN2A_1839	-0.524	-0.131	1.172***	-0.846	-0.893	0.154	purA	adenylosuccinate synthetase	Adenylosuccinate synthetase (EC 6.3.4.4)
NATL2_05471	PMN2A_RS02665	PMN2A_1840	0.167	0.977***	2.449***	0.171	0.469	0.813***	psb27	photosystem II reaction center Psb27 protein	Photosystem II protein Psb27
NATL2_05481	PMN2A_RS02670	PMN2A_1841	-0.398	-3.991***	-6.716***	-0.153	-2.896***	-1.647***	proS	proline--tRNA ligase	Prolyl-tRNA synthetase (EC 6.1.1.15), bacterial type
NATL2_05491	PMN2A_RS02675	PMN2A_1842	-0.899	-3.04***	-6.803***	-0.991	-2.588***	-2.762***		resolvase	Possible Helix-turn-helix domain of resolvase
NATL2_05501	PMN2A_RS02680	PMN2A_1843	-0.18	-1.517***	-5.267***	-0.155	-0.905	0.378		hypothetical protein	FIG00941832: hypothetical protein
NATL2_05511	PMN2A_RS02685	PMN2A_1844	0.804	3.359***	0.477	0.495	0.75	0.616		inorganic pyrophosphatase	Inorganic pyrophosphatase (EC 3.6.1.1)
NATL2_05531	PMN2A_RS02695	PMN2A_1846	-0.599	-4.958***	-8.304***	-0.71	-1.604***	-2.898***		signal peptidase I	Signal peptidase I (EC 3.4.21.89)
NATL2_05551	PMN2A_RS02705	PMN2A_1848	-0.855	2.154***	0.502	-0.793	-0.736	-3.102***		protease	Possible membrane associated protease
NATL2_05561	PMN2A_RS02710	PMN2A_1849	-0.385	-2.581***	-6.627***	0.738	0.215	-2.931***		hypothetical protein	FIG00942356: hypothetical protein
NATL2_05571	PMN2A_RS02715	PMN2A_1850	-0.997	-0.677	-7.15***	-0.547	-0.819	-3.876***		cell division protein FtsI	Cell division protein FtsI [Peptidoglycan synthetase] (EC 2.4.1.129)
NATL2_05581	PMN2A_RS02720	PMN2A_1851	0.83***	-1.517***	-1.888***	0.902***	-1.044***	-3.608***	tal	transaldolase	Transaldolase (EC 2.2.1.2)
NATL2_05591	PMN2A_RS02725	PMN2A_1852	-1.071***	-3.114***	-6.811***	-0.484	0.401	0.208	fixC	NAD-binding site	Geranylgeranyl reductase (EC 1.3.1.83)
NATL2_05601	PMN2A_RS02730	PMN2A_1853	-1.109***	-6.003***	-7.11***	-0.808***	-2.941***	-4.894***	frr	ribosome-recycling factor	Ribosome recycling factor
NATL2_05611	PMN2A_RS02735	PMN2A_1854	-0.259	-0.393	-7.269***	-0.08	-0.492	-2.106***	pyrH	uridylate kinase	Uridylate kinase (EC 2.7.4.-)
NATL2_05621	PMN2A_RS02740	PMN2A_1855	0.979	-0.54	-6.941***	0.02	1.093***	-1.823***	cobO	cob(I)alamin adenolsyltransferase/cobinamide ATP-dependent adenolsyltransferase	Cob(I)alamin adenosyltransferase (EC 2.5.1.17)
NATL2_05631	PMN2A_RS02745	PMN2A_1856	0.155	-0.846	-6.165***	0.904	-0.86	-2.576***		integrase	Phage integrase family
NATL2_05641	PMN2A_RS02750	PMN2A_1857	-0.487	0.049	-1.506***	-0.427	-0.512	-1.62***	hemH	ferrochelatase	Ferrochelatase, protoheme ferro-lyase (EC 4.99.1.1)
NATL2_05651	PMN2A_RS02755	PMN2A_1858	-0.483	-1.123***	-1.543***	-0.43	-1.101***	-1.632***	ilvB	acetolactate synthase	Acetolactate synthase large subunit (EC 2.2.1.6)
NATL2_05661	PMN2A_RS02760	PMN2A_1859	-0.757	-1.874***	-6.144***	-0.388	-0.609	-0.2		hypothetical protein	FIG00940291: hypothetical protein
NATL2_05671	PMN2A_RS02765	PMN2A_1860	-1.21	-3.764***	-6.266***	-1.943***	-3.326***	-3.14***		hypothetical protein	FIG00940617: hypothetical protein
	PMN2A_RS02770	PMN2A_1861	-0.726	-3.444***	-1.23***	-0.815	-2.223***	-2.368***		30S ribosomal protein S1	SSU ribosomal protein S1p
NATL2_05691	PMN2A_RS02775	PMN2A_1862	-0.82	1.865***	-5.131***	-0.51	-1.208	-2.329***		creatininase	Creatinine amidohydrolase related enzyme
NATL2_05701	PMN2A_RS02780	PMN2A_1863	-0.697	0.234	-0.156	-0.725	-0.942***	-0.309		aldehyde decarbonylase	Aldehyde decarbonylase
NATL2_05711	PMN2A_RS02785	PMN2A_1864	-0.019	0.482	3.575***	0.209	0.679	1.689***		acyl-ACP reductase	Acetylornithine aminotransferase (EC 2.6.1.11)
NATL2_05721	PMN2A_RS02790	PMN2A_1865	-0.076	1.368***	-1.267***	-0.157	0.181	0.613	accA	acetyl-CoA carboxylase carboxyltransferase subunit alpha	Acetyl-coenzyme A carboxyl transferase alpha chain (EC 6.4.1.2)
NATL2_05731	PMN2A_RS02795	PMN2A_1866	-0.414	-0.888***	-1.806***	-0.572	-1.092***	-2.184***		short-chain dehydrogenase	Sepiapterin reductase (EC 1.1.1.153)
NATL2_05751	PMN2A_RS02805	PMN2A_1868	-0.03	-4.103***	-6.89***	0.152	0.241	-2.4***		multidrug transporter	Metal dependent membrane associated protease, S2P family
NATL2_05761	PMN2A_RS02810	PMN2A_1869	1.266	1.535***	-5.318***	0.699	1.656***	1.26	lplA	lipoate--protein ligase	Lipoate-protein ligase A
NATL2_05771	PMN2A_RS02815	PMN2A_1870	0.004	-1.649***	-6.178***	1.033	1.309***	-2.274***		hypothetical protein	FIG00940242: hypothetical protein
NATL2_05781	PMN2A_RS02820	PMN2A_1871	0.118	2.215***	-6.332***	-0.107	0.57***	-0.001		protochlorophyllide oxidoreductase	Light-dependent protochlorophyllide reductase (EC 1.3.1.33)
NATL2_05791	PMN2A_RS02825	PMN2A_1872	3.121***	4.985***	-5.315***	3.097***	2.871***	-2.147***	chlL	light-independent protochlorophyllide reductase iron-sulfur ATP-binding protein	Light-independent protochlorophyllide reductase iron-sulfur ATP-binding protein ChlL (EC 1.18.-.-)
NATL2_05801	PMN2A_RS02830	PMN2A_1873	3.067***	3.286***	-6.293***	3.124***	2.899***	-5.154***	chlN	light-independent protochlorophyllide reductase subunit N	Light-independent protochlorophyllide reductase subunit N (EC 1.18.-.-)
NATL2_05811	PMN2A_RS02835	PMN2A_1874	2.847***	3.856***	-5.943***	2.632***	2.705***	-4.87***	chlB	light-independent protochlorophyllide reductase subunit B	Light-independent protochlorophyllide reductase subunit B (EC 1.18.-.-)
NATL2_05821	PMN2A_RS02840	PMN2A_1875	0.006	-1.517***	-6.694***	0.474	0.055	-4.637***		hypothetical protein	FIG00940602: hypothetical protein
NATL2_05831	PMN2A_RS02845	PMN2A_1876	-3.082***	-3.958***	-4.036***	-2.294***	-3.469***	-0.85		hypothetical protein	FIG00940838: hypothetical protein
NATL2_05841	PMN2A_RS02850	PMN2A_1877	-0.868	-0.785	3.622***	-1.071	-1.387	-0.615		nucleoside-triphosphate diphosphatase	Nucleoside 5-triphosphatase RdgB (dHAPTP, dITP, XTP-specific) (EC 3.6.1.15)
NATL2_05851	PMN2A_RS02855	PMN2A_1878	-2.993***	-3.325***	4.885***	-3.444***	-4.526***	1.682***	ccmK	carbon dioxide-concentrating mechanism protein CcmK	carboxysome shell protein CsoS1
NATL2_05861	PMN2A_RS02860	PMN2A_1879	-3.237***	-3.383***	-4.688***	-3.669***	-4.634***	0.237	rbcL	ribulose bisphosphate carboxylase large chain	Ribulose bisphosphate carboxylase large chain (EC 4.1.1.39)	Synpcc7942_1426; increased
NATL2_05871	PMN2A_RS02865	PMN2A_1880	-2.995***	-4.139***	3.324***	-3.631***	-5.051***	-1.222	rbcS	ribulose bisphosphate carboxylase small chain	Ribulose bisphosphate carboxylase small chain (EC 4.1.1.39)	Synpcc7942_1427; increased
NATL2_05881	PMN2A_RS02870	PMN2A_1881	-3.658***	-4.729***	1.475***	-3.849***	-5.648***	-1.413***	csoS2	carboxysome shell protein	carboxysome shell protein CsoS2
NATL2_05891	PMN2A_RS02875	PMN2A_1882	-3.6***	-4.49***	-4.556***	-3.585***	-5.351***	-2.25***	csoS3	carboxysome shell protein	carboxysome shell protein CsoS3
NATL2_05901	PMN2A_RS02880	PMN2A_1883	-3.21***	-3.896***	-6.169***	-2.796***	-5.063***	-1.12***		carboxysome shell protein	putative carboxysome peptide A
NATL2_05911	PMN2A_RS02885	PMN2A_1884	-3.524***	-7.608***	-5.38***	-3.242***	-4.454***	-1.618		carboxysome shell protein	putative carboxysome peptide B
NATL2_05921	PMN2A_RS02890	PMN2A_1885	-3.183***	-4.349***	-5.504***	-2.996***	-4.373***	-2.248***	csoS1	carboxysome shell protein	carboxysome shell protein CsoS1
NATL2_05931	PMN2A_RS02895	PMN2A_1886	0.169	2.781***	-5.575***	0.682	1.082***	0.368		pterin-4-alpha-carbinolamine dehydratase	Possible pterin-4 alpha-carbinolamine dehydratase-like protein
NATL2_05941	PMN2A_RS02900	PMN2A_1887	0.593	-0.138	2.391***	0.9	2.689***	1.829***		hypothetical protein	FIG00940827: hypothetical protein
NATL2_05951	PMN2A_RS02905	PMN2A_1888	0.131	-2.355***	0.616	0.309	0.583	-0.333	tdcF	endoribonuclease L-PSP	Endoribonuclease L-PSP
NATL2_05961	PMN2A_RS02910	PMN2A_1889	0.055	-0.33	-7.899***	0.209	-0.065	-1.566***		hydroxyacylglutathione hydrolase	Hydroxyacylglutathione hydrolase (EC 3.1.2.6)
NATL2_05981	PMN2A_RS02920	PMN2A_1891	-0.69	-1.259***	1.892***	0.156	-0.145	0.397		long-chain fatty acid--CoA ligase	ABC transporter, ATP-binding/permease protein
NATL2_05991	PMN2A_RS02925	PMN2A_1892	-0.368	-0.138	-6.469***	0.026	0.728	0.447		acetyltransferase	N-acetyltransferase (GNAT) family, Syn7942_0773 homolog, Ycf52 protein
NATL2_06001	PMN2A_RS02930	PMN2A_1893	-2.164	-3.768***	0	-0.528	1.062	1.701***		glycosyl transferase	Glycosyltransferase (EC 2.4.1.-)
NATL2_06011	PMN2A_RS02935	PMN2A_1894	0.179	1.231	-4.953***	0.094	0.533	0.068		hypothetical protein	hypothetical protein
NATL2_06021	PMN2A_RS02940	PMN2A_0001	-0.399	-3.239***	-4.713***	-0.124	-1.153***	-2.179***	dnaA	chromosomal replication initiator protein DnaA	Chromosomal replication initiator protein DnaA
NATL2_06031	PMN2A_RS02945	PMN2A_0002	-1.463***	-3.057***	-5.653***	-1.057	-1.794***	-1.343***		glutathione S-transferase	Glutaredoxin-like domain/phycoerythrin related domain fusion
NATL2_06041	PMN2A_RS02950	PMN2A_0003	0.34	1.554***	-6.363***	0.828	0.416	-1.648***	gor	glutathione reductase	Glutathione reductase (EC 1.8.1.7)
NATL2_06051	PMN2A_RS02955	PMN2A_0004	-1.893***	3.848***	0.935	-0.747	0.188	-1.361***	ECM27	C50 carotenoid epsilon cyclase	Inner membrane protein YrbG, predicted calcium/sodium:proton antiporter
NATL2_06061	PMN2A_RS02960	PMN2A_0005	-0.278	-2.212***	-6.715***	-1.632***	-0.761	-3.709***	pyrC	dihydroorotase	Dihydroorotase (EC 3.5.2.3)
NATL2_06081	PMN2A_RS02970	PMN2A_0006	0.192	-2.392***	-7.407***	0.728	-0.273	-1.795***	ndhL	NAD(P)H-quinone oxidoreductase subunit L	NADH dehydrogenase subunit; NdhL
NATL2_06091	PMN2A_RS02975	PMN2A_0007	-0.353	-5.751***	-7.782***	0.325	-0.286	-1.767***		hypothetical protein	FIG00940803: hypothetical protein
NATL2_06101	PMN2A_RS02980	PMN2A_0008	-0.189	-0.33	-6.671***	-0.483	-0.846***	-3.566***	trpA	tryptophan synthase alpha chain	Tryptophan synthase alpha chain (EC 4.2.1.20)
NATL2_06111	PMN2A_RS02985	PMN2A_0009	-0.493	-5.215***	-5.565***	-0.28	-2.56***	-6.186***		hypothetical protein	FIG00940381: hypothetical protein
NATL2_06121	PMN2A_RS02990	PMN2A_0010	-2.912***	-5.057***	-6.906***	-1.047	-2.392***	-4.599***		cytochrome C	Cytochrome C553 (soluble cytochrome f)
NATL2_06131	PMN2A_RS02995	PMN2A_0011	-1.31	-4.563***	-6.21***	0	-1.187	-4.88***		hypothetical protein	FIG00941040: hypothetical protein
NATL2_06141	PMN2A_RS03000	PMN2A_0012	0.641	-2.577***	-4.808***	-1.605	-1.103	-3.928***		hypothetical protein	COGs COG3339
NATL2_06151	PMN2A_RS03005	PMN2A_0013	0.422	0.183	-3.181***	0.792	-1.519***	-4.124***		DNA-directed RNA polymerase sigma-70 factor	Cyanobacteria-specific RpoD-like sigma factor, type-14
NATL2_06161		PMN2A_1936	0.334	4.452***	-5.902***	1.37	-1.297	-0.062			hypothetical protein
NATL2_06171	PMN2A_RS03010	PMN2A_0014	0.841	1.553***	-3.522***	0.615	0.402	-0.615	hisI	phosphoribosyl-ATP pyrophosphatase	Phosphoribosyl-AMP cyclohydrolase (EC 3.5.4.19) / Phosphoribosyl-ATP pyrophosphatase (EC 3.6.1.31)
NATL2_06181	PMN2A_RS03015	PMN2A_0015	-0.419	-5.009***	-6.595***	-0.282	-0.881	-3.01***		6-pyruvoyl tetrahydropterin synthase	Queuosine biosynthesis QueD, PTPS-I
NATL2_06191	PMN2A_RS03020	PMN2A_0016	3.767***	3.827***	7.678***	2.995***	3.114***	7.103***	clpB	molecular chaperone ClpB	ClpB protein	Synpcc7942_1089; increased
NATL2_06201	PMN2A_RS03025	PMN2A_0017	1.011***	2.077***	3.285***	0.745***	1.64***	1.909***	petE	plasmid stabilization protein	Plastocyanin
NATL2_06211	PMN2A_RS03030	PMN2A_0018	-0.117	0.464	-1.694***	-0.384	0.591	0.168		NAD-dependent epimerase	Nucleoside-diphosphate-sugar epimerases
NATL2_06221	PMN2A_RS03035	PMN2A_0019	0.101	1.624***	0.91***	-0.386	0.389	-0.564***	hemE	uroporphyrinogen decarboxylase	Uroporphyrinogen III decarboxylase (EC 4.1.1.37)
NATL2_06231	PMN2A_RS03040	PMN2A_0020	-0.288	0.108	1.971***	-0.409	-0.42	-0.017	glgB	1,4-alpha-glucan-branching protein	1,4-alpha-glucan (glycogen) branching enzyme, GH-13-type (EC 2.4.1.18)
NATL2_06241	PMN2A_RS03045	PMN2A_0021	-0.2	-0.901	3.419***	-0.069	-0.122	1.279***		alpha/beta hydrolase	alpha/beta superfamily hydrolase
NATL2_06251	PMN2A_RS03050	PMN2A_0022	0.547	-0.126	-6.507***	0.949	1.957***	1.695***		hypothetical protein	FIG00940057: hypothetical protein
NATL2_06261	PMN2A_RS03055	PMN2A_0023	-0.563	0.44	-6.36***	0.27	0.446	0.258		hypothetical protein	FIG00941167: hypothetical protein
NATL2_06271	PMN2A_RS03060	PMN2A_0024	0.492	1.645***	1.332***	0.244	0.849***	0.425		hypothetical protein	Alr2762 protein
NATL2_06281	PMN2A_RS03065	PMN2A_0025	-0.042	0.117	-7.431***	0.745	0.105	-0.439		hypothetical protein	Protein of unknown function DUF490
NATL2_06291	PMN2A_RS03070	PMN2A_0026	-0.303	-0.359	0.434	-0.299	0.027	-2.117***	proA	gamma-glutamyl phosphate reductase	Gamma-glutamyl phosphate reductase (EC 1.2.1.41)
NATL2_06301	PMN2A_RS03075	PMN2A_0027	-0.647	0.281	-5.394***	0.395	-1.518	-1.969***	folB	dihydroneopterin aldolase	Dihydroneopterin aldolase (EC 4.1.2.25)
NATL2_06311	PMN2A_RS03080	PMN2A_0028	-0.087	-2.081	-4.489***	1.669	0.191	0.038		alpha/beta hydrolase	Lipase (EC 3.1.1.3) family protein, sll1969 homolog
NATL2_06321	PMN2A_RS03085	PMN2A_0029	-1.15	-3.99***	-0.768	-0.972	-2.328***	-0.716	prlC	peptidase M3	Oligopeptidase A (EC 3.4.24.70)
NATL2_06331	PMN2A_RS03090	PMN2A_0030	-0.985	-1.908***	1.903***	-1.087***	-1.91***	-0.589		NAD(P)H-quinone oxidoreductase subunit 4	NADH dehydrogenase I subunit 4, Involved in photosystem-1 cyclic electron flow
NATL2_06341	PMN2A_RS03095	PMN2A_0031	-0.713	-0.291	-3.082***	-0.314	-0.662	0.112	thrB	homoserine kinase	Homoserine kinase (EC 2.7.1.39)
NATL2_06351	PMN2A_RS03100	PMN2A_0032	-0.579	-2.166***	-7.701***	-0.364	-0.307	-0.395	glk	glucokinase	Glucokinase (EC 2.7.1.2)
NATL2_06371	PMN2A_RS03110	PMN2A_0034	-0.558	-0.716	-0.261	-1.388	-1.831***	-0.858	trpS	tryptophanyl-tRNA synthetase	Tryptophanyl-tRNA synthetase (EC 6.1.1.2)
NATL2_06381	PMN2A_RS03115	PMN2A_0035	-0.396	-0.148	-5.72***	-0.659	-1.56***	-0.75***		hypothetical protein	FIG00940233: hypothetical protein
NATL2_06391	PMN2A_RS03120	PMN2A_0036	1.145***	2.821***	2.074***	1.141***	2.128***	0.885***		hypothetical protein	Membrane associated GTPase
NATL2_06401	PMN2A_RS03125	PMN2A_0037	0.178	3.521***	0.42	0.082	1.17***	0.633		metal ABC transporter substrate-binding protein	Manganese ABC transporter, periplasmic-binding protein SitA
NATL2_06411	PMN2A_RS03130	PMN2A_0038	-0.385	1.873***	0.392	-0.011	0.383	0.797		manganese transporter	Manganese ABC transporter, ATP-binding protein SitB
NATL2_06421	PMN2A_RS03135	PMN2A_0039	-0.323	-1.327***	-5.235***	-0.18	-0.177	-0.226		iron ABC transporter permease	ABC transporter component, possibly Mn transport
NATL2_06441	PMN2A_RS03145	PMN2A_0041	0.372	1.486***	5.231***	0.751***	1.04***	4.544***		hypothetical protein	FIG00942067: hypothetical protein
NATL2_06451	PMN2A_RS03150	PMN2A_0042	-0.417	-1.435***	1.036	-0.225	0.142	0.559		peptidase A26	Signal peptidase I (EC 3.4.21.89)
NATL2_06461	PMN2A_RS03155	PMN2A_0043	-0.516	-1.382***	-6.093***	-0.717	-0.236	-0.117	menD	2-succinyl-5-enolpyruvyl-6-hydroxy-3- cyclohexene-1-carboxylate synthase	2-succinyl-5-enolpyruvyl-6-hydroxy-3-cyclohexene-1-carboxylic-acid synthase (EC 2.2.1.9)
NATL2_06471	PMN2A_RS03160	PMN2A_0044	0.13	3.113***	0.809	-0.164	0.216	-0.545	menB	dihydroxynaphthoic acid synthetase	Naphthoate synthase (EC 4.1.3.36)
NATL2_06481	PMN2A_RS03165	PMN2A_0045	0.107	2.213***	0.055	0.002	0.308	-0.782***	glgA	glycogen synthase	Glycogen synthase, ADP-glucose transglucosylase (EC 2.4.1.21)
NATL2_06491	PMN2A_RS03170	PMN2A_0046	-0.167	0.369	0.261	-0.289	0.368	-1.773***	murF	UDP-N-acetylmuramyl peptide synthase	UDP-N-acetylmuramoylalanyl-D-glutamyl-2,6-diaminopimelate--D-alanyl-D-alanine ligase (EC 6.3.2.10)
NATL2_06501	PMN2A_RS03175	PMN2A_0047	0.034	-4.193***	-6.461***	-0.105	-1.138***	-4.412***	glmU	bifunctional protein GlmU	N-acetylglucosamine-1-phosphate uridyltransferase (EC 2.7.7.23) / Glucosamine-1-phosphate N-acetyltransferase (EC 2.3.1.157)
NATL2_06511	PMN2A_RS03180	PMN2A_0048	0.486	2.263***	2.111***	0.616	1.558	0.804		SAM-dependent methyltransferase	SAM-dependent methyltransferase (EC 2.1.1.-)
NATL2_06521	PMN2A_RS03185	PMN2A_0049	0.476	0.421	1.265***	0.393	1.016	0.339	aroA	3-phosphoshikimate 1-carboxyvinyltransferase	5-Enolpyruvylshikimate-3-phosphate synthase (EC 2.5.1.19)
NATL2_06531	PMN2A_RS03190	PMN2A_0050	-1.376***	-2.844***	-6.71***	-0.772	-2.311***	-1.998***	ubiD	hypothetical protein	3-polyprenyl-4-hydroxybenzoate carboxy-lyase (EC 4.1.1.-)
NATL2_06541	PMN2A_RS03195	PMN2A_0051	-0.579	-2.711***	-0.009	-0.616	-2.195***	-2.441***		hypothetical protein	2-phosphosulfolactate phosphatase (EC 3.1.3.71)
NATL2_06551	PMN2A_RS03200	PMN2A_0052	-1.116***	-2.184***	-5.682***	-1.323***	-2.884***	-3.343***		hydrolase	Omega amidase (Nit2 homolog)
NATL2_06561	PMN2A_RS03205	PMN2A_0053	-1.261***	-4.839***	-4.34***	-0.415	-1.477***	-1.92***	amiC	cell wall hydrolase	N-acetylmuramoyl-L-alanine amidase (EC 3.5.1.28)
NATL2_06571	PMN2A_RS03210	PMN2A_0054	-0.352	-0.903	-6.084***	-0.698	-0.386	-0.49	murI	glutamate racemase	Glutamate racemase (EC 5.1.1.3)
NATL2_06581	PMN2A_RS03215	PMN2A_0055	0.04	1.031***	2.938***	0.313	0.413	1.515***	sds	prenyltransferase	Solanesyl diphosphate synthase (EC 2.5.1.11)
NATL2_06591	PMN2A_RS03220	PMN2A_0056	0.202	1.096	1.972***	0.333	0.705	0.366		haloacid dehalogenase	Pseudouridine-5' phosphatase (EC 3.1.3.-)
NATL2_06601	PMN2A_RS03225	PMN2A_0057	0.945***	1.776***	-0.733***	0.744***	0.723***	-2.407***	acs	3-hydroxypropionyl-CoA synthetase	Acetyl-coenzyme A synthetase (EC 6.2.1.1)
NATL2_06611	PMN2A_RS03230	PMN2A_0058	-0.121	-1.059	-5.34***	-0.774	-0.379	-1.447***		alpha/beta hydrolase	Alpha/beta superfamily hydrolase
NATL2_06621	PMN2A_RS03235	PMN2A_0059	0.08	-2.46***	-6.227***	-0.045	-0.44	-5.481***	dnaQ	DNA polymerase III subunit epsilon	possible DNA polymerase III, epsilon subunit
NATL2_06631	PMN2A_RS03240	PMN2A_0060	-0.396	-3.325***	-6.874***	0.54	1.216***	-3.497***		hypothetical protein	FIG00943174: hypothetical protein
NATL2_06641	PMN2A_RS03245	PMN2A_0061	-0.566	-0.979***	-5.818***	-0.3	-0.287	-0.508	hisS	histidine--tRNA ligase	Histidyl-tRNA synthetase (EC 6.1.1.21)
NATL2_06651	PMN2A_RS03250	PMN2A_0062	-0.329	2.044***	1.372***	0.201	0.215	0.729	ugd	UDP-glucose 6-dehydrogenase	UDP-glucose dehydrogenase (EC 1.1.1.22)
NATL2_06661	PMN2A_RS03255	PMN2A_0063	-0.317	1.697	-3.969***	0.219	-0.789	2.644***		hypothetical protein	possible Hantavirus glycoprotein G2
NATL2_06671	PMN2A_RS03260	PMN2A_0064	0.051	2.452***	3.034***	-0.118	1.334	-1.22		hypothetical protein	Tryptophan-rich protein DUF2389, Ssr2843 homolog
NATL2_06681	PMN2A_RS03265	PMN2A_0065	0.009	-0.295	-7.568***	1.452	0.24	-2.496***		hypothetical protein	FIG00940490: hypothetical protein
NATL2_06691		PMN2A_1937	-0.311	1.332	-6.828***	1.253	-2.316***	-7.982***			FIG00941143: hypothetical protein
NATL2_06701	PMN2A_RS03275	PMN2A_0066	0.071	0.993***	0.471	-0.252	-0.371	-1.222***		divinyl chlorophyll a/b light-harvesting protein PcbA	Iron starvation-induced chlorophyll a(b) binding protein IsiA, photosystem II CP43 protein (PsbC) homolog	Synpcc7942_1542; increased
NATL2_06711	PMN2A_RS03280	PMN2A_0067	-0.459	-1.303***	-5.599***	-0.707	-0.481	-0.98***		sodium:solute symporter	Possible sodium:solute symporter, ESS family
NATL2_06721	PMN2A_RS03285	PMN2A_0068	-0.591	-0.142	-6.59***	0.126	0.061	-0.103		hypothetical protein	FIG00940502: hypothetical protein
NATL2_06731	PMN2A_RS03290	PMN2A_0069	0.723	-1.922***	-5.804***	0.378	-0.216	-0.941		glutathione S-transferase	Glutathione S-transferase domain protein
NATL2_06741	PMN2A_RS03295	PMN2A_0070	-1.401***	-3.495***	-5.984***	-0.417	0.398	-3.073***		NADH-ubiquinone oxidoreductase	Possible NADH-ubiquinone/plastoquinone
NATL2_06751	PMN2A_RS03300	PMN2A_0071	1.308	1.025	-6.24***	1.242	1.75***	-2.343***		hypothetical protein	predicted protein
NATL2_06761	PMN2A_RS03305	PMN2A_0072	0.26	3.611***	-6.384***	0.482	1.382***	0.49		short-chain dehydrogenase	3-oxoacyl-[acyl-carrier protein] reductase (EC 1.1.1.100)
NATL2_06771	PMN2A_RS03310	PMN2A_0073	0.107	1.049***	0.388	-0.001	0.76	0.866		lycopene cyclase	Lycopene epsilon cyclase
NATL2_06791	PMN2A_RS03315	PMN2A_0074	-0.417	-1.051	-5.13***	0.026	0.307	-1.958***		light-dependent protochlorophyllide oxido-reductase	Light-dependent protochlorophyllide reductase (EC 1.3.1.33)
NATL2_06801	PMN2A_RS03320	PMN2A_0075	0.355	-1.44***	-7.336***	0.433	0.767	-2.527***	mscS	mechanosensitive ion channel protein MscS	Small mechanosensitive ion channel, MscS family
NATL2_06811	PMN2A_RS03325	PMN2A_0076	-0.338	-0.04	-4.769***	0.043	0.863	0.815	pncA	isochorismatase	Isochorismatase (EC 3.3.2.1)
NATL2_06831	PMN2A_RS03335	PMN2A_0078	1.164	1.655***	1.37***	1.109	1.743***	0.855		radical SAM protein	FIG00940504: hypothetical protein
NATL2_06841	PMN2A_RS03340	PMN2A_0079	-0.449	3.292***	2.999***	-0.148	0.562	1.743***	stpA	glucosylglycerolphosphate phosphatase	putative glucosylglycerolphosphate phosphatase
NATL2_06851	PMN2A_RS03345	PMN2A_0080	0.076	5.414***	0.1	0.26	0.827	1.013		hypothetical protein	FIG00940810: hypothetical protein
NATL2_06871	PMN2A_RS03355	PMN2A_0082	-0.646	-0.924***	-7.406***	-0.365	-1.344***	-3.963***		hypothetical protein	FIG00940386: hypothetical protein
NATL2_06881	PMN2A_RS03360	PMN2A_0083	0.34	-4.214***	-1.459***	0.549	-2.272***	-4.773***	MET17	O-acetylhomoserine aminocarboxypropyltransferase	O-acetylhomoserine sulfhydrylase (EC 2.5.1.49) / O-succinylhomoserine sulfhydrylase (EC 2.5.1.48)
NATL2_06891	PMN2A_RS03365	PMN2A_0084	0.123	-2.431***	-0.479	0.309	-0.406	-1.328***	metA	homoserine O-succinyltransferase	Homoserine O-succinyltransferase (EC 2.3.1.46)
NATL2_06901		PMN2A_0085	-0.692	-2.147***	-6.542***	-0.687	-0.417	-0.763			FAD linked oxidase, N-terminal
NATL2_06911	PMN2A_RS03375	PMN2A_0086	-0.576	-1.972***	-6.787***	-0.208	-0.48	-0.214		sirohydrochlorin cobaltochelatase	Sirohydrochlorin cobaltochelatase (EC 4.99.1.3)
NATL2_06921	PMN2A_RS03380	PMN2A_0087	-1.102	-3.729***	-4.925***	-0.695	-4.214***	-3.762***		hypothetical protein	FIG00942612: hypothetical protein
NATL2_06931	PMN2A_RS03385	PMN2A_0088	0.058	1.451***	1.363***	0.029	0.477	0.159		GMC oxidoreductase	Glucose-methanol-choline (GMC) oxidoreductase:NAD binding site
NATL2_06941	PMN2A_RS03390	PMN2A_0089	0.469	-0.171	3.349***	0.876	1.038	0.913		hypothetical protein	Putative thylakoid membrane protein, contains 8 pentapeptide repeats, sll0274 homolog
NATL2_06951	PMN2A_RS03395	PMN2A_0090	0.229	0.749	1.676***	0.027	0.444	-0.152		hypothetical protein	4-amino-4-deoxy-L-arabinose transferase and related glycosyltransferases of PMT family
NATL2_06961		PMN2A_1939	-0.914	-6.819***	-4.77***	-0.047	-1.746***	1.484***			hypothetical protein
NATL2_06981	PMN2A_RS03410	PMN2A_0092	2.003***	0.445	-6.886***	2.517***	2.621***	-2.879***		hypothetical protein	possible RNA recognition motif. (a.k.a. RRM, R
NATL2_06991	PMN2A_RS03415	PMN2A_0093	-1.096	-4.029***	-6.073***	-0.961	-3.75***	-5.797***	nrdA	ribonucleotide reductase	Ribonucleotide reductase of class II (coenzyme B12-dependent) (EC 1.17.4.1)
NATL2_07001	PMN2A_RS03420	PMN2A_0094	-0.343	-1.844***	2.943***	-0.587	-0.511	-0.915		SAM-dependent methyltransferase	SAM-dependent methyltransferase (EC 2.1.1.-)
NATL2_07011	PMN2A_RS03425	PMN2A_0095	-0.916	1.093***	-5.701***	-0.851	-0.793	-1.262***	prfC	peptide chain release factor 3	Peptide chain release factor 3
NATL2_07021	PMN2A_RS03430	PMN2A_0096	-0.231	-0.117	0.415	-0.06	0.46	1.205***		hypothetical protein	Cyanobacteria-specific chaperone containing DNAJ domain fused to a membrane domain
NATL2_07031	PMN2A_RS03435	PMN2A_0097	0.085	-0.099	-0.961***	0.222	-0.359	-1.235***		molecular chaperone Hsp33	Chaperonin (heat shock protein 33)
NATL2_07041	PMN2A_RS03440	PMN2A_0098	0.584	-0.738	-5.892***	0.565	-1.02	-0.913		murein transglycosylase	Possible ABC transporter, ATP-binding component
NATL2_07051	PMN2A_RS03445	PMN2A_0099	-0.393	0.203	-7.381***	-0.276	-1.223***	-3.565***		hypothetical protein	FIG00941229: hypothetical protein
NATL2_07061	PMN2A_RS03450	PMN2A_0100	-1.025***	-7.53***	-7.107***	1.305	-0.088	-0.89***		16S rRNA methyltransferase	Ribosomal RNA small subunit methyltransferase E (EC 2.1.1.-)
NATL2_07071	PMN2A_RS03455	PMN2A_0101	0.6	-0.057	1.604***	0.785	1.381***	0.062		membrane protein	COG1836
NATL2_07081	PMN2A_RS03460	PMN2A_0102	-0.001	0.992	5.325***	0.002	1.004	2.132***	tesA	arylesterase	FIG00940448: hypothetical protein
NATL2_07091	PMN2A_RS03465	PMN2A_0103	0.108	4.186***	3.602***	-0.021	-0.109	-1.025		phosphate ABC transporter permease	Phosphonate ABC transporter permease protein phnE (TC 3.A.1.9.1)
NATL2_07101	PMN2A_RS03470	PMN2A_0104	-0.359	2.273***	-6.056***	0.376	0.584	-0.936		phosphate ABC transporter ATPase	Phosphonate ABC transporter ATP-binding protein (TC 3.A.1.9.1)
NATL2_07111	PMN2A_RS03475	PMN2A_0105	0.243	-1.423***	0.009	0.394	0.361	-0.167	phnD	phosphate ABC transporter substrate-binding protein	Phosphonate ABC transporter phosphate-binding periplasmic component (TC 3.A.1.9.1)
NATL2_07121	PMN2A_RS03480	PMN2A_0106	0.035	-1.155***	-6.505***	-0.102	0.099	-1.355***	aspC	aspartate aminotransferase	Aspartate aminotransferase (EC 2.6.1.1)
NATL2_07131	PMN2A_RS03485	PMN2A_0107	-0.199	3.816***	2.398***	-0.068	-0.649	-1.216		lactoylglutathione lyase	hypothetical protein
NATL2_07141	PMN2A_RS03490	PMN2A_0108	-0.19	-0.62	-1.131***	0.524	0.875	1.209		uracil-DNA glycosylase	Uracil-DNA glycosylase, family 4
NATL2_07151	PMN2A_RS03495	PMN2A_0109	-0.031	2.869***	3.175***	0.303	1.26***	1.575***	ispG	4-hydroxy-3-methylbut-2-en-1-yl diphosphate synthase	1-hydroxy-2-methyl-2-(E)-butenyl 4-diphosphate synthase (EC 1.17.7.1)
NATL2_07171	PMN2A_RS03500	PMN2A_0110	0.254	0.573	2.849***	0.356	1.131	0.791		peptidase S41	Carboxyl-terminal protease (EC 3.4.21.102)
NATL2_07181	PMN2A_RS03505	PMN2A_0111	0.04	-0.513	6.973***	0.533	0.723	2.895***		hypothetical protein	FIG00942083: hypothetical protein
NATL2_07191	PMN2A_RS03510	PMN2A_0112	-0.074	2.249***	3.199***	-0.295	0.057	3.241***	nadA	quinolinate synthetase	Quinolinate synthetase (EC 2.5.1.72)
NATL2_07201	PMN2A_RS03515	PMN2A_0113	0.432	-0.4	-5.194***	0.466	0.186	0.219		transcriptional regulator	putative transcripton factor
NATL2_07211	PMN2A_RS03520	PMN2A_0114	-0.435	-1.928***	1.179***	0.087	-0.546	1.657***		hypothetical protein	FIG00940302: hypothetical protein
NATL2_07221	PMN2A_RS03525	PMN2A_0115	-0.627	-0.294	-2.667***	-0.463	-0.525	-0.998***		hypothetical protein	COG1565: Uncharacterized conserved protein
NATL2_07241	PMN2A_RS03535	PMN2A_0117	-0.347	-1.313***	-4.335***	-0.145	-1.06***	-1.684***	purK	phosphoribosylaminoimidazole carboxylase	Phosphoribosylaminoimidazole carboxylase ATPase subunit (EC 4.1.1.21)
NATL2_07251	PMN2A_RS03540	PMN2A_0118	0.39	2.412***	3.633***	0.236	1.432***	1.887***		hypothetical protein	FIG00943508: hypothetical protein
NATL2_07261	PMN2A_RS03545	PMN2A_0119	0.071	0	5.275***	1.146	1.751	1.715***		hypothetical protein	FIG00942990: hypothetical protein
NATL2_07271		PMN2A_1941	2.485***	4.882***	-5.072***	1.954	2.018***	-0.412			hypothetical protein
NATL2_07281		PMN2A_1942	3.923***	5.497***	3.264***	4.235***	3.602***	3.286***			FIG00943280: hypothetical protein
NATL2_07291		PMN2A_1943	2.712***	6.15***	0	2.851***	-0.917	1.718***			hypothetical protein
NATL2_07301		PMN2A_1944	-0.072	-2.671***	3.432***	1.475	0.645	3.551***			FIG00941520: hypothetical protein
NATL2_07311	PMN2A_RS03550	PMN2A_0120	0.522	0.451	2.446***	0.342	0.695	0.499		hypothetical protein	FIG00942577: hypothetical protein
NATL2_07321	PMN2A_RS03555	PMN2A_0121	0.96	1.885***	-5.856***	0.402	1.996***	1.144***		hypothetical protein	FIG00941667: hypothetical protein
NATL2_07331		PMN2A_0122	0.685	-2.85***	-6.619***	0.517	0.03	-1.104***			FIG00944041: hypothetical protein
NATL2_07341	PMN2A_RS03560	PMN2A_0123	0.608	-1.176***	-7.441***	0.335	-1.264***	-6.173***		hypothetical protein	FIG00941049: hypothetical protein
NATL2_07351		PMN2A_1945	0.388	-6.326***	-5.056***	-1.378	-1.106	-4.526***			FIG00943113: hypothetical protein
NATL2_07361	PMN2A_RS03570	PMN2A_0124	-0.289	2.223***	-5.91***	-0.484	-0.209	-1.667***		nucleoside 2-deoxyribosyltransferase	Nucleoside 2-deoxyribosyltransferase
NATL2_07371	PMN2A_RS03575	PMN2A_0125	-0.046	-1.75***	-5.294***	0.319	1.086	-0.098		hypothetical protein	possible Paired amphipathic helix repeat
NATL2_07381	PMN2A_RS03580	PMN2A_1946	-0.967	-1.013	-2.992***	0.578	-0.643	4.819***		hypothetical protein	FIG00941430: hypothetical protein
NATL2_07391	PMN2A_RS03585	PMN2A_0126	-0.96	-2.395***	4.933***	0.346	0.548	1.965***		hypothetical protein	FIG00943744: hypothetical protein
NATL2_07401	PMN2A_RS03590	PMN2A_0127	-0.445	-8.19***	-6.969***	0.189	-4.173***	-5.801***		hypothetical protein	FIG00942120: hypothetical protein
NATL2_07421		PMN2A_1947	-0.037	-0.544	1.134	1.171	1.793	3.307***			FIG00941637: hypothetical protein
NATL2_07431	PMN2A_RS03600	PMN2A_0129	-1.887***	-8.322***	-3.888***	-1.051	-8.456***	-3.588***		hypothetical protein	FIG00942398: hypothetical protein
NATL2_07441	PMN2A_RS03605	PMN2A_0130	0.335	-0.894	2.531***	0.418	0.543	-0.58		flavoprotein	NAD(FAD)-utilizing dehydrogenases
NATL2_07451	PMN2A_RS03610	PMN2A_0131	-2.615***	-10.457***	0	-2.381***	-3.663***	0.267		membrane protein	predicted membrane protein (COG2259)
NATL2_07461	PMN2A_RS03615	PMN2A_0132	0.978	0.272	-6.696***	0.993	1.088	-1.373***		hypothetical protein	FIG00942309: hypothetical protein
NATL2_07471	PMN2A_RS03620	PMN2A_0133	0.253	3.064***	-4.561***	0.106	0.153	-0.65		hypothetical protein	hypothetical protein
NATL2_07481	PMN2A_RS03625	PMN2A_0134	-0.511	-1.443	3.086***	-0.506	-0.37	-1.726***		permease	FIG00941373: hypothetical protein
NATL2_07491	PMN2A_RS03630	PMN2A_0135	-0.207	-1.885***	0.306	0.159	0.683	0.719	psb28	photosystem II reaction center Psb28 protein	Photosystem II 13 kDa protein Psb28 (PsbW)
NATL2_07501	PMN2A_RS03635	PMN2A_0136	-0.083	3.225***	0	0.159	0.39	1.095***		tRNA 2-selenouridine synthase	Selenophosphate-dependent tRNA 2-selenouridine synthase
NATL2_07511	PMN2A_RS03640	PMN2A_0137	-0.303	-0.309	4.273***	-0.334	0.866***	2.13***		hypothetical protein	FIG00940454: hypothetical protein
NATL2_07521	PMN2A_RS03645	PMN2A_0138	-0.483	-1.101	-7.388***	-0.202	0.656	-0.779	rsbW	anti-sigma regulatory factor	Serine-protein kinase RsbW (EC 2.7.11.1)
NATL2_07531	PMN2A_RS03650	PMN2A_0139	-0.115	-0.666	2.702***	-0.124	0.066	0.557		hypothetical protein	FIG00940774: hypothetical protein
NATL2_07541	PMN2A_RS03655	PMN2A_0140	0.019	-0.696	2.415***	-0.024	-0.19	1.755***		methyltransferase	SAM-dependent methyltransferases
NATL2_07551	PMN2A_RS03660	PMN2A_0141	-0.038	-1.545***	-2.248***	-0.237	-1.823***	-3.522***	glnA	glutamine synthetase	Glutamine synthetase type I (EC 6.3.1.2)
NATL2_07561	PMN2A_RS03665	PMN2A_0142	-0.505	1.23***	0.306	-0.493	-0.684	0.297	spt, agt	alanine--glyoxylate aminotransferase	Serine--pyruvate aminotransferase (EC 2.6.1.51) / L-alanine:glyoxylate aminotransferase (EC 2.6.1.44)
NATL2_07571	PMN2A_RS03670	PMN2A_0143	-0.003	-0.018	-4.567***	0.095	0.13	-0.149	cumB	cytidine deaminase	tRNA-specific adenosine-34 deaminase (EC 3.5.4.-)
NATL2_07581	PMN2A_RS03675	PMN2A_0144	-0.372	-0.387	1.249***	-0.629	-0.099	-1.52***	gadB	pyridoxal-dependent decarboxylase	Pyridoxal-dependent decarboxylase family protein
NATL2_07591	PMN2A_RS03680	PMN2A_0145	0.016	0.883	-6.083***	0.382	0.877	-0.452		GTPase	Small GTP-binding protein domain
NATL2_07611	PMN2A_RS03690	PMN2A_0147	-0.28	-4.996***	-8.042***	0.094	-1.184***	-2.874***		biotin biosynthesis protein BioY	Substrate-specific component BioY of biotin ECF transporter
NATL2_07621	PMN2A_RS03695	PMN2A_0148	-0.289	-2.049***	-3.037***	0.228	0.668	1.155		hypothetical protein	FIG00940304: hypothetical protein
NATL2_07641	PMN2A_RS03705	PMN2A_0150	-0.702	-1.095	-5.351***	-0.245	0.642	0.606		peptidase M16	Mitochondrial processing peptidase-like protein (EC 3.4.24.64)
NATL2_07651	PMN2A_RS03710	PMN2A_0151	-0.392	0.849	3.676***	-0.041	0.05	1.721***	pcyA	phycocyanobilin:ferredoxin oxidoreductase	Phycocyanobilin:ferredoxin oxidoreductase PcyA (EC 1.3.7.5)
NATL2_07661	PMN2A_RS03715	PMN2A_0152	-0.563	-1.36***	3.496***	0.515	0.353	1.183***		lipid ABC transporter permease	possible ABC transporter component
NATL2_07671	PMN2A_RS03720	PMN2A_0153	-0.727	-1.816***	-6.293***	-0.202	0.325	0.657		ABC transporter	ABC-transporter, membrane spanning component
NATL2_07681	PMN2A_RS03725	PMN2A_0154	-0.815	-0.975	-5.214***	-0.664	-1.132	-1.784***	ftsE	ABC transporter	Cell division transporter, ATP-binding protein FtsE (TC 3.A.5.1.1)
NATL2_07691		PMN2A_0155	-0.88	2.765***	1.218***	0.387	-0.888	2.204***			FIG00940414: hypothetical protein
NATL2_07711	PMN2A_RS03735	PMN2A_0157	-0.184	1.326***	2.659***	-0.197	0.22	1.1***	rpsB	30S ribosomal protein S2	SSU ribosomal protein S2p (SAe)
NATL2_07721	PMN2A_RS03740	PMN2A_0158	-0.541	-0.198	2.589***	-0.196	0.25	1.31***	tsf	elongation factor Ts	Translation elongation factor Ts
NATL2_07731	PMN2A_RS03745	PMN2A_0159	-0.868	-1.135***	0.176	-1.246	-0.764	0.094		hypothetical protein	possible Adenylate cyclase
NATL2_07741	PMN2A_RS03750	PMN2A_0160	-1.079***	-7.011***	-6.319***	-1.651***	-1.926***	-3.278***	recG	ATP-dependent DNA helicase RecG	ATP-dependent DNA helicase RecG (EC 3.6.1.-)
NATL2_07761	PMN2A_RS03760	PMN2A_0162	0.475	2.521***	2.959***	0.64	0.55	1.914***	sir	sulfite reductase	Ferredoxin--sulfite reductase (EC 1.8.7.1)
NATL2_07771	PMN2A_RS03765	PMN2A_0163	-0.126	-0.872	-0.013	0.306	-0.395	-2.809***	glyS	glycyl-tRNA synthetase subunit beta	Glycyl-tRNA synthetase beta chain (EC 6.1.1.14)
NATL2_07781	PMN2A_RS03770	PMN2A_0164	0.334	2.493***	0.879***	0.132	0.866***	-0.922***	chlP	geranylgeranyl diphosphate reductase	Geranylgeranyl hydrogenase BchP; Geranylgeranyl reductase (EC 1.3.1.83)
NATL2_07791	PMN2A_RS03775	PMN2A_0165	-0.104	-6.65***	-6.215***	-0.374	-0.884***	-2.816***		peptidase M15	D-alanyl-D-alanine carboxypeptidase (EC 3.4.16.4)
NATL2_07801	PMN2A_RS03780	PMN2A_0166	-1.783***	0.418	0.234	-1.463	-2.929***	-1.869***	typA	GTP-binding protein	GTP-binding protein TypA/BipA
NATL2_07811	PMN2A_RS03785	PMN2A_0167	0.194	0.751	-4.751***	0.722	0.603	-0.406		hypothetical protein	FIG00941001: hypothetical protein
NATL2_07821	PMN2A_RS03790	PMN2A_0168	-0.208	0.62	-5.693***	-0.384	0.342	-1.885***		hypothetical protein	FIG00943862: hypothetical protein
NATL2_07831	PMN2A_RS03795	PMN2A_0169	-0.243	1.308***	0.346	0.497	0.585	0.349		ABC transporter	Lipopolysaccharide ABC transporter, ATP-binding protein LptB
NATL2_07851	PMN2A_RS03805	PMN2A_0171	-0.362	0.587	1.057	-0.418	-0.468	-1.295***	ccsA	cytochrome c biogenesis protein CcsA	Cytochrome c-type biogenesis protein CcsA/ResC
NATL2_07861	PMN2A_RS03810	PMN2A_0172	-0.535	0.971***	-5.042***	-0.686	-0.708	0.064	rpe	ribulose-phosphate 3-epimerase	Ribulose-phosphate 3-epimerase (EC 5.1.3.1)
NATL2_07871	PMN2A_RS03815	PMN2A_0173	0.011	1.531***	2.745***	-0.22	0.468	1.271***	glpX	fructose 1,6-bisphosphatase	Fructose-1,6-bisphosphatase, GlpX type (EC 3.1.3.11) / Sedoheptulose-1,7-bisphosphatase (EC 3.1.3.37)
NATL2_07881	PMN2A_RS03820	PMN2A_0174	-0.769	0.738***	1.743***	-1.01***	-0.637	0.258	hemA	glutamyl-tRNA reductase	Glutamyl-tRNA reductase (EC 1.2.1.70)
NATL2_07891	PMN2A_RS03825	PMN2A_0175	-1.761***	-3.018***	1.272***	-1.901***	-2.062***	0.113	glgC	glucose-1-phosphate adenylyltransferase	Glucose-1-phosphate adenylyltransferase (EC 2.7.7.27)
NATL2_07901	PMN2A_RS03830	PMN2A_0176	-1.171	-4.361***	-0.78	-1.13	-4.081***	-5.509***	gnd	6-phosphogluconate dehydrogenase	6-phosphogluconate dehydrogenase, decarboxylating (EC 1.1.1.44)
NATL2_07911	PMN2A_RS03835	PMN2A_0177	-1.552***	-7.904***	-6.897***	-1.094***	-4.539***	-4.897***	pgl	6-phosphogluconolactonase	6-phosphogluconolactonase (EC 3.1.1.31), eukaryotic type
NATL2_07921	PMN2A_RS03840	PMN2A_0178	-0.606***	-8.396***	-6.967***	-0.538	-1.417***	-2.397***		epimerase	hypothetical protein
NATL2_07931	PMN2A_RS03845	PMN2A_0179	-0.804	0	-5.578***	-0.263	0.21	1.006		hypothetical protein	FIG00940546: hypothetical protein
NATL2_07941	PMN2A_RS03850	PMN2A_0180	-0.786***	-0.028	-0.79***	-0.834***	-1.66***	-2.589***	ilvD, edd	dihydroxy-acid dehydratase / 6-phosphogluconate dehydratase	Dihydroxy-acid dehydratase (EC 4.2.1.9) / 6-phosphogluconate dehydratase
NATL2_07951	PMN2A_RS03855	PMN2A_0181	-0.47	-3.133***	-6.585***	-0.049	-0.762***	-2.041***		membrane protein	FIG00940605: hypothetical protein
NATL2_07961	PMN2A_RS03860	PMN2A_0182	-0.586	-1.932***	-5.71***	-0.599	-1.414***	-2.249***	upp	uracil phosphoribosyltransferase	Uracil phosphoribosyltransferase (EC 2.4.2.9)
NATL2_07971	PMN2A_RS03865	PMN2A_0183	-0.142	-1.579***	-7.528***	-0.085	-0.137	-0.303		hypothetical protein	Putative lumenal protein, contains 8 pentapeptide repeats, sll0577 homolog	Synpcc7942_0195; increased
NATL2_07981	PMN2A_RS03870	PMN2A_0184	-0.91***	-1.798***	-6.776***	-0.979***	-1.378***	-2.211***	cobW	GTPase	Putative metal chaperone, involved in Zn homeostasis, GTPase of COG0523 family
NATL2_07991	PMN2A_RS03875	PMN2A_0186	-0.496	-3.581***	-6.911***	-0.194	-1.955***	-2.883***	purS	phosphoribosylformylglycinamidine synthase	Phosphoribosylformylglycinamidine synthase, PurS subunit (EC 6.3.5.3)
NATL2_08001	PMN2A_RS03880	PMN2A_0187	-0.927	-3.819***	-3.256***	-0.776	-2.458***	-4.494***	purL	phosphoribosylformylglycinamidine synthase subunit PurQ	Phosphoribosylformylglycinamidine synthase, glutamine amidotransferase subunit (EC 6.3.5.3)
NATL2_08011	PMN2A_RS03885	PMN2A_0188	-2.152***	-1.785***	3.456***	-2.271***	-2.515***	2.163***	cbbA	fructose-bisphosphate aldolase	Fructose-bisphosphate aldolase class I (EC 4.1.2.13)
NATL2_08021	PMN2A_RS03890	PMN2A_0189	-0.2	0.409	-5.729***	-0.205	0.663	1.357***		oxidoreductase	Oxidoreductase, N-terminal:Oxidoreductase, C-terminal, utilizes NADP or NAD
NATL2_08031	PMN2A_RS03895	PMN2A_0190	-0.528	2.827***	1.815***	0.921	1.887***	3.31***		hypothetical protein	FIG00940077: hypothetical protein
NATL2_08041	PMN2A_RS03900	PMN2A_0191	-0.079	0.407	3.318***	0.018	0.856	2.639***	accD	acetyl-CoA carboxylase carboxyltransferase subunit beta	Acetyl-coenzyme A carboxyl transferase beta chain (EC 6.4.1.2)
NATL2_08061	PMN2A_RS03910	PMN2A_0193	0.075	1.297***	3.195***	-0.21	0.576	1.555***	prkB	phosphoribulokinase	Phosphoribulokinase (EC 2.7.1.19)
NATL2_08071	PMN2A_RS03915	PMN2A_0194	-0.258	1.203***	1.65***	-0.133	-0.154	-0.467	leuB	3-isopropylmalate dehydrogenase	3-isopropylmalate dehydrogenase (EC 1.1.1.85)
NATL2_08081	PMN2A_RS03920	PMN2A_0195	-0.195	-1.485***	-0.123	0.125	0.125	-0.284	lpxD	UDP-3-O-acylglucosamine N-acyltransferase	UDP-3-O-[3-hydroxymyristoyl] glucosamine N-acyltransferase (EC 2.3.1.-)
NATL2_08091	PMN2A_RS03925	PMN2A_0196	-0.551	2.813***	1.365	-0.449	0.991	-1.052	proB	glutamate 5-kinase	Glutamate 5-kinase (EC 2.7.2.11) / RNA-binding C-terminal domain PUA
NATL2_08101		PMN2A_0197	-1.272	5.417***	-3.999***	0.866	1.013	0.694			FIG00941320: hypothetical protein
NATL2_08111	PMN2A_RS03935	PMN2A_0198	-0.06	3.415***	-0.825	-0.384	-0.211	-3.012***		hypothetical protein	FIG00941659: hypothetical protein
NATL2_08121	PMN2A_RS03940	PMN2A_0199	-0.94	-4.78***	0	0.238	-0.229	-0.725		Holliday junction DNA helicase	Putative Holliday junction resolvase (EC 3.1.-.-)
NATL2_08131	PMN2A_RS03945	PMN2A_0200	-0.727	-0.519	-5.069***	0.03	0.298	0.388		hypothetical protein	FIG00940866: hypothetical protein
NATL2_08141	PMN2A_RS03950	PMN2A_0201	0.374	-0.495	-4.991***	0.034	0.78	-1.328***		hypothetical protein	ABC-type sugar transport system, periplasmic component
NATL2_08151	PMN2A_RS03955	PMN2A_0202	-0.73	-1.822***	-2.582***	0.51	0.646	-2.323***		thioredoxin	Thioredoxin family protein
NATL2_08161	PMN2A_RS03960	PMN2A_0203	0.411	4.336***	0.387	1.528***	2.393***	-1.239***		chemotaxis protein CheY	CheY-like domain containing protein
NATL2_08171	PMN2A_RS03965	PMN2A_0204	-0.175	0.805***	-6.854***	-0.322	0.501	-0.012	hisA	1-(5-phosphoribosyl)-5-[(5- phosphoribosylamino)methylideneamino] imidazole-4-carboxamide isomerase	Phosphoribosylformimino-5-aminoimidazole carboxamide ribotide isomerase (EC 5.3.1.16)
NATL2_08181	PMN2A_RS03970	PMN2A_0205	0.12	2.189***	-3.868***	-0.185	0.005	-1.141***		mRNA-binding protein	Ribosome-associated endonuclease, involved in final steps of 23S rRNA maturation
NATL2_08201	PMN2A_RS03980	PMN2A_0207	0.356	-5.917***	-7.31***	-0.62	-1.074	-4.161***		GCN5-related N-acetyltransferase	GCN5-related N-acetyltransferase
NATL2_08211	PMN2A_RS03985	PMN2A_0208	0.431	1.489***	-5.765***	0.301	0.713***	0.484		hypothetical protein	FIG00940552: hypothetical protein
NATL2_08221	PMN2A_RS03990	PMN2A_0209	0.286	-1.793***	-0.711	0.618	0.049	0.068		NADH-flavin reductase	NAD dependent epimerase/dehydratase
NATL2_08231	PMN2A_RS03995	PMN2A_0210	0.24	1.661***	0	-0.08	1.297	0.417	nth	endonuclease III	Endonuclease III (EC 4.2.99.18)
NATL2_08241	PMN2A_RS04000	PMN2A_0211	-0.777	-0.602	-4.17***	-0.074	0.104	-0.736	potA	sugar ABC transporter	ABC transporter, ATP binding component, possibly iron transporter( EC:3.6.3.25,EC:3.6.3.30 )
NATL2_08251	PMN2A_RS04005	PMN2A_0212	1.017***	1.063***	4.623***	1.065***	1.647***	3.154***		ferritin	ferritin
NATL2_08261	PMN2A_RS04010	PMN2A_0213	-0.02	-0.437	0.18	-0.379	2.772***	1.99***		pilus assembly protein	FIG00941444: hypothetical protein
NATL2_08271	PMN2A_RS04015	PMN2A_0214	-0.425	-0.924***	1.83***	0.068	-0.156	0.891***		transcriptional regulator	Bacterial regulatory proteins, Crp family
NATL2_08281	PMN2A_RS04020	PMN2A_0215	-0.32	-0.33	-1.893***	-1.074***	-2.209***	-4.311***		divinyl chlorophyll a/b light-harvesting protein PcbB	Iron starvation-induced chlorophyll a(b) binding protein IsiA, photosystem II CP43 protein (PsbC) homolog
NATL2_08291	PMN2A_RS04025	PMN2A_0216	-0.658	-1.798***	1.07***	-0.086	0.45	0.169		hypothetical protein	FIG00941352: hypothetical protein
NATL2_08301	PMN2A_RS04030	PMN2A_0217	1.823***	5.237***	5.413***	1.575	3.838***	2.975***	modF	ATPase	ATPase
NATL2_08311	PMN2A_RS04035	PMN2A_0218	0.891***	3.189***	4.939***	0.74	2.12***	2.617***	hcaE	(2Fe-2S)-binding protein	Chlorophyll a, chlorophyllide a oxygenase (EC 1.14.13.-)
NATL2_08321		PMN2A_0219	1.888***	1.95***	-0.829	1.806	2.111***	-2.223***			FIG00941860: hypothetical protein
NATL2_08341	PMN2A_RS04040	PMN2A_0221	-0.619	3.077***	-2.598***	0.086	1.481***	0.915	galE	UDP-glucose 4-epimerase	UDP-glucose 4-epimerase (EC 5.1.3.2)
NATL2_08351	PMN2A_RS04050	PMN2A_0222	-0.118	-2.676***	-5.928***	-0.047	-0.071	0.742***	ansA	asparaginase	Hypothetical protein of L-Asparaginase type 2-like superfamily
NATL2_08361	PMN2A_RS04055	PMN2A_0223	-0.769	-1.055	-5.692***	-0.312	-1.281	-1.44***		hypothetical protein	Uncharacterized membrane protein Ycf36
NATL2_08371	PMN2A_RS04060	PMN2A_0224	-0.456	-1.203***	-0.678	0.664	0.334	0.578		ribosome silencing factor RsfS	Iojap protein
NATL2_08381	PMN2A_RS04065	PMN2A_0225	-0.093	-1.192***	0.877***	-0.012	-0.456	-0.662		membrane protein	FIG017608: hypothetical membrane protein, specific for cyanobacteria
NATL2_08401	PMN2A_RS04070	PMN2A_0226	-0.64	-0.667	0.431	-0.221	-0.375	-1.402***	carB	carbamoyl phosphate synthase large subunit	Carbamoyl-phosphate synthase large chain (EC 6.3.5.5)
	PMN2A_RS04075	PMN2A_0227	0.343	2.139***	2.613***	0.222	0.942***	1.944***		magnesium-protoporphyrin IX monomethyl ester cyclase	Mg protoporphyrin IX monomethyl ester oxidative cyclase (aerobic) (EC 1.14.13.81)
NATL2_08421	PMN2A_RS04080	PMN2A_0228	0.146	1.577***	-0.496	0.112	1.454***	1.273***		ferredoxin	soluble [2Fe-2S] ferredoxin
NATL2_08431	PMN2A_RS04085	PMN2A_0229	0.553	2.407***	2.586***	0.141	1.067***	0.799		hypothetical protein	FIG00942852: hypothetical protein
NATL2_08441	PMN2A_RS04090	PMN2A_0230	0.549	2.913***	3.737***	0.667	1.763***	2.887***		hypothetical protein	hypothetical protein
NATL2_08451	PMN2A_RS04095	PMN2A_0231	-0.363	-1.773***	-5.421***	-0.943	-0.179	-1.604***	mmsB	tartronate semialdehyde reductase	2-hydroxy-3-oxopropionate reductase (EC 1.1.1.60)
NATL2_08455		PMN2A_0232	-0.304	1.748***	0.861	-0.353	0.5	1.343			FIG00941490: hypothetical protein
NATL2_08461	PMN2A_RS04100	PMN2A_0233	-0.99	-6.57***	-6.24***	-0.686	0.459	-1.561***		hypothetical protein	FIG00940945: hypothetical protein
NATL2_08471	PMN2A_RS04105	PMN2A_0234	-0.594	-2.945***	4.535***	0.022	-0.125	-0.429		ABC transporter	ABC transporter
NATL2_08481	PMN2A_RS04110	PMN2A_0235	-0.958	-6.658***	-6.798***	-0.918	-0.544	-1.559***		multidrug ABC transporter permease	putative multidrug efflux ABC transporter
NATL2_08491	PMN2A_RS04115	PMN2A_0236	-1.483***	-6.884***	-3.868***	-0.855	-0.558	-2.026***		ABC transporter permease	conserved membrane protein, multidrug efflux associated
NATL2_08501	PMN2A_RS04120	PMN2A_0237	-0.227	-0.082	0.451	0.29	-0.198	-3.271***	mntH	iron transporter	FIG00944807: hypothetical protein
NATL2_08511	PMN2A_RS04125	PMN2A_0238	1.072	6.397***	0.783	1.488	2.419***	1.904***		josephin	possible Josephin
NATL2_08541	PMN2A_RS04135	PMN2A_0241	-0.645	-0.254	-6.38***	0.266	0.067	0.226		hypothetical protein	FIG00940770: hypothetical protein
NATL2_08551	PMN2A_RS04140	PMN2A_0242	-0.625	0.589	-5.478***	0.533	0.317	0.258		hypothetical protein	FIG00943527: hypothetical protein
NATL2_08561	PMN2A_RS04145	PMN2A_1950	-0.327	1.754	4.414***	0.13	0.751	-0.506		hypothetical protein	FIG00942155: hypothetical protein
NATL2_08571	PMN2A_RS04150	PMN2A_0243	0.356	-5.584***	-6.634***	1.451	-2.397***	-4.697***		hypothetical protein	FIG00943066: hypothetical protein
NATL2_08581	PMN2A_RS04155	PMN2A_0244	-2.136	-5.742***	-5.158***	-0.309	-1.203	-3.398***		permease	FIG00941134: hypothetical protein
NATL2_08591	PMN2A_RS04160	PMN2A_0245	0.281	0.951***	0.496	-0.128	1.033***	0.634		glycosyl transferase	Glycosyltransferase
NATL2_08601	PMN2A_RS04165	PMN2A_0246	-0.061	1.949***	-1.237***	0.061	0.654	0.017	amyA	glycosidase	Putative sucrose phosphorylase (EC 2.4.1.7)
NATL2_08611	PMN2A_RS04170	PMN2A_0247	-0.082	1.898***	-5.91***	-0.282	0.677	0.439		mannosyl-3-phosphoglycerate phosphatase	Putative mannosyl-3-phosphoglycerate phosphatase (EC 3.1.3.70)
NATL2_08621	PMN2A_RS04175	PMN2A_0248	-0.888	-5.94***	2.947***	-0.278	-0.59	-1.563***	glxK	uridine kinase	D-glycerate 3-kinase (EC 2.7.1.31), plant type
NATL2_08631	PMN2A_RS04180	PMN2A_0249	-0.254	-0.883	-6.339***	0.194	0.284	-2.224***		hypothetical protein	Possible NADH-ubiquinone/plastoquinone
NATL2_08641		PMN2A_0250	-0.698	0.546	-5.229***	0.279	-2.226***	-5.167***			FIG00941739: hypothetical protein
NATL2_08651	PMN2A_RS04185	PMN2A_0251	0.173	-2.363***	-4.372***	0.373	-0.275	-1.034		GRAM domain-containing protein	possible GRAM domain
NATL2_08661	PMN2A_RS04190	PMN2A_0252	-1.049	-4.035***	-4.545***	-1.556	-1.819***	-4.033***	bacA	undecaprenyl-diphosphatase	Undecaprenyl-diphosphatase (EC 3.6.1.27)
NATL2_08671		PMN2A_1951	-0.274	0	0	-0.31	-0.486	-1.08***			hypothetical protein
NATL2_08681	PMN2A_RS04200	PMN2A_0253	-0.458	0.177	3.18***	0.008	0.881	0.885		hypothetical protein	FIG00940619: hypothetical protein
NATL2_08691		PMN2A_1952	-0.57	3.957***	0	-0.303	-2.191	0.711			FIG00940092: hypothetical protein
NATL2_08701	PMN2A_RS04205	PMN2A_0254	0.24	2.328***	0.749	0.323	0.614	0.365		peptide methionine sulfoxide reductase	Peptide methionine sulfoxide reductase MsrA (EC 1.8.4.11)
NATL2_08711	PMN2A_RS04210	PMN2A_0255	-0.642	5.666***	0	0.338	-0.381	-0.393		membrane protein	putative regulator
NATL2_08721	PMN2A_RS04215	PMN2A_0256	-0.28	0.562	2.59***	-0.157	0.782	3.252***		membrane protein	ATP-binding protein of ABC transporter
NATL2_08731	PMN2A_RS04220	PMN2A_0257	-0.021	-0.886***	-5.582***	-0.08	-0.359	-1.415***		hypothetical protein	FIG00940930: hypothetical protein
NATL2_08741	PMN2A_RS04225	PMN2A_0258	-0.558	1.456***	-6.245***	-0.341	-0.699	-3.233***		anthranilate phosphoribosyltransferase	Anthranilate phosphoribosyltransferase (EC 2.4.2.18)
NATL2_08751	PMN2A_RS04230	PMN2A_0259	-0.84	-2.149***	-6.394***	-0.951	-0.991***	-2.072***	carA	carbamoyl phosphate synthase small subunit	Carbamoyl-phosphate synthase small chain (EC 6.3.5.5)
NATL2_08761	PMN2A_RS04235	PMN2A_0260	-1.178	-0.222	-6.039***	-1.291	-1.963***	-4.765***		sulfate transporter	Putative anti-sigma factor antagonist
NATL2_08771	PMN2A_RS04240	PMN2A_0261	0.234	0.011	-7.27***	-0.213	0.06	-0.525		hypothetical protein	COG1939: Ribonuclease III family protein
NATL2_08781	PMN2A_RS04245	PMN2A_0262	-0.491	3.708***	-0.246	-0.89	-0.899	-2.406***		rRNA methyltransferase	23S rRNA (guanosine-2'-O-) -methyltransferase rlmB (EC 2.1.1.-) ## LSU rRNA Gm2251
NATL2_08791	PMN2A_RS04250	PMN2A_0263	-0.2	-0.71	-5.189***	-0.371	-1.623***	-0.636		hypothetical protein	Hypothetical protein, Slr0957 homolog
NATL2_08801	PMN2A_RS04255	PMN2A_0264	-0.181	-0.047	1.19***	0.197	0.135	0.09	gatA	glutamyl-tRNA(Gln) amidotransferase subunit A	Aspartyl-tRNA(Asn) amidotransferase subunit A (EC 6.3.5.6) @ Glutamyl-tRNA(Gln) amidotransferase subunit A (EC 6.3.5.7)
NATL2_08811	PMN2A_RS04260	PMN2A_0265	0.112	0.934***	0.585***	0.213	-0.275	-1.2***	dnaE	DNA polymerase III subunit alpha	DNA polymerase III alpha subunit (EC 2.7.7.7)
NATL2_08821	PMN2A_RS04265	PMN2A_0266	-0.238	1.634***	0.885***	0.093	-0.176	2.32***		hypothetical protein	FIG00940912: hypothetical protein
NATL2_08831	PMN2A_RS04270	PMN2A_0267	-0.19	1.07***	3.674***	-0.206	-0.512	2.011***	rpsO	30S ribosomal protein S15	SSU ribosomal protein S15p (S13e)
NATL2_08841	PMN2A_RS04275	PMN2A_0268	-0.042	-0.892	-0.347	0.051	1.536***	0.721	ruvA	Holliday junction DNA helicase RuvA	Holliday junction DNA helicase RuvA
NATL2_08861	PMN2A_RS04285	PMN2A_0270	-0.507	-1.53***	-5.72***	0.299	0.482	0.728		membrane protein	Integral membrane protein, DUF6
NATL2_08871	PMN2A_RS04290	PMN2A_0271	0.697	-0.408	-6.802***	-0.246	0.713	1.308***	dnaG	DNA primase	DNA primase (EC 2.7.7.-)
NATL2_08881	PMN2A_RS04295	PMN2A_0272	0.054	-0.912	6.638***	-0.935	-0.513	0.599		hypothetical protein	FIG00942559: hypothetical protein
NATL2_08891	PMN2A_RS04300	PMN2A_0273	0.423	-4.366***	6.727***	0.01	2.255***	3.608***		serine hydroxymethyltransferase	possible Serine hydroxymethyltransferase
NATL2_08901	PMN2A_RS04305	PMN2A_0274	0.304	1.669***	-5.255***	0.227	1.325	1.606***	umuC	DNA-directed DNA polymerase	Error-prone, lesion bypass DNA polymerase V (UmuC)
NATL2_08911	PMN2A_RS04310	PMN2A_0275	0.52	1.572	-4.874***	0.676	0.882	2.202***	umuD	SOS mutagenesis protein UmuD	Error-prone repair protein UmuD
NATL2_08921	PMN2A_RS04315	PMN2A_0276	-0.089	-0.126	-4.961***	0.008	-2.612***	-2.183***		ribosomal RNA large subunit methyltransferase H	LSU m3Psi1915 methyltransferase RlmH
NATL2_08931	PMN2A_RS04320	PMN2A_0277	-0.456	-3.769***	-6.803***	-0.059	-1.242***	-0.578		hypothetical protein	FIG00941205: hypothetical protein
NATL2_08941	PMN2A_RS04325	PMN2A_0278	-0.962	-4.115***	-5.69***	-0.244	-0.16	-2.115***	ksgA	ribosomal RNA small subunit methyltransferase A	Dimethyladenosine transferase (EC 2.1.1.-)
NATL2_08951	PMN2A_RS04330	PMN2A_0279	0.664	1.883***	1.596***	0.543	1.828***	1.246***	ispE	4-diphosphocytidyl-2-C-methyl-D-erythritol kinase	4-diphosphocytidyl-2-C-methyl-D-erythritol kinase (EC 2.7.1.148)
NATL2_08961	PMN2A_RS04335	PMN2A_0280	0.425	1.295	3.539***	0.385	1.697***	0.368		hypothetical protein	FIG00940836: hypothetical protein
NATL2_08981	PMN2A_RS04340	PMN2A_0281	0.135	1.884***	2.231***	0.226	0.849***	0.151	pdhB	pyruvate dehydrogenase subunit beta	Pyruvate dehydrogenase E1 component beta subunit (EC 1.2.4.1)
NATL2_08991	PMN2A_RS04345	PMN2A_0282	-0.332	1.45***	0.698***	-0.13	1.179***	0.802***	secD	preprotein translocase subunit SecD	Protein-export membrane protein SecD (TC 3.A.5.1.1)
NATL2_09001	PMN2A_RS04350	PMN2A_0283	-0.179	0.215	-6.749***	0.198	1.643***	0.023	secF	preprotein translocase subunit SecF	Protein-export membrane protein SecF (TC 3.A.5.1.1)
NATL2_09011	PMN2A_RS04360	PMN2A_0285	-0.353	-0.654	2.857***	0.073	-0.219	1.961***		hypothetical protein	Predicted protein family PM-1
NATL2_09021	PMN2A_RS04365	PMN2A_0286	-0.022	-5.949***	-6.204***	0.22	-0.343	-1.001***		PMT family 4-amino-4-deoxy-L-arabinose transferase/ glycosyltransferase	4-amino-4-deoxy-L-arabinose transferase and related glycosyltransferases of PMT family
NATL2_09031		PMN2A_1954	0.387	2.387***	-4.556***	0.745	1.153	1.414			FIG00942148: hypothetical protein
NATL2_09041	PMN2A_RS04370	PMN2A_0287	1.478	-0.847	2.949***	1.825***	1.855***	0.997		hypothetical protein	hypothetical membrane protein
NATL2_09051	PMN2A_RS04375	PMN2A_0288	1.316	0.225	-4.116***	1.833	1.965***	2.254***		hypothetical protein	FIG00940338: hypothetical protein
NATL2_09061		PMN2A_1955	0.245	0.212	-5.225***	0.265	-2.665***	-4.129***			FIG00940320: hypothetical protein
NATL2_09071	PMN2A_RS04380	PMN2A_0289	0.913	0.645	3.77***	0.568	0.197	3.804***		hypothetical protein	FIG113347: hypothetical protein
NATL2_09091	PMN2A_RS04385	PMN2A_0291	-0.001	-1.108***	6.78***	0.042	-0.301	4.676***		protein Thf1	FIG00940934: hypothetical protein
NATL2_09101	PMN2A_RS04390	PMN2A_0292	-0.076	-1.489***	-2.948***	0.12	-0.347	-1.287***		ATP-dependent Clp protease proteolytic subunit 1	ATP-dependent Clp protease proteolytic subunit (EC 3.4.21.92)
NATL2_09111	PMN2A_RS04395	PMN2A_0293	0.067	0.345	4.01***	0.399	0.224	2.535***		cell division protein FtsH	FtsH ATP-dependent protease-like protein
NATL2_09121	PMN2A_RS04400	PMN2A_0294	-0.588	2.596***	4.298***	-0.029	0.76	0.44	salY	ABC transporter permease	Cell division protein FtsX
NATL2_09131	PMN2A_RS04405	PMN2A_0295	0.004	1.109***	2.042***	0.011	0.555	0.607	pykF	pyruvate kinase	Pyruvate kinase (EC 2.7.1.40)
NATL2_09141	PMN2A_RS04410	PMN2A_0296	-0.135	-2.081***	-7.491***	-0.054	-0.168	-0.938***		hypothetical protein	FIG00940686: hypothetical protein
NATL2_09151	PMN2A_RS04415	PMN2A_0297	0.217	0.249	3.433***	0.105	0.123	0.651		membrane protein	Cell division protein YlmG/Ycf19 (putative), YggT family
NATL2_09161	PMN2A_RS04420	PMN2A_0298	0.713	3.933***	-1.203***	1.015	1.598***	0.174		SMC-Scp complex subunit ScpB	Predicted transcriptional regulator containing the HTH domain
NATL2_09171	PMN2A_RS04425	PMN2A_0299	-0.692	-1.251***	-0.332	-0.517	-0.166	-1.684***	ilvA	threonine dehydratase	Threonine dehydratase biosynthetic (EC 4.3.1.19)
NATL2_09181	PMN2A_RS04430	PMN2A_0300	0.06	1.562***	3.31***	0.144	0.901***	2.168***	dxs	1-deoxy-D-xylulose-5-phosphate synthase	1-deoxy-D-xylulose 5-phosphate synthase (EC 2.2.1.7)
NATL2_09191	PMN2A_RS04435	PMN2A_0301	0.254	1.654***	3.648***	0.401	0.799***	2.171***	psaK	photosystem I PsaK protein (subunit X)	photosystem I subunit X (PsaK, PsaK1)
NATL2_09201	PMN2A_RS04440	PMN2A_0302	-0.888	2.006***	-0.336	-0.63	0.97	2.703***		hypothetical protein	FIG00941471: hypothetical protein
NATL2_09211	PMN2A_RS04445	PMN2A_0303	-0.002	-0.427	5.16***	-0.477	0.367	1.888***		hypothetical protein	FIG00942767: hypothetical protein
NATL2_09221	PMN2A_RS04450	PMN2A_0304	-0.636	-0.033	1.436***	0.101	1.568***	2.628***		peroxiredoxin	Alkyl hydroperoxide reductase subunit C-like protein
NATL2_09231		PMN2A_1956	-1.402	4.556***	0	-1.073	-1.263	-0.778			FIG00943169: hypothetical protein
NATL2_09241	PMN2A_RS04455	PMN2A_0305	-0.39	1.444***	3.113***	0.192	0.172	3.05***	rpmB	50S ribosomal protein L28	LSU ribosomal protein L28p
NATL2_09251	PMN2A_RS04460	PMN2A_0306	0.145	-3.595***	-2.32***	0.796	-2.528***	-3.55***	htpG	heat-shock protein Hsp90	Chaperone protein HtpG
NATL2_09261	PMN2A_RS04465	PMN2A_0307	-0.437	0.363	0.544	-0.312	0.771	-1.523***	hisZ	ATP phosphoribosyltransferase regulatory subunit	ATP phosphoribosyltransferase regulatory subunit (EC 2.4.2.17)
NATL2_09271	PMN2A_RS04470	PMN2A_0308	0.046	-0.294	-6.306***	0.146	-0.407	-1.819***	suhB	inositol monophosphatase	Inositol-1-monophosphatase (EC 3.1.3.25)
NATL2_09281	PMN2A_RS04480	PMN2A_0309	-0.265	-1.277***	-5.919***	0	0.983	0.887	pstB	phosphate import ATP-binding protein PstB	Phosphate transport ATP-binding protein PstB (TC 3.A.1.7.1)
NATL2_09291	PMN2A_RS04485	PMN2A_0310	-0.542	0.608	4.015***	-0.585	-0.044	-0.068	pstA	phosphate ABC transporter permease	Phosphate transport system permease protein PstA (TC 3.A.1.7.1)
NATL2_09301	PMN2A_RS04490	PMN2A_0311	0.479	3.227***	1.618***	0.323	0.871	0.32	pstC	phosphate ABC transporter permease	Phosphate transport system permease protein PstC (TC 3.A.1.7.1)
NATL2_09311	PMN2A_RS04495	PMN2A_0312	0.026	-0.265	-6.504***	0.136	-0.17	-2.187***	dnaK	molecular chaperone DnaK	Chaperone protein DnaK
NATL2_09331	PMN2A_RS04505	PMN2A_0314	0.933	1.154	1.525***	0.328	1.191	0.284		hypothetical protein	FIG00940620: hypothetical protein
NATL2_09341	PMN2A_RS04510	PMN2A_0315	0.707	-0.469	1.478***	0.387	1.874***	1.147	murQ	N-acetylmuramic acid-6-phosphate etherase	N-acetylmuramic acid 6-phosphate etherase (EC 4.2.-.-)
NATL2_09351	PMN2A_RS04515	PMN2A_0316	0.291	-1.444***	-6.478***	0.536	-0.719	-2.952***		cyclophilin	Peptidyl-prolyl cis-trans isomerase (EC 5.2.1.8)
NATL2_09361	PMN2A_RS04520	PMN2A_0317	-0.106	2.401***	4.081***	0.318	1.546***	1.91***	ribB	3,4-dihydroxy-2-butanone 4-phosphate synthase	3,4-dihydroxy-2-butanone 4-phosphate synthase (EC 4.1.99.12) / GTP cyclohydrolase II (EC 3.5.4.25)
NATL2_09371	PMN2A_RS04525	PMN2A_0318	-0.902	-1.671***	-6.668***	-0.477	-0.887	-2.177***	argC	n-acetyl-gamma-glutamyl-phosphate reductase	N-acetyl-gamma-glutamyl-phosphate reductase (EC 1.2.1.38)
NATL2_09381	PMN2A_RS04530	PMN2A_0319	-0.97	0.537	-5.291***	1.859	0.044	-1.99***	purN	phosphoribosylglycinamide formyltransferase	Phosphoribosylglycinamide formyltransferase (EC 2.1.2.2)
NATL2_09391	PMN2A_RS04535	PMN2A_0320	0.48	0.063	2.562***	0.68	1.184***	0.175	pgi	glucose-6-phosphate isomerase	Glucose-6-phosphate isomerase (EC 5.3.1.9)
NATL2_09401	PMN2A_RS04540	PMN2A_0321	-0.388	-0.264	3.549***	-0.345	-0.356	1.608***	leuS	leucine--tRNA ligase	Leucyl-tRNA synthetase (EC 6.1.1.4)
NATL2_09411	PMN2A_RS04545	PMN2A_0322	-0.914	-0.779	-6.469***	-0.821	0.629	0.375	dapF	diaminopimelate epimerase	Diaminopimelate epimerase (EC 5.1.1.7)
NATL2_09421	PMN2A_RS04550	PMN2A_0323	-0.446	-1.48***	1.96***	-0.382	0.009	-1.971***		aminotransferase V	Cysteine desulfurase (EC 2.8.1.7)
NATL2_09431	PMN2A_RS04555	PMN2A_0324	-1.109	-4.924***	-7.467***	-0.952	-1.283***	-2.578***		hypothetical protein	All3116 protein
NATL2_09441	PMN2A_RS04560	PMN2A_0325	-0.961	-1.838***	-6.347***	-0.066	-0.571	-2.578***	dacB	D-alanyl-D-alanine carboxypeptidase	D-alanyl-D-alanine carboxypeptidase (EC 3.4.16.4)
NATL2_09461	PMN2A_RS04570	PMN2A_0327	-0.392	-0.149	-6.571***	-0.007	0.019	1.056***		diguanylate cyclase	DIM6/NTAB family protein
NATL2_09471	PMN2A_RS04575	PMN2A_0328	-0.402	1.108***	2.691***	-0.339	0.786	1.08***	uvrC	UvrABC system protein C	Excinuclease ABC subunit C
NATL2_09481	PMN2A_RS04580	PMN2A_0329	0.643	3.232***	-4.637***	0.761	1.019	0.119		membrane protein	Protoporphyrinogen IX oxidase, novel form, HemJ (EC 1.3.-.-)
NATL2_09501	PMN2A_RS04590	PMN2A_0331	-0.339	-1.51***	0.683	-0.47	0.116	-0.521	cobN	cobaltochelatase	CobN component of cobalt chelatase involved in B12 biosynthesis
NATL2_09511	PMN2A_RS04595	PMN2A_0332	-0.515	-1.383***	1.035	-0.381	-0.327	-1.423***	ilvE	branched-chain amino acid aminotransferase	Branched-chain amino acid aminotransferase (EC 2.6.1.42)
NATL2_09531	PMN2A_RS04605	PMN2A_0334	-0.248	2.299***	-4.327***	-0.006	0.308	1.5***		hypothetical protein	FIG00940369: hypothetical protein
NATL2_09551	PMN2A_RS04615	PMN2A_0335	0.709	1.677***	-5.445***	0.137	1.908***	0.061	apa2	ATP adenylyltransferase	possible ATP adenylyltransferase
NATL2_09561	PMN2A_RS04620	PMN2A_0336	-0.511	0	0	0.441	-2.307***	-1.898***		hypothetical protein	FIG00941006: hypothetical protein
NATL2_09571	PMN2A_RS04625	PMN2A_0337	0.034	-1.752***	0.585	-0.063	0.393	-0.262		molecular chaperone DnaJ	possible DnaJ domain
NATL2_09581	PMN2A_RS04630	PMN2A_0338	-1.087***	0.113	2.112***	-0.833***	0.022	1.143***	pheT	phenylalanine--tRNA ligase subunit beta	Phenylalanyl-tRNA synthetase beta chain (EC 6.1.1.20)
NATL2_09591	PMN2A_RS04635	PMN2A_0339	-0.813	1.732***	3.173***	-0.433	-0.994	0.823	rpmG	50S ribosomal protein L33	LSU ribosomal protein L33p
NATL2_09601	PMN2A_RS04640	PMN2A_0340	-0.839	-0.946***	2.845***	-0.859	-0.845***	1.603***	rpsR	30S ribosomal protein S18	SSU ribosomal protein S18p
NATL2_09611	PMN2A_RS04645	PMN2A_0341	-0.706	-0.639	1.866***	-0.509	0.36	1.563***	rnb	ribonuclease II	Exoribonuclease II (EC 3.1.13.1)
NATL2_09621	PMN2A_RS04650	PMN2A_0342	-0.33	-0.573	-5.61***	0.255	0.422	0.569	metG	methionyl-tRNA synthetase	Methionyl-tRNA synthetase (EC 6.1.1.10)
NATL2_09631	PMN2A_RS04655	PMN2A_0343	-0.055	1.937***	-6.204***	0.337	1.44	1.89***		chromosome segregation protein SMC	possible SMC domain N terminal domain
NATL2_09641	PMN2A_RS04660	PMN2A_0344	-0.609	2.317***	-4.899***	-0.108	1.079	1.412		hypothetical protein	FIG00940579: hypothetical protein
NATL2_09651	PMN2A_RS04665	PMN2A_0345	0.585	1.816***	0.869	0.721	1.161	0.034	cobU	adenosylcobinamide kinase	Adenosylcobinamide-phosphate guanylyltransferase (EC 2.7.7.62)
NATL2_09661	PMN2A_RS04670	PMN2A_0346	0.653	0.58	-5.16***	0.861	2.257***	2.276***	cspR	rRNA methyltransferase	tRNA (cytosine34-2'-O-)-methyltransferase (EC 2.1.1.-)
NATL2_09671	PMN2A_RS04675	PMN2A_1958	0.181	-5.186***	0	0.92	1.282***	2.31***		hypothetical protein	hypothetical protein
NATL2_09681	PMN2A_RS04680	PMN2A_1959	3.03***	0.108	3.74***	3.178***	1.295	4.354***		hypothetical protein	FIG00944170: hypothetical protein
NATL2_09691	PMN2A_RS04685	PMN2A_1960	-1.158	-1.029	5.629***	-0.388	-2.004***	2.778***		hypothetical protein	FIG00941186: hypothetical protein
NATL2_09701	PMN2A_RS04690	PMN2A_1961	0.482	-0.463	1.949***	0.488	0.318	1.011		hypothetical protein	FIG00943770: hypothetical protein
NATL2_09711	PMN2A_RS04695	PMN2A_0347	0.845	-4.247***	-4.049***	0.567	0.873	-1.194		hypothetical protein	hypothetical protein
NATL2_09721	PMN2A_RS04700	PMN2A_0348	1.301	5.823***	5.804***	2.883	1.798	5.535***		hypothetical protein	FIG00942652: hypothetical protein
NATL2_09731		PMN2A_1962	-0.348	-7.469***	-6.289***	-0.909	-0.225	-3.964***			FIG00940230: hypothetical protein
NATL2_09741		PMN2A_1963	-0.49	-2.479***	0	-0.063	-1.283***	0.246			FIG00942296: hypothetical protein
NATL2_09751	PMN2A_RS04705	PMN2A_0349	0.707	1.168	-5.964***	1.129	1.896***	2.894***		hypothetical protein	FIG00940167: hypothetical protein
NATL2_09761		PMN2A_1964	0.969	2.503***	5.093***	0.608	1.292***	3.399***			FIG00942650: hypothetical protein
NATL2_09771	PMN2A_RS04710	PMN2A_0350	1.055	4.158***	4.608***	1.732	2.662***	2.259***		hypothetical protein	FIG00943774: hypothetical protein
NATL2_09791	PMN2A_RS04720	PMN2A_0351	-0.062	-2.391***	-4.155***	-0.419	0.355	0.504		hypothetical protein	FIG00941032: hypothetical protein
NATL2_09801	PMN2A_RS04725	PMN2A_0352	-0.482***	-0.657***	-0.124	-0.518***	-0.708***	0.316***	ahpC	peroxiredoxin	Alkyl hydroperoxide reductase subunit C-like protein
NATL2_09811	PMN2A_RS04730	PMN2A_0353	-0.748	2.021***	-5.443***	-0.492	-0.266	-1.279***	ftsH	cell division protein FtsH	Cell division protein FtsH (EC 3.4.24.-)
NATL2_09821	PMN2A_RS04735	PMN2A_0354	-0.032	2.4***	-3.381***	0.203	0.687	2.328***	rpmF	50S ribosomal protein L32	LSU ribosomal protein L32p
NATL2_09831	PMN2A_RS04740	PMN2A_0355	-0.901	0.104	-3.604***	-1.361	-1.201	-0.713		hypothetical protein	FIG00940874: hypothetical protein
NATL2_09841	PMN2A_RS04745	PMN2A_0356	0.1	-2.293***	-5.749***	-0.173	-0.69	-1.725***		haloacid dehalogenase	Hypothetical protein CbbY
NATL2_09851	PMN2A_RS04750	PMN2A_0357	-0.536	-0.655	-6.331***	-0.53	0.364	-0.956***	recJ	exonuclease RecJ	Single-stranded-DNA-specific exonuclease RecJ (EC 3.1.-.-)
NATL2_09871	PMN2A_RS04755	PMN2A_0358	-0.06	-6.02***	-3.837***	-0.249	-0.081	0.291		hypothetical protein	FIG00940821: hypothetical protein
NATL2_09891	PMN2A_RS04765	PMN2A_0360	-0.73	-1.179***	-1.229***	-0.294	-0.101	-0.864***	vacB	RNA-binding protein S1	3'-to-5' exoribonuclease RNase R
NATL2_09901	PMN2A_RS04770	PMN2A_0361	-0.619	-2.411***	1.001	-0.458	0.108	-0.512		amino acid decarboxylase	3-polyprenyl-4-hydroxybenzoate carboxy-lyase UbiX (EC 4.1.1.-)
NATL2_09911	PMN2A_RS04775	PMN2A_0362	0.718	0.467	-6.356***	0.658	1.734***	1.432***		hypothetical protein	possible Uncharacterized secreted proteins, Ya
NATL2_09931	PMN2A_RS04785	PMN2A_0364	-1.617***	1.635***	-4.82***	-1.015	-1.565***	-1.651***	tldD	hypothetical protein	TldD protein, part of proposed TldE/TldD proteolytic complex (PMID 12029038)
NATL2_09941	PMN2A_RS04790	PMN2A_0365	-0.978	1.928***	1.977***	-0.222	-0.939	-0.89***	pmbA	modulator of DNA gyrase	TldE/PmbA protein, part of proposed TldE/TldD proteolytic complex (PMID 12029038)
NATL2_09951	PMN2A_RS04795	PMN2A_0366	0.004	-0.64	-3.553***	0.177	0.44	1.083***	fmt	methionyl-tRNA formyltransferase	Methionyl-tRNA formyltransferase (EC 2.1.2.9)
NATL2_09961	PMN2A_RS04800	PMN2A_0367	0.123	-1.94***	0	0.181	0.393	0.06	terC	membrane protein	Conserved membrane protein TerC
NATL2_09971	PMN2A_RS04805	PMN2A_0368	-0.805	0.485	1.557***	-0.636	-0.085	-0.603		hypothetical protein	FIG00941191: hypothetical protein
NATL2_09981	PMN2A_RS04810	PMN2A_0369	-0.08	0.225	2.103***	0.277	0.937	1.78***	mfd	transcription-repair coupling factor	Transcription-repair coupling factor
NATL2_09991	PMN2A_RS04815	PMN2A_0370	-2.078	-3.666***	0	-0.822	-3.843***	1.781***		hypothetical protein	FIG01276757: hypothetical protein
NATL2_10001	PMN2A_RS04820	PMN2A_0371	-0.054	-0.699	-6.389***	0.253	0.991	-0.149		hypothetical protein	FIG00944261: hypothetical protein
NATL2_10011	PMN2A_RS04825	PMN2A_0372	-0.13	-6.994***	-5.025***	-0.169	-1.541***	-1.909***		SAM-dependent methyltransferase	FIG01152565: hypothetical protein
NATL2_10021	PMN2A_RS04830	PMN2A_0373	-0.711	-2.287***	1.553***	-0.753	-2.182***	-1.969***		hypothetical protein	FIG00941009: hypothetical protein
NATL2_10031	PMN2A_RS04835	PMN2A_0374	-0.525	-7.357***	-7.103***	-0.273	-3.069***	-2.047***		hypothetical protein	FIG00940097: hypothetical protein
NATL2_10041	PMN2A_RS04840	PMN2A_0375	0.147	-2.066***	-6.838***	0.733	1.671***	0.043	apt	adenine phosphoribosyltransferase	Adenine phosphoribosyltransferase (EC 2.4.2.7)
NATL2_10045	PMN2A_RS04845	PMN2A_0376	-0.967	-5.882***	0	-1.249	0.47	2.995***		hypothetical protein	FIG00940800: hypothetical protein
NATL2_10051	PMN2A_RS04850	PMN2A_0377	-0.498	1.167	1.603***	0.006	0.415	2.007***	ubiH	2-polyprenyl-6-methoxyphenol hydroxylase	2-octaprenyl-6-methoxyphenol hydroxylase (EC 1.14.13.-)
NATL2_10061	PMN2A_RS04855	PMN2A_0378	-0.786	-4.02***	-7.16***	-0.318	-0.849	-1.262***		hypothetical protein	FIG00940478: hypothetical protein
NATL2_10071	PMN2A_RS04860	PMN2A_0379	-0.095	0.112	-7.366***	0.23	-0.237	-0.41	dapB	4-hydroxy-tetrahydrodipicolinate reductase	Dihydrodipicolinate reductase (EC 1.3.1.26)
NATL2_10081	PMN2A_RS04865	PMN2A_0380	-0.603	-0.234	0.06	-0.746	-1.333***	-1.275***	chlH	magnesium chelatase	Protoporphyrin IX Mg-chelatase subunit H (EC 6.6.1.1)
NATL2_10091	PMN2A_RS04870	PMN2A_0381	-0.174	1.157	2.611***	-0.105	0.731	-0.106	folP	dihydropteroate synthase	Dihydropteroate synthase (EC 2.5.1.15)
NATL2_10101	PMN2A_RS04875	PMN2A_0382	0.204	2.34***	1.694***	0.235	0.971***	1.074***	tpiA	triosephosphate isomerase	Triosephosphate isomerase (EC 5.3.1.1)
NATL2_10111	PMN2A_RS04880	PMN2A_0383	0.359	-1.741***	-0.158	0.541	0.348	0.383		RNA-binding protein	FIG002958: hypothetical protein
NATL2_10121	PMN2A_RS04885	PMN2A_0384	-0.304	-0.91	3.818***	-0.481	0.57	0.653		multidrug ABC transporter	ABC transporter, possibly multidrug efflux
NATL2_10131	PMN2A_RS04890	PMN2A_0385	0.153	0.888***	-6.271***	0.456	0.267	0.58		hypothetical protein	FIG00940463: hypothetical protein
NATL2_10141	PMN2A_RS04895	PMN2A_0386	0.447	1.998***	3.169***	1.284***	3.925***	5.21***		hypothetical protein	FIG00944614: hypothetical protein
NATL2_10151	PMN2A_RS04900	PMN2A_0387	0.549	5.383***	5.057***	0.336	3.463***	4.07***		hypothetical protein	FIG00942733: hypothetical protein
NATL2_10161	PMN2A_RS04905	PMN2A_0388	2.489***	5.483***	4.887***	2.04***	4.86***	3.47***		uridine kinase	ATP/GTP-binding site motif A
NATL2_10171		PMN2A_1967	-1.632***	-4.893***	-5.354***	-1.075	-2.542***	-1.502***			FIG00940653: hypothetical protein
NATL2_10181	PMN2A_RS04910	PMN2A_1968	-1.582	-3.325***	-3.572***	-1.827***	-3.413***	-1.654***		hypothetical protein	FIG00942405: hypothetical protein
NATL2_10191	PMN2A_RS04915	PMN2A_0389	0.174	0.424	-5.382***	-0.279	-0.066	0.773		hypothetical protein	FIG00942244: hypothetical protein
NATL2_10201	PMN2A_RS04920	PMN2A_1969	2.618***	3.117***	1.951***	2.315***	4.018***	1.799***		hypothetical protein	FIG00940311: hypothetical protein
NATL2_10211	PMN2A_RS04925	PMN2A_0390	-2.423***	-2.842***	3.103***	-1.517	-1.686***	3.151***		NADH-ubiquinone oxidoreductase subunit 6	NADPH-dependent reductase
NATL2_10221		PMN2A_1970	0.332	4.985***	-4.219***	0.395	1.807	-1.826			FIG00941731: hypothetical protein
NATL2_10231	PMN2A_RS04930	PMN2A_1971	3.464***	-4.723***	-3.972***	1.608	2.342	-2.617***		hypothetical protein	FIG00940645: hypothetical protein
NATL2_10251		PMN2A_1973	0.674	-1.836***	-5.471***	0.307	-0.679	-1.406***			FIG00944183: hypothetical protein
NATL2_10255	PMN2A_RS04935	PMN2A_0391	-0.418	-5.182***	-6.437***	-0.82	-5.147***	-6.748***		hypothetical protein	FIG00942226: hypothetical protein
NATL2_10281	PMN2A_RS04940	PMN2A_0392	-1.083	3.431***	-5.023***	-1.166	-2.082***	-2.453***		hypothetical protein	FIG00940153: hypothetical protein
NATL2_10291	PMN2A_RS04945	PMN2A_0393	-0.065	-2.703***	-6.44***	-0.207	0.378	1.353***		fatty acid desaturase	Fatty acid desaturase, type 2 (EC 1.14.99.-)
NATL2_10301	PMN2A_RS04950	PMN2A_1975	-0.639	-6.097***	-3.61***	0.139	-0.66	-2.395***		hypothetical protein	hypothetical protein
NATL2_10311	PMN2A_RS04955	PMN2A_0394	0.258	-1.95***	-1.257***	0.436	1.106	1.127***		hypothetical protein	hypothetical protein
NATL2_10321	PMN2A_RS04960	PMN2A_0395	-0.376	-3.318***	0	-0.533	-0.732	1.95***		short-chain dehydrogenase	Cell-cell signaling protein, C-factor
NATL2_10331	PMN2A_RS04965	PMN2A_0396	-0.326	-1.488***	2.162***	0.578	-0.679	0.554		hypothetical protein	FIG00940531: hypothetical protein
NATL2_10341	PMN2A_RS04970	PMN2A_0397	-0.334	-0.365	-7.139***	-0.135	0.278	0.445		hypothetical protein	FIG00942057: hypothetical protein
NATL2_10351	PMN2A_RS04975	PMN2A_0398	-0.266	-0.299	-5.936***	0.35	0.267	-1.13		hypothetical protein	FIG00942206: hypothetical protein
NATL2_10361	PMN2A_RS04980	PMN2A_0399	-0.065	1.306	-3.653***	0.216	0.305	-1.926***		Nif11-like leader peptide family natural product precursor	hypothetical protein
NATL2_10371	PMN2A_RS04985	PMN2A_0400	-0.191	4.07***	-4.996***	-0.511	0.601	-1.603		hypothetical protein	FIG00941086: hypothetical protein
NATL2_10381	PMN2A_RS04990	PMN2A_0401	0.07	-2.321***	-4.891***	0.49	0.859	-2.474***		hypothetical protein	FIG00943190: hypothetical protein
NATL2_10391	PMN2A_RS04995	PMN2A_1976	0.332	-0.217	-4.363***	0.409	0.549	-0.21		hypothetical protein	FIG00942412: hypothetical protein
NATL2_10401	PMN2A_RS05000	PMN2A_0402	-0.298	1.941***	-4.131***	-0.211	-0.257	0.454		hypothetical protein	hypothetical protein
NATL2_10411	PMN2A_RS05005	PMN2A_0403	-0.113	0.125	-6.363***	0.131	0.844***	-0.656		VIC family potassium channel protein	putative potassium channel, VIC family
NATL2_10421	PMN2A_RS05010	PMN2A_0404	-0.203	-2.842***	-4.026***	1.565	-2.754***	1.79***		hypothetical protein	FIG00943812: hypothetical protein
NATL2_10431		PMN2A_0405	-0.702	-9.393***	-2.785***	0.956	0.844	1.096			FIG00942327: hypothetical protein
NATL2_10441	PMN2A_RS05015	PMN2A_0406	0.417	0.594	-3.423***	0	-0.629	1.835		membrane protein	FIG00940797: hypothetical protein
NATL2_10451		PMN2A_1977	-0.016	-5.467***	-6.4***	0.333	0.131	-1.384			FIG00941452: hypothetical protein
NATL2_10461	PMN2A_RS05020	PMN2A_0407	0.934	0.871	-5.808***	0.206	-0.81	-3.471***		hypothetical protein	FIG00940976: hypothetical protein
NATL2_10471	PMN2A_RS05025	PMN2A_0408	-0.554	-6.731***	-7.397***	-0.728	1.202	-2.255***		hypothetical protein	FIG00942360: hypothetical protein
NATL2_10481	PMN2A_RS05030	PMN2A_0409	0.149	-0.407	-6.431***	0.424	0.608	-1.756***		hypothetical protein	FIG00941379: hypothetical protein
NATL2_10491	PMN2A_RS05035	PMN2A_1978	-2.707***	-8.17***	0	-0.881	-3.294***	-1.404		hypothetical protein	hypothetical protein
NATL2_10501	PMN2A_RS05040	PMN2A_0410	1.052	1.19***	2.496***	0.425	1.19***	1.546***		hypothetical protein	FIG00941148: hypothetical protein
NATL2_10521	PMN2A_RS05045	PMN2A_1980	-1.647	-5.697***	0	-2.254	-1.056	-1.591		hypothetical protein	FIG00942498: hypothetical protein
NATL2_10531	PMN2A_RS05050	PMN2A_0411	-0.542	0.92***	-1.834***	-0.327	-0.262	-3.723***		transcriptional regulator	AbrB family transciptional regulator
NATL2_10535			-0.382	1.291	-4.972***	0.561	0.104	-0.611			FIG00943144: hypothetical protein
NATL2_10541	PMN2A_RS05060	PMN2A_1981	-0.017	-1.68***	-4.676***	0.112	-0.843	-1.132***		hypothetical protein	FIG00943999: hypothetical protein
NATL2_10551	PMN2A_RS05065	PMN2A_0413	-0.792	-2.085***	-2.573***	-0.331	-0.038	-2.013***		NAD-dependent DNA ligase	DNA ligase (EC 6.5.1.2)
NATL2_10571	PMN2A_RS05070	PMN2A_0414	1.014	3.882***	-4.817***	2.016	1.913***	-3.464***		hypothetical protein	FIG00942343: hypothetical protein
NATL2_10581	PMN2A_RS05075	PMN2A_0415	0.022	0.184	-7.232***	0.638	-1.609***	-4.179***		hypothetical protein	hypothetical protein
NATL2_10591	PMN2A_RS05080	PMN2A_0416	-1.317***	-6.368***	-5.903***	-0.568	-0.612	-4.992***		hypothetical protein	FIG00942237: hypothetical protein
NATL2_10601	PMN2A_RS05085	PMN2A_0417	0.47	-2.304***	5.982***	0.611	-1.482***	6.507***		high light inducible protein	possible high light inducible protein
NATL2_10611	PMN2A_RS05090	PMN2A_0418	0.77	-0.476	6.123***	0.116	-0.507	6.656***		high light inducible protein	FIG00940228: hypothetical protein
NATL2_10621	PMN2A_RS05095	PMN2A_0419	1.452***	-0.057	6.411***	0.283	-0.784	5.855***		high light inducible protein	possible high light inducible protein
NATL2_10631	PMN2A_RS05100	PMN2A_1983	1.327***	0.198	4.247***	1.305	-2.371***	3.162***		high light inducible protein	hypothetical protein
NATL2_10651	PMN2A_RS05110	PMN2A_0421	-0.078	0.261	-5.78***	-0.043	0.576	0.676		hypothetical protein	FIG01149195: hypothetical protein
NATL2_10661	PMN2A_RS05115	PMN2A_0422	-0.283	-5.557***	-4.697***	-1.712	-1.5***	-1.008		SAM-dependent methyltransferase	SAM-dependent methyltransferases
NATL2_10671	PMN2A_RS05120	PMN2A_0423	-0.596	-3.487***	-6.353***	-0.348	-1.194	0.115		hypothetical protein	FIG00940612: hypothetical protein
NATL2_10681	PMN2A_RS05125	PMN2A_0424	0.67	-4.552***	-5.141***	1.726	-0.048	-0.711		epimerase	DNA ligase (EC 6.5.1.2)
NATL2_10691		PMN2A_1984	-0.3	0	-0.528	0.245	0.236	-2.628***			hypothetical protein
NATL2_10701	PMN2A_RS05130	PMN2A_0425	-0.066	-5.882***	-6.799***	-0.269	-0.378	-2.114***		hypothetical protein	FIG00941938: hypothetical protein
NATL2_10711		PMN2A_1985	-0.073	1.294	-4.047***	-0.133	0.419	1.457			hypothetical protein
NATL2_10721	PMN2A_RS05135	PMN2A_0426	0.851	-2.601***	0.868	1.215	1.244	0.673		hypothetical protein	FIG00941936: hypothetical protein
NATL2_10731		PMN2A_1986	1.502	0.354	-5.202***	2.186***	1.268***	-0.149			FIG00940992: hypothetical protein
NATL2_10741		PMN2A_1987	0.775	0	-5.831***	0.369	0.586	-1.99***			FIG00942591: hypothetical protein
NATL2_10751		PMN2A_1988	3.368***	-1.278	7.196***	0.648	1.232	0.479			FIG00943961: hypothetical protein
NATL2_10761	PMN2A_RS05140	PMN2A_1989	3.386***	0	0	2.22	1.491	6.207***		hypothetical protein	hypothetical protein
NATL2_10771	PMN2A_RS05145	PMN2A_0427	1.099	-2.976***	-4.396***	1.178	1.482	1.183		hypothetical protein	FIG00942139: hypothetical protein
NATL2_10781	PMN2A_RS05150	PMN2A_0428	1.286	-5.174***	3.356***	1.334	0.581	-1.767***		hypothetical protein	FIG00942946: hypothetical protein
NATL2_10791	PMN2A_RS05155	PMN2A_0429	-2.254***	-4.521***	-3.922***	-1.629***	-3.781***	-0.876		plastoquinol terminal oxidase	hypothetical protein
NATL2_10801		PMN2A_0430	1.609	-0.396	4.052***	1.575	-1.179	5.061***			hypothetical protein
NATL2_10811	PMN2A_RS05160	PMN2A_0431	-0.14	-6.434***	-4.524***	0.714	-0.352	-0.675		hypothetical protein	FIG00941176: hypothetical protein
NATL2_10821	PMN2A_RS05165	PMN2A_0432	2.325***	-0.293	3.176***	2.383***	0.912	3.106***		hypothetical protein	FIG00940284: hypothetical protein
NATL2_10841		PMN2A_0433	-1.141	-0.87	4.18***	-1.122	-2.209***	2.81***			FIG00940767: hypothetical protein
NATL2_10851			-1.69	-3.916***	0	-1.172	-3.268***	0.145			high light inducible protein hli11
NATL2_10861		PMN2A_1992	-3.003***	-3.6***	0	-1.763	-7.021***	1.249			hypothetical protein
NATL2_10871		PMN2A_1993	-2.102***	-11.313***	0	-0.046	-6.027***	1.657***			hypothetical protein
NATL2_10881		PMN2A_1994	-3.248***	-9.248***	0	-0.143	-2.303***	0.111			hypothetical protein
NATL2_10891	PMN2A_RS05180	PMN2A_1995	0.69	-2.641***	0	0.866	2.421***	0.874		hypothetical protein	Conserved hypothetical protein
NATL2_10911	PMN2A_RS05190	PMN2A_0435	0.438	-0.36	0	-0.833	1.34	2.056***	crp	ArsR family transcriptional regulator	Global nitrogen regulatory protein, CRP family of transcriptional regulators
NATL2_10921	PMN2A_RS05195	PMN2A_0436	-0.608	0.202	3.895***	-0.404	-0.709	0.147	phoB	alkaline phosphatase	Phosphate regulon transcriptional regulatory protein PhoB (SphR)
NATL2_10931	PMN2A_RS05200	PMN2A_0437	-0.809	0.407	-5.854***	0.497	1.309	-0.038	phoR	ATPase	Phosphate regulon sensor protein PhoR (SphS) (EC 2.7.13.3)	Synpcc7942_B2646; increased
NATL2_10941	PMN2A_RS05205	PMN2A_0438	-0.78	-1.803***	-5.368***	-0.425	0.107	-2.576***		hypothetical protein	Possible Lipoprotein precursor
NATL2_10951	PMN2A_RS05210	PMN2A_0439	-0.144	-3.193***	-6.429***	0.668	-0.119	-1.785***		alkaline phosphatase	Alkaline phosphatase (EC 3.1.3.1)
NATL2_10961	PMN2A_RS05215	PMN2A_0440	-0.754	0.945	-3.256***	-0.19	-1.839***	-2.13***		porin	Porin homolog precursor
NATL2_10971	PMN2A_RS05220	PMN2A_0441	0.358	0.099	0.4	0.061	-0.696	-3.019***		phosphate ABC transporter substrate-binding protein	Phosphate ABC transporter, periplasmic phosphate-binding protein PstS (TC 3.A.1.7.1)
NATL2_10981	PMN2A_RS05225	PMN2A_1997	-1.659	-0.07	-4.082***	0.488	-0.641	-3.467***		hypothetical protein	FIG00941806: hypothetical protein
NATL2_10991	PMN2A_RS05230	PMN2A_0442	0.717	-7.666***	-6.454***	0.734	1.259***	-0.282		hypothetical protein	FIG00940990: hypothetical protein
NATL2_11001	PMN2A_RS05235	PMN2A_0443	-1.225	-3.499***	2.146***	-0.332	-1.305	-4.22***	chrA	chromate transporter	putative chromate transporter, CHR family
NATL2_11011	PMN2A_RS05240	PMN2A_0444	-1.747***	-5.232***	-6.821***	-1.077	-0.844	-1.106***		MFS transporter permease	Permease of the major facilitator superfamily
NATL2_11021	PMN2A_RS05245	PMN2A_0445	-0.699	-1.124***	-6.282***	-0.407	-1.412***	-0.74	gap3	glyceraldehyde-3-phosphate dehydrogenase	NAD-dependent glyceraldehyde-3-phosphate dehydrogenase (EC 1.2.1.12)
NATL2_11031	PMN2A_RS05250	PMN2A_0446	-0.248	-0.71	-6.433***	0.389	0.057	-1.367***	arsR	ArsR family transcriptional regulator	Bacterial regulatory proteins, ArsR family
NATL2_11041	PMN2A_RS05255	PMN2A_0447	-1.209	0.884	-5.89***	-1.079	0.173	-0.5		arsenic transporter	Arsenical-resistance protein ACR3
NATL2_11071	PMN2A_RS05265	PMN2A_0449	-0.177	-6.775***	-4.392***	1.101	-0.913	-1.205		hypothetical protein	hypothetical protein
NATL2_11081	PMN2A_RS05270	PMN2A_0450	0.82	0.432	-6.135***	1.068	0.458	-0.357		hypothetical protein	CopG protein
NATL2_11091		PMN2A_0451	0.424	-4.28***	-2.96***	0.201	0.305	0.229			possible Gibberellin regulated protein
NATL2_11101	PMN2A_RS05280	PMN2A_0452	-0.901	-6.385***	-5.553***	-2.161	-0.259	-0.774		fumarate reductase	hypothetical protein
NATL2_11111	PMN2A_RS05285	PMN2A_0453	0.161	-2.951***	-5.682***	0.269	-1.026	-1.38***		hypothetical protein	FIG00944596: hypothetical protein
NATL2_11121	PMN2A_RS05290	PMN2A_0454	0.353	0	-4.754***	1.267	2.332***	-2.193***		hypothetical protein	FIG00943266: hypothetical protein
NATL2_11141		PMN2A_2000	0.057	0	-5.716***	3.247***	1.142	-2.01			hypothetical protein
NATL2_11161			0.104	-0.58	-3.93***	1.434	1.312	-0.325			Thioredoxin domain 2
NATL2_11171		PMN2A_2002	-0.566	0	0	1.685	1.485	1.58***			FIG00943299: hypothetical protein
NATL2_11181		PMN2A_2003	0.452	0	-0.349	0.479	1.241	2.68***			FIG00940705: hypothetical protein
NATL2_11191	PMN2A_RS05300	PMN2A_2004	-0.573	0	0	0.064	2.551***	2.487***		hypothetical protein	FIG00942602: hypothetical protein
NATL2_11201	PMN2A_RS05305	PMN2A_0456	1.668***	4.434***	4.195***	1.689***	3.295***	2.339***		hypothetical protein	Tryptophan-rich protein DUF2389, Ssr2843 homolog
NATL2_11211	PMN2A_RS05310	PMN2A_0457	-0.926	-3.329***	-4.241***	0.592	0.799	-0.575		hypothetical protein	FIG00941437: hypothetical protein
NATL2_11221		PMN2A_0458	0.43	1.166	-3.937***	-0.131	-0.044	0.331			hypothetical protein
NATL2_11241	PMN2A_RS05315	PMN2A_0459	-0.026	-0.152	-5.008***	0.212	0.692	1.615***		hypothetical protein	FIG00942955: hypothetical protein
NATL2_11251	PMN2A_RS05320	PMN2A_0460	-0.37	-0.998***	-6.605***	-0.038	0.632	1.133***		DUP family protein	FIG00944013: hypothetical protein
NATL2_11261	PMN2A_RS05325	PMN2A_0461	0.249	1.672***	-7.352***	0.891	1.319***	-1.195***		hypothetical protein	FIG00941698: hypothetical protein
NATL2_11271	PMN2A_RS05330	PMN2A_0462	-0.009	-0.287	2.9***	-0.68	0.145	-2.073***		cytochrome D ubiquinol oxidase subunit II	FIG00943988: hypothetical protein
NATL2_11281	PMN2A_RS05335	PMN2A_0463	-0.177	-2.732***	-5.469***	0.174	-0.098	-2.414***		hypothetical protein	FIG00942973: hypothetical protein
NATL2_11291	PMN2A_RS05340	PMN2A_0464	-0.509	-2.166***	-6.252***	0.118	-0.448	0.658		MAPEG family protein	Membrane protein, putative
NATL2_11301		PMN2A_2006	-0.743	1.777***	-5.185***	0.048	-1.103	0.191			hypothetical protein
NATL2_11311	PMN2A_RS05345	PMN2A_0465	-0.339	-0.195	-6.175***	-0.071	-0.694	-1.082		hypothetical protein	FIG00944175: hypothetical protein
NATL2_11321	PMN2A_RS05350	PMN2A_0466	2.766***	5.51***	7.064***	2.013***	4.982***	6.326***		hypothetical protein	FIG00940927: hypothetical protein
NATL2_11331		PMN2A_2007	2.679***	5.896***	6.045***	3.637***	4.686***	5.333***			hypothetical protein
NATL2_11341		PMN2A_2008	-0.678	5.092***	0	0.08	0.94	0.149			FIG00942038: hypothetical protein
NATL2_11351	PMN2A_RS05355	PMN2A_0467	5.29***	5.245***	8.616***	4.186***	4.896***	9.303***	CCRG-1	hypothetical protein	predicted protein family PM-17
NATL2_11361			0.396	0	0	-0.537	1.16***	0.227			hypothetical protein
NATL2_11381	PMN2A_RS05365	PMN2A_0468	-0.064	1.678***	-3.7***	0.925	0.401	0.611		hypothetical protein	FIG00942645: hypothetical protein
NATL2_11391	PMN2A_RS05370	PMN2A_0469	0.528	1.16***	-4.29***	0.897	1.628***	0.277		hypothetical protein	FIG00941025: hypothetical protein
NATL2_11401	PMN2A_RS05375	PMN2A_0470	0.924***	3.299***	-0.765***	1.097***	2.942***	-2.112***		hypothetical protein	hypothetical protein
NATL2_11411		PMN2A_0471	0.687	0.786	1.715***	0.434	1.975***	-0.287			FIG00940556: hypothetical protein
NATL2_11421	PMN2A_RS05385	PMN2A_0472	0.466	-3.102***	-7.804***	0.602	-0.705	-3.729***		hypothetical protein	FIG00941221: hypothetical protein
NATL2_11431	PMN2A_RS05390	PMN2A_0473	0.667	-5.397***	-6.019***	0.343	-1.457***	-3.115***		hypothetical protein	hypothetical protein
NATL2_11441		PMN2A_0474	1.039	-3.351***	-4.737***	1.228	1.054	-3.848***			Predicted protein family PM-10
NATL2_11451	PMN2A_RS05395	PMN2A_0475	0.216	-0.769***	-7.382***	0.755	-0.262	-0.72***		membrane protein	FIG00941528: hypothetical protein
NATL2_11461	PMN2A_RS05400	PMN2A_0476	1.813	0.474	0.628	1.849	0.941	5.384***		hypothetical protein	FIG00943025: hypothetical protein
NATL2_11471	PMN2A_RS05405	PMN2A_0477	-0.301	-5.366***	-5.163***	-1.169***	-3.815***	-5.851***		hypothetical protein	FIG00943386: hypothetical protein
NATL2_11481	PMN2A_RS05410	PMN2A_2011	0.314	5.171***	-3.961***	0.411	0.571	-0.839		hypothetical protein	hypothetical protein
NATL2_11491	PMN2A_RS05415	PMN2A_0478	-0.323	-6.003***	-6.392***	-1.135	-0.542	-2.582***		permease	Permease
NATL2_11501	PMN2A_RS05420	PMN2A_0479	0.402	0.887***	-6.69***	0.33	-0.617	-5.453***		hypothetical protein	Predicted protein family PM-26
NATL2_11511	PMN2A_RS05425	PMN2A_0480	-0.915	-2.352***	-6.147***	-0.15	-2.446***	-6.367***		hypothetical protein	FIG00941730: hypothetical protein
NATL2_11521		PMN2A_2012	0.412	-2.424***	-6.461***	-2.213	-1.428	-3.318***			hypothetical protein
NATL2_11531	PMN2A_RS05430	PMN2A_0481	-0.153	2.078***	-6.858***	-1.513	0.424	-2.031***		hypothetical protein	FIG00940382: hypothetical protein
NATL2_11541	PMN2A_RS05435	PMN2A_0482	-0.315	0.646	-5.813***	-0.689	-0.569	-1.497		hypothetical protein	FIG00942973: hypothetical protein
NATL2_11551	PMN2A_RS05440	PMN2A_0483	0.208	1.003	-4.116***	0.101	0.117	0.976		hypothetical protein	hypothetical protein
NATL2_11561	PMN2A_RS05445	PMN2A_2013	0.909	-0.312	-5.744***	0.577	0.787	-1.091		hypothetical protein	hypothetical protein
NATL2_11571	PMN2A_RS05450	PMN2A_0484	0.239	-4.893***	-8.406***	0.49	1.173***	-1.682***		hypothetical protein	hypothetical protein
NATL2_11581	PMN2A_RS05455	PMN2A_0485	0.272	-1.994	-5.192***	0.391	0.628	-1.631***		protease	FIG00941758: hypothetical protein
NATL2_11591	PMN2A_RS05460	PMN2A_0486	0.59	-2.467***	-4.236***	0.934	0.092	-1.908***		hypothetical protein	hypothetical protein
NATL2_11601	PMN2A_RS05465	PMN2A_0487	2.451***	4.968***	3.597***	2.158***	4.66***	2.706***		hypothetical protein	hypothetical protein
NATL2_11611	PMN2A_RS05470	PMN2A_0488	0.649	-0.794	-6.832***	1.149	0.201	-2.607***		pilus assembly protein	possible Gram-negative pili assembly chaperone
NATL2_11621	PMN2A_RS05475	PMN2A_0489	-0.034	-3.119***	-5.563***	-0.032	-2.34***	-3.311***		carotene isomerase	Phytoene dehydrogenase and related proteins
NATL2_11631	PMN2A_RS05480	PMN2A_0490	-0.039	-5.119***	-6.542***	0.811	-1.022	-1.273***		hypothetical protein	hypothetical protein
NATL2_11641		PMN2A_2014	1.746***	-2.09***	-6.474***	1.644***	1.379***	1.012			FIG00944673: hypothetical protein
NATL2_11651	PMN2A_RS05485	PMN2A_0491	-1.332	-3.429***	2.418***	-0.069	-2.049***	1.754***		epimerase	NAD dependent epimerase/dehydratase
NATL2_11661	PMN2A_RS05490	PMN2A_0492	-0.285	-4.183***	-7.37***	-0.172	-1.712***	-4.658***		hypothetical protein	FIG00942442: hypothetical protein
NATL2_11671	PMN2A_RS05495	PMN2A_0493	-2.708***	-6.45***	-2.326***	-2.723***	-4.715***	-2.487***		hypothetical protein	FIG00943597: hypothetical protein
NATL2_11681		PMN2A_2015	-1.989***	-8.316***	-4.731***	-1.563	-3.696***	-2.011***			FIG00943896: hypothetical protein
NATL2_10685		PMN2A_0494	4.516***	1.839***	1.139	5.25***	5.043***	2.173***			FIG00941984: hypothetical protein
NATL2_11691			0.072	-3.946***	3.893***	-1.24	1.36	2.964***			hypothetical protein
NATL2_11701	PMN2A_RS05505	PMN2A_0495	0.465	2.201***	-7.126***	0.494	0.868	0.803		hypothetical protein	FIG00940660: hypothetical protein
NATL2_11711	PMN2A_RS05510	PMN2A_2017	1.024	0.864	0.901	1.056	3.343***	0.957		hypothetical protein	hypothetical protein
NATL2_11731		PMN2A_2019	0.197	0	0	0.027	3.138***	5.109***			hypothetical protein
NATL2_11741	PMN2A_RS05515	PMN2A_0496	0.747	-4.968***	-6.845***	0.338	0.219	0.467		hypothetical protein	FIG00941384: hypothetical protein
NATL2_11751		PMN2A_2020	1.911***	3.141***	-7.018***	2.176	3.671***	-3.336***			FIG00943653: hypothetical protein
NATL2_11761	PMN2A_RS05520	PMN2A_0497	0.942	-0.471	-5.093***	1.348	2.376***	0.842		hypothetical protein	hypothetical protein
NATL2_11771	PMN2A_RS05525	PMN2A_0498	2.722***	2.741***	1.081	2.899***	3.485***	0.122		nitroreductase	FIG00942760: hypothetical protein
NATL2_11781	PMN2A_RS05530	PMN2A_0499	3.5***	3.336***	4.788***	2.841***	4.203***	1.591***		hypothetical protein	FIG00942793: hypothetical protein
NATL2_11791		PMN2A_0500	7.105***	3.961***	4.613***	7.491***	7.045***	7.776***			hypothetical protein
NATL2_11801		PMN2A_0501	1.284***	1.941***	2.068***	2.33***	0.831	1.414***			FIG00941805: hypothetical protein
NATL2_11811	PMN2A_RS05535	PMN2A_0502	0.805	6.256***	-3.959***	0.535	0.885	-0.829		hypothetical protein	FIG00941613: hypothetical protein
NATL2_11821	PMN2A_RS05540	PMN2A_0503	0.18	-0.758***	-6.719***	0.404	0.34	-0.78***	purT	phosphoribosylglycinamide formyltransferase 2	Phosphoribosylglycinamide formyltransferase 2 (EC 2.1.2.-)
NATL2_11831	PMN2A_RS05545	PMN2A_0504	0.896	0.976	-4.266***	1.345	1.599***	-0.292		hypothetical protein	FIG00940622: hypothetical protein
NATL2_11841	PMN2A_RS05550	PMN2A_2021	1.304	-6.077***	-6.638***	0.475	0.576	-5.522***		hypothetical protein	hypothetical protein
NATL2_11851	PMN2A_RS05555	PMN2A_0505	0.143	-1.939***	-6.379***	0.507	-2.703***	-3.992***		hypothetical protein	FIG00942800: hypothetical protein
NATL2_11861		PMN2A_0506	0.131	-2.625***	0.121	-0.918	-2.225***	-6.188***		high light inducible protein	FIG00940534: hypothetical protein
NATL2_11871	PMN2A_RS05560	PMN2A_0507	2.317***	1.481***	2.676***	1.33	-2.686***	2.474***		high light inducible protein	possible high light inducible protein
NATL2_11881	PMN2A_RS05565	PMN2A_0508	2.36***	-0.717	2.34***	0.098	-1.622	2.464***		high light inducible protein	possible high light inducible protein
NATL2_11891	PMN2A_RS05570	PMN2A_2022	1.709***	0.241	4.296***	1.403	-2.248***	3.727***		high light inducible protein	hypothetical protein
NATL2_11911	PMN2A_RS05575	PMN2A_0509	2.414***	-0.344	4.671***	2.282***	-1.917***	2.883***		high light inducible protein	FIG00940767: hypothetical protein
NATL2_11921	PMN2A_RS05580	PMN2A_0510	-0.427	-5.369***	3.081***	0.56	-0.117	0.618		hypothetical protein	hypothetical protein
NATL2_11931	PMN2A_RS05585	PMN2A_0511	-0.419	-2.338***	-6.134***	-0.917	-0.845	-1.844***		glutamine amidotransferase	Glutamine amidotransferase class-I
NATL2_11961	PMN2A_RS05595	PMN2A_0513	-0.004	0	-4.461***	0.808	0.488	-2.226***		hypothetical protein	FIG00942495: hypothetical protein
NATL2_11991	PMN2A_RS05605	PMN2A_0515	-0.981	-4.202***	-7.333***	-0.412	-0.201	-2.423***		inward rectifier potassium channel	possible Inward rectifier potassium channel
NATL2_12001	PMN2A_RS05610	PMN2A_0516	0.77	-0.774	2.862***	0.053	0.82	0.065		hypothetical protein	FIG00943036: hypothetical protein
NATL2_12011	PMN2A_RS05615	PMN2A_2026	-0.133	2.049***	0	-0.356	-1.319	0.883		hypothetical protein	FIG00941436: hypothetical protein
NATL2_12021	PMN2A_RS05620	PMN2A_2027	1.118	-2.997***	-3.294***	1.074	-2.278***	0.182		hypothetical protein	hypothetical protein
NATL2_12031	PMN2A_RS05625	PMN2A_2028	1.537	-0.119	0.987	1.277	-0.557	3.961***		hypothetical protein	hypothetical protein
NATL2_12041		PMN2A_2029	-0.382	-7.457***	-5.697***	-0.312	-5.107***	-3.366***			hypothetical protein
NATL2_12051	PMN2A_RS05630	PMN2A_0517	-1.355***	-9.132***	-6.152***	-1.046***	-3.322***	-3.592***		hypothetical protein	hypothetical protein
NATL2_12061	PMN2A_RS05635	PMN2A_0518	0.243	-2.89***	-3.284***	0.198	-0.903	-6.829***		hypothetical protein	FIG00944648: hypothetical protein
NATL2_12071	PMN2A_RS05640	PMN2A_0519	1.228	5.024***	-5.486***	0.613	1.035	-2.498***		hypothetical protein	hypothetical protein
NATL2_12081			1.549	1.052	-6.038***	2.534	0.46	-2.205***			hypothetical protein
NATL2_12101	PMN2A_RS05650	PMN2A_2031	-2.378	-4.531***	-6.942***	0	0	-0.302		hypothetical protein	FIG00944334: hypothetical protein
NATL2_12111	PMN2A_RS05655	PMN2A_0521	-0.885	2.019***	2.207***	-0.593	-0.233	0.571		hypothetical protein	hypothetical protein
NATL2_12121	PMN2A_RS05660	PMN2A_0522	3.095***	5.216***	4.383***	2.246***	3.098***	2.709***		hypothetical protein	hypothetical protein
NATL2_12141		PMN2A_2033	3.294***	6.093***	-4.594***	1.194	4.809***	6.25***			hypothetical protein
NATL2_12151		PMN2A_2034	1.318	0.774	1.534***	2.113	4.946***	-0.616			FIG00943063: hypothetical protein
NATL2_12161	PMN2A_RS05665	PMN2A_0523	-0.286	-0.515	-5.742***	0.202	0.874	-1.686***		proline iminopeptidase	Proline iminopeptidase (EC 3.4.11.5)
NATL2_12171	PMN2A_RS05670	PMN2A_0524	-0.491	0	0	1.234	-0.195	-1.861***		hypothetical protein	FIG00942941: hypothetical protein
NATL2_12181		PMN2A_0525	7.461***	7.12***	8.079***	6.355***	8.523***	8.421***			FIG00942513: hypothetical protein
NATL2_12191	PMN2A_RS05675	PMN2A_0526	-0.016	1.989***	-3.994***	0.411	-0.15	0.624		hypothetical protein	FIG00941647: hypothetical protein
NATL2_12201	PMN2A_RS05680	PMN2A_0527	1.442	0.94	9.245***	1.621	1.903	2.444***		deacetylase	FIG00943923: hypothetical protein
NATL2_12211	PMN2A_RS05685	PMN2A_0528	1.6	0.043	0	0.948	1.865***	3.021***		hypothetical protein	FIG00942245: hypothetical protein
NATL2_12221	PMN2A_RS05690	PMN2A_0529	0.16	-4.418***	-5.548***	0.285	-0.855	-3.05***		hypothetical protein	FIG00942248: hypothetical protein
NATL2_12231			0.027	-5.098***	-4.49***	-0.094	-0.207	-0.28			FIG00941467: hypothetical protein
NATL2_12241	PMN2A_RS05695	PMN2A_0530	2.301	1.046	4.413***	1.353	1.195	2.323***		hypothetical protein	FIG00943345: hypothetical protein
NATL2_12251	PMN2A_RS05700	PMN2A_0531	1.038	4.439***	-0.763	0.09	2.059***	0.536		haloacid dehalogenase	COG0546: Predicted phosphatases
NATL2_12261	PMN2A_RS05705	PMN2A_0532	-0.376	-2.26***	-5.44***	0.275	-1.499***	-1.275***		hypothetical protein	possible protein of unknown function DUF67
NATL2_12271	PMN2A_RS05710	PMN2A_0533	0.409	-3.376***	-6.168***	-1.76	-0.876	-3.094***		hypothetical protein	FIG00943220: hypothetical protein
NATL2_12281	PMN2A_RS05715	PMN2A_2038	0.81	1.169	-4.974***	-1.311	0	0.053		hypothetical protein	FIG00942098: hypothetical protein
NATL2_12301		PMN2A_0534	0.49	-3.289***	-5.759***	0.079	0.096	-5.173***			FIG00940177: hypothetical protein
NATL2_12311		PMN2A_0535	-0.563	-1.513***	-7.276***	-0.156	-0.426	-2.04***			Predicted protein family PM-19
NATL2_12321	PMN2A_RS05735	PMN2A_0536	-0.904	-8.572***	-7.031***	-0.66	-4.593***	-3.469***		hypothetical protein	FIG00941982: hypothetical protein
NATL2_12331	PMN2A_RS05745	PMN2A_0537	-0.657	-1.185***	-6.386***	-0.311	-0.236	-1.15***		hypothetical protein	FIG00943266: hypothetical protein
NATL2_12341	PMN2A_RS05750	PMN2A_0538	0.551	0.124	-2.22***	0.743	0.157	-1.517***		hypothetical protein	Selenoprotein O and cysteine-containing homologs
NATL2_12351		PMN2A_2041	1.437	-4.612***	5.211***	0.381	1.747	1.206			hypothetical protein
NATL2_12361		PMN2A_2042	0.021	-8.027***	-5.81***	1.526	-3.878***	0.713			FIG00944057: hypothetical protein
NATL2_12371		PMN2A_2043	0.314	-7.481***	2.572***	0.599	-2.303***	0.074			FIG00942040: hypothetical protein
NATL2_12381	PMN2A_RS05755	PMN2A_0539	1.234	-1.138	-0.193	1.565	-0.462	3.071***		hypothetical protein	FIG00943366: hypothetical protein
NATL2_12391	PMN2A_RS05760	PMN2A_2044	2.263	1.055	9.096***	1.358	2.456***	3.435***		hypothetical protein	FIG00941275: hypothetical protein
NATL2_12401	PMN2A_RS05765	PMN2A_2045	-0.318	0.056	0	-0.986	-2.777***	-0.796		hypothetical protein	FIG00941096: hypothetical protein
NATL2_12411	PMN2A_RS05770	PMN2A_2046	5.524***	4.071***	4.681***	4.979***	6.923***	4.295***		hypothetical protein	FIG00943072: hypothetical protein
NATL2_12421	PMN2A_RS05775	PMN2A_0540	1.603***	0.612	3.456***	1.455	2.046***	3.374***		hypothetical protein	FIG00943222: hypothetical protein
NATL2_12431	PMN2A_RS05780	PMN2A_2047	-0.071	-2.059	4.246***	1.854	1.266	2.353***		hypothetical protein	FIG00940989: hypothetical protein
NATL2_12441	PMN2A_RS05785	PMN2A_0541	3.681***	5.393***	3***	3.674***	4.342***	0.582		hypothetical protein	FIG00942013: hypothetical protein
NATL2_12461		PMN2A_2049	7.777***	5.518***	7.44***	8.335***	8.512***	9.468***			hypothetical protein
NATL2_12471		PMN2A_2050	0.495	2.337***	-3.958***	0.385	-0.465	-5.298***			hypothetical protein
NATL2_12481	PMN2A_RS05790	PMN2A_0542	6.948***	7.856***	8.618***	6.334***	8.807***	8.719***		hypothetical protein	FIG00943443: hypothetical protein
NATL2_12491	PMN2A_RS05795	PMN2A_0543	2.676***	2.22***	2.391***	2.851***	2.97***	-1.19***		hypothetical protein	FIG00942353: hypothetical protein
NATL2_12511	PMN2A_RS05800	PMN2A_0544	0.784	-1.574	9.306***	1.351	1.399	2.493***		hypothetical protein	FIG00941484: hypothetical protein
NATL2_12521		PMN2A_2052	-0.828	-0.355	-5.829***	0.76	-0.904	-3.528***			hypothetical protein
NATL2_12531	PMN2A_RS05805	PMN2A_0545	-0.122	0.322	-7.163***	-0.804	0.236	-6.104***		hypothetical protein	FIG00942078: hypothetical protein
NATL2_12541		PMN2A_2053	1.838	0	0	-0.328	0.187	-4.358***			hypothetical protein
NATL2_12561	PMN2A_RS05810	PMN2A_2054	0.548	0	-5.988***	-0.663	-1.266***	-5.214***		hypothetical protein	FIG00941139: hypothetical protein
NATL2_12581		PMN2A_2056	-2.837***	0	-2.578***	-2.927***	-1.865***	-1.125			hypothetical protein
NATL2_12591	PMN2A_RS05815	PMN2A_0547	1.461	1.613***	1.362***	1.16	2.551***	1.989***		hypothetical protein	FIG00942191: hypothetical protein
NATL2_12611	PMN2A_RS05820	PMN2A_2058	1.62***	2.441***	2.194***	1.257	1.797***	1.58***		hypothetical protein	hypothetical protein
NATL2_12621		PMN2A_0548	-1.31	0	-4.094***	1.218	-1.247	-2.321***			high light inducible protein hli11
NATL2_12631	PMN2A_RS05825	PMN2A_0549	0.279	2.814***	1.172	1.289	1.812***	1.487***		cytochrome oxidase	cytochrome oxidase C subunit VIb-like
NATL2_12641	PMN2A_RS05830	PMN2A_2060	1.645	-0.762	-1.134	3.505***	-0.816	1.767		hypothetical protein	FIG00941579: hypothetical protein
NATL2_12651	PMN2A_RS05835	PMN2A_0550	0.889	-5.357***	-6.793***	1.111	-0.35	-1.977		hypothetical protein	FIG00942292: hypothetical protein
NATL2_12661	PMN2A_RS05840	PMN2A_0551	2.573***	0.353	3.471***	0.553	-2.951***	2.807***		high light inducible protein	possible high light inducible protein
NATL2_12671	PMN2A_RS05845	PMN2A_0552	1.366***	-0.047	6.397***	2.414***	-2.797***	5.972***		high light inducible protein	FIG00940228: hypothetical protein
NATL2_12681	PMN2A_RS05850	PMN2A_2061	1.56***	0.267	4.29***	2.496***	-2.979***	4.222***		high light inducible protein	hypothetical protein
NATL2_12691	PMN2A_RS05855	PMN2A_0553	2.251***	-0.203	4.656***	3.017***	-1.914***	3.078***		high light inducible protein	FIG00940767: hypothetical protein
NATL2_12721	PMN2A_RS05860	PMN2A_0554	5.562***	7.252***	-0.539	5.518***	5.535***	1.349***		hypothetical protein	FIG00942918: hypothetical protein
NATL2_12731	PMN2A_RS05865	PMN2A_0555	1.673***	0	-4.608***	0.206	-0.8	-3.406***		hypothetical protein	FIG00940505: hypothetical protein
NATL2_12741	PMN2A_RS05870	PMN2A_0556	-0.917	-6.892***	0	-0.48	-1.236	0.079		peptidyl-tRNA hydrolase	Hypothetical protein YaeJ with similarity to translation release factor
NATL2_12751	PMN2A_RS05875	PMN2A_0557	-0.601	-1.539***	3.464***	0.164	-0.785	-0.75		hypothetical protein	FIG00940466: hypothetical protein
NATL2_12761	PMN2A_RS05880	PMN2A_0558	0.298	0.813***	3.407***	-0.186	-0.437	2.415***	psbA	photosystem II protein D1	photosystem II protein D1 (PsbA)
NATL2_12771	PMN2A_RS05885	PMN2A_0559	0.872	-2.946***	-7.784***	0.111	-2.022***	-3.453***		membrane protein	FIG00941483: hypothetical protein
NATL2_12781	PMN2A_RS05890	PMN2A_0560	0.527	-1.238***	-6.878***	0.76	-1.306***	-3.47***	nei	endonuclease VIII	Endonuclease VIII
NATL2_12791		PMN2A_0561	3.307***	0.607	7.23***	1.446	2.28***	6.284***			FIG00942887: hypothetical protein
NATL2_12801	PMN2A_RS05900	PMN2A_0563	0.583	-1.638	2.86***	-0.029	-0.361	-1.787***		hypothetical protein	FIG00944010: hypothetical protein
NATL2_12811		PMN2A_2064	0.123	0	-4.071***	-1.509	-1.566	-1.29			FIG00943631: hypothetical protein
NATL2_12821	PMN2A_RS05905	PMN2A_0564	0.367	-3.961***	-5.749***	0.215	-0.81	-1.821***		hypothetical protein	FIG00942116: hypothetical protein
NATL2_12831	PMN2A_RS05910	PMN2A_0565	-0.006	4.304***	1.793***	0.234	0.859	-1.566***		hypothetical protein	hypothetical protein
NATL2_12841	PMN2A_RS05915	PMN2A_0566	-0.268	-2.429***	-2.975***	-0.431	-3.506***	-7.945***		hypothetical protein	Predicted protein family PM-5
NATL2_12851	PMN2A_RS05920	PMN2A_0567	-0.443	-5.62***	5.638***	-0.263	-0.822	-0.264		hypothetical protein	FIG00942694: hypothetical protein
NATL2_12861	PMN2A_RS05925	PMN2A_0568	-0.339	-6.45***	8.978***	0.086	1.058	1.79***		hypothetical protein	FIG00941533: hypothetical protein
NATL2_12865	PMN2A_RS05930	PMN2A_0569	2.359***	-1.53	7.334***	-0.23	-0.288	4.979***		hypothetical protein	FIG00940788: hypothetical protein
NATL2_12871			-1.372	-6.822***	-5.668***	-0.837	-2.713***	4.53***			hypothetical protein
NATL2_12881		PMN2A_0570	-0.922	-5.324***	-4.653***	-1.023	-3.77***	2.137***			hypothetical protein
NATL2_12891		PMN2A_2066	-2.357	1.021	-6.149***	-0.806	0.098	-2.06***			Conserved hypothetical protein
NATL2_12901	PMN2A_RS05935	PMN2A_0571	0.102	-3.24***	-7.347***	-0.575	-2.206***	-4.845***		hypothetical protein	FIG00941413: hypothetical protein
	PMN2A_RS05940	PMN2A_2068	-0.108	0	-2.652***	-1.183	-3.008***	-6.35***		hypothetical protein	FIG00944130: hypothetical protein
NATL2_12921	PMN2A_RS05945	PMN2A_0572	0.616	-4.905***	-6.848***	0.917	0.2	-3.608***		hypothetical protein	FIG00942021: hypothetical protein
NATL2_12931		PMN2A_0573	-1.006	-4.33***	-3.084***	0.765	-2.795***	-2.78***			FIG00940197: hypothetical protein
NATL2_12941		PMN2A_2070	-1.197	0	-5.059***	1.312	0.141	-2.413***			FIG00943592: hypothetical protein
NATL2_12951	PMN2A_RS05950	PMN2A_2071	0.076	0	-3.439***	-0.243	-0.459	-0.13		hypothetical protein	FIG00943221: hypothetical protein
NATL2_12961	PMN2A_RS05955	PMN2A_2072	-0.635	-3.836***	-4.854***	-0.547	-0.33	-1.674		hypothetical protein	FIG00943748: hypothetical protein
NATL2_12971	PMN2A_RS05960	PMN2A_0574	-0.538	0	-4.964***	1.335	0.449	0.357		hypothetical protein	FIG00942317: hypothetical protein
NATL2_12981	PMN2A_RS05965		-0.15	-6.128***	-5.728***	-0.042	-1.181	-1.235		hypothetical protein	hypothetical protein
NATL2_12991	PMN2A_RS05970	PMN2A_0575	-0.627	-2.803***	-4.4***	0.359	0.059	-1.508		Nif11-like leader peptide family natural product precursor	FIG00942219: hypothetical protein
NATL2_13001			0.22	0.994	-2.284***	0.974	0.875	0.309			hypothetical protein
NATL2_13011		PMN2A_2075	5.112***	1.663***	8.754***	3.442***	1.243***	7.878***			hypothetical protein
NATL2_13021		PMN2A_2076	2.168***	-0.491	0	3.046***	0.48	7.623***			Conserved hypothetical protein
NATL2_13041	PMN2A_RS05980		2.816***	0.318	3.382***	2.705***	-3.111***	3.708***		high light inducible protein	possible high light inducible protein
NATL2_13051	PMN2A_RS05985	PMN2A_0577	1.447***	-0.026	6.422***	-0.415	-2.133***	6.143***		high light inducible protein	possible high light inducible protein
NATL2_13061	PMN2A_RS05990	PMN2A_2077	1.49***	0.269	4.3***	2.068	-2.513***	4.677***		high light inducible protein	hypothetical protein
NATL2_13081	PMN2A_RS05995	PMN2A_0578	2.278***	-0.186	4.601***	2.429***	-1.922***	3.296***		high light inducible protein	FIG00940767: hypothetical protein
NATL2_13101	PMN2A_RS06000	PMN2A_0579	-3.01	-5.333***	0	0.779	-1.932	-2.454		hypothetical protein	FIG00943420: hypothetical protein
NATL2_13111		PMN2A_0580	-1.314	-7.128***	-4.524***	-1.969	-6.059***	-1.265			FIG00940508: hypothetical protein
NATL2_13131		PMN2A_2081	-0.265	-1.741***	-4.866***	-0.675	-4.184***	-4.77***			FIG00940903: hypothetical protein
NATL2_13141	PMN2A_RS06010	PMN2A_0581	1.349	-5.503***	-6.355***	0.345	-1.366	-4.91***		hypothetical protein	FIG00941407: hypothetical protein
NATL2_13151	PMN2A_RS06015	PMN2A_0582	-0.056	2.168***	-4.875***	-0.167	0.578	0.466		hypothetical protein	FIG00942089: hypothetical protein
NATL2_13161	PMN2A_RS06020	PMN2A_2082	-2.098***	-4.418***	-7.241***	-0.146	-0.981	-5.209***		hypothetical protein	FIG00943188: hypothetical protein
NATL2_13171		PMN2A_0583	-1.771	-0.816	0	1.36	-2.142***	-1.252			FIG00942482: hypothetical protein
NATL2_13181	PMN2A_RS06035	PMN2A_0584	-0.883	-2.68***	-6.789***	-0.261	0.268	-0.79		hypothetical protein	FIG00942127: hypothetical protein
NATL2_13201	PMN2A_RS06045	PMN2A_0585	-0.398	-4.161***	0	-0.918	-5.49***	-3.933***		hypothetical protein	FIG00940588: hypothetical protein
NATL2_13211		PMN2A_0586	-0.415	-1.931***	-7.84***	0.238	-0.779	-2.654***			hypothetical protein
NATL2_13231		PMN2A_2085	1.523	4.59***	6.863***	3.692***	3.047***	4.085***			hypothetical protein
NATL2_13241	PMN2A_RS06055	PMN2A_0588	0.059	1***	-6.36***	-0.326	0.591	-1.747***		glutaredoxin	FIG00942813: hypothetical protein
NATL2_13251	PMN2A_RS06060	PMN2A_0589	0.055	-4.551***	0	-0.191	-3.166***	1.88***		hypothetical protein	FIG00942122: hypothetical protein
NATL2_13271		PMN2A_2087	-0.507	-6.252***	-6.435***	-0.323	-2.209***	-1.106***			FIG00943034: hypothetical protein
NATL2_13281	PMN2A_RS06065	PMN2A_0590	1.86***	3.144***	4.494***	-0.114	1.672***	0.832		hypothetical protein	FIG00941013: hypothetical protein
NATL2_13291		PMN2A_2088	3.197***	2.687***	4.531***	3.425***	2.894***	3.665***			FIG00943534: hypothetical protein
NATL2_13301	PMN2A_RS06070	PMN2A_0591	1.127	-2.873***	-6.502***	0.474	-2.161***	-4.938***		hypothetical protein	hypothetical protein
NATL2_13321		PMN2A_2090	0.558	0.358	-3.289***	1.007	1.571***	0.887			hypothetical protein
NATL2_13331		PMN2A_2091	3.42***	0.491	5.535***	3.328***	1.453	7.779***			Conserved hypothetical protein
NATL2_13341	PMN2A_RS06075	PMN2A_0592	4.196***	3.184***	6.724***	3.408***	2.328***	5.765***		hypothetical protein	FIG00942845: hypothetical protein
NATL2_13351	PMN2A_RS06080	PMN2A_2093	0.145	-5.569***	-4.944***	-0.378	-0.577	-1.907***		hypothetical protein	hypothetical protein
NATL2_13361	PMN2A_RS06085	PMN2A_0593	0.191	-2.589***	-7.816***	0.895	0.419	-0.84		hypothetical protein	FIG00944011: hypothetical protein
NATL2_13371	PMN2A_RS06090	PMN2A_0594	-0.517	-4.934***	-6.713***	-0.818	-3.096***	-4.584***		hypothetical protein	hypothetical protein
NATL2_13401	PMN2A_RS06095	PMN2A_2096	2.739	0	-5.116***	-0.863	2.194	4.428***		hypothetical protein	hypothetical protein
NATL2_13411		PMN2A_2097	1.339	-4.681***	-4.161***	0	0.592	-0.007			hypothetical protein
NATL2_13421		PMN2A_2098	1.255	7.76***	-7.479***	-0.399	1.119	-4.667***			FIG00940472: hypothetical protein
NATL2_13431		PMN2A_2099	0.492	-3.869***	0	-1.529	1.49	4.823***			FIG00942400: hypothetical protein
NATL2_13451	PMN2A_RS06100	PMN2A_0595	1.227	3.36***	4.296***	1.35	3.259***	3.525***		ATP-dependent Clp protease ClpS	ATP-dependent Clp protease adaptor protein ClpS Cyano2
NATL2_13461		PMN2A_2101	0.332	-0.437	9.799***	0.371	1.173	2.552***			FIG00944709: hypothetical protein
NATL2_13471			-0.005	0	-3.391***	-0.081	-0.022	-0.765			FIG00942162: hypothetical protein
NATL2_13481		PMN2A_2102	2.601***	0.991	-3.847***	3.237***	1.103	1.018			FIG00942484: hypothetical protein
NATL2_13491	PMN2A_RS06110	PMN2A_0597	-0.127	-1.068	0.904	-0.332	-1.812***	-3.154***		cupin	FIG00943357: hypothetical protein
NATL2_13501	PMN2A_RS06115	PMN2A_0598	1.127	1.878***	4.521***	1.36***	2.704***	3.836***		hypothetical protein	FIG00940600: hypothetical protein
NATL2_13511	PMN2A_RS06120	PMN2A_0599	-0.502	-1.761***	-6.287***	-0.17	-0.572	-1.668***		(2Fe-2S)-binding protein	Ferredoxin
NATL2_13521	PMN2A_RS06125	PMN2A_0600	-0.422	-1.73***	-7.457***	-0.14	-2.074***	-3.237***		hypothetical protein	FIG00940081: hypothetical protein
NATL2_13531		PMN2A_2103	-0.667	-7.295***	-7.056***	1.774	-0.907	-2.444***			FIG00942032: hypothetical protein
NATL2_13541		PMN2A_2104	1.102	0	-7.628***	-2.425	0.296	-4.847***			hypothetical protein
NATL2_13551	PMN2A_RS06130	PMN2A_2106	-0.261	-1.49	-5.431***	-0.236	-1.73***	-3.556***		hypothetical protein	FIG00942300: hypothetical protein
NATL2_13571	PMN2A_RS06135	PMN2A_0601	0.176	-0.95***	-7.937***	0.113	-0.873	-0.937	rsuA	RNA pseudouridine synthase	Ribosomal large subunit pseudouridine synthase F (EC 4.2.1.70)
NATL2_13581	PMN2A_RS06140	PMN2A_0602	1.432	0.946	1.996***	0.345	-4.301***	0.465		high light inducible protein	possible high light inducible protein
NATL2_13591	PMN2A_RS06145	PMN2A_0603	0.638	-0.337	6.631***	-0.24	-2.531***	2.188***		high light inducible protein	FIG00940228: hypothetical protein
NATL2_13601	PMN2A_RS06150	PMN2A_2108	2.102***	-2.522***	1.17***	1.932	-3.066***	1.006		high light inducible protein	hypothetical protein
NATL2_13611	PMN2A_RS06155	PMN2A_0604	0.383	-4.46***	-1.593	2.378	-4.128***	1.609***		high light inducible protein	high light inducible protein hli11
NATL2_13621		PMN2A_2109	0.556	-6.322***	-6.147***	0.766	0.282	0.535			FIG00942080: hypothetical protein
NATL2_13631	PMN2A_RS06160	PMN2A_0605	-0.351	-4.9***	-4.719***	-1.656	-0.957	-1.689***		hypothetical protein	FIG00941253: hypothetical protein
NATL2_13641	PMN2A_RS06165	PMN2A_0606	0.245	0.509	-1.411***	-0.613	1.361***	0.456		hypothetical protein	FIG00942258: hypothetical protein
	PMN2A_RS06170		0.226	0	0	0.233	0.463	-3.809***		hypothetical protein	hypothetical protein
NATL2_13651	PMN2A_RS06175	PMN2A_0607	2.856***	4.426***	3.412***	3.865***	5.053***	2.059***		hypothetical protein	FIG00944094: hypothetical protein
NATL2_13661	PMN2A_RS06180	PMN2A_0608	0.899	2.884***	-3.296***	0.702	1.412***	1.521***		hypothetical protein	FIG00942127: hypothetical protein
NATL2_13681		PMN2A_0609	-1.932***	-5.872***	4.912***	-0.919	-2.058***	0.397			FIG00943952: hypothetical protein
NATL2_13691	PMN2A_RS06185	PMN2A_0610	-0.287	-3.125***	-4.761***	1.138	-0.425	-1.202		hypothetical protein	FIG00940112: hypothetical protein
NATL2_13701		PMN2A_2111	1.745	-3.265***	-2.767***	3.741***	3.693***	0.31			FIG00941836: hypothetical protein
NATL2_13711			1.968***	-0.554	1.616	0.686	-1.091	4.431***			hypothetical protein
NATL2_13721	PMN2A_RS06190	PMN2A_0611	-0.445	3.419***	-7.101***	-0.68	-0.85	-3.074***	glnQ	amino acid ABC transporter ATPase	ABC transporter for amino acids, ATP binding component
NATL2_13731	PMN2A_RS06195	PMN2A_0612	-0.44	-3.55***	-6.601***	-0.26	-0.871	-3.878***		amino acid ABC transporter permease	ABC-type amino acid transport system permease component
NATL2_13741	PMN2A_RS06200	PMN2A_0613	-0.653	-5.081***	-7.885***	-0.013	-1.169***	-4.431***		amino acid ABC transporter permease	ABC transporter for amino acids, membrane component
NATL2_13751	PMN2A_RS06205	PMN2A_0614	0.146	-2.318***	-6.12***	-0.087	-2.402***	-5.582***		amino acid ABC transporter substrate-binding protein	ABC transporter, substrate binding protein for amino acids precursor
NATL2_13771	PMN2A_RS06210	PMN2A_0615	-2.514	-5.385***	-4.947***	0.611	-3.939***	-3.302***		hypothetical protein	FIG00941252: hypothetical protein
NATL2_13781	PMN2A_RS06215	PMN2A_0616	0.43	-1.629***	-5.736***	0.001	-0.855	-2.538***		antibiotic biosynthesis monooxygenase	FIG00940099: hypothetical protein
NATL2_13791	PMN2A_RS06220	PMN2A_0617	0.676	-4.869***	-7.327***	0.65	-0.386	-3.116***		hypothetical protein	hypothetical protein
NATL2_13801	PMN2A_RS06225	PMN2A_2114	1.214	-4.876***	-6.338***	1.773	1.449	-0.754		hypothetical protein	FIG00942941: hypothetical protein
NATL2_13811	PMN2A_RS06230	PMN2A_0618	-0.939***	-8.002***	-6.66***	-1.793***	-5.501***	-2.787***		hypothetical protein	FIG00943314: hypothetical protein
NATL2_13821		PMN2A_0619	6.246***	3.797***	5.56***	5.005***	5.596***	6.961***			protein family PM-14
NATL2_13831	PMN2A_RS06235	PMN2A_0620	6.847***	7.294***	7.87***	5.246***	7.098***	7.836***		hypothetical protein	FIG00942322: hypothetical protein
NATL2_13841	PMN2A_RS06240	PMN2A_2115	6.342***	7.475***	8.455***	2.927***	6.581***	6.63***		hypothetical protein	hypothetical protein
NATL2_13851			-0.743	-1.196	-6.297***	-0.973	-0.906	-1.697***			FIG00940920: hypothetical protein
NATL2_13861	PMN2A_RS06245	PMN2A_0621	0.812	2.884***	-3.953***	0.278	1.005***	0.362	hupE	hydantoin utilization protein	HupE-UreJ family cobalt transporter	Synpcc7942_1373; increased
NATL2_13871	PMN2A_RS06250	PMN2A_0622	-0.135	4.316***	3.969***	0.218	0.973	0.773		hypothetical protein	hypothetical protein
NATL2_13881	PMN2A_RS06260	PMN2A_2117	-0.401	1.772***	-4.202***	0.063	-1.065	1.796***		hypothetical protein	FIG00943506: hypothetical protein
NATL2_13891	PMN2A_RS06265	PMN2A_0623	-1.313	-7.755***	-0.861	-0.661	-2.075***	1.286***		hypothetical protein	FIG00942632: hypothetical protein
NATL2_13911	PMN2A_RS06270	PMN2A_0624	-0.573	1.757***	-3.56***	-0.612	0.576	0.308		hypothetical protein	FIG00942542: hypothetical protein
NATL2_13921	PMN2A_RS06275	PMN2A_2119	-0.473	-6.26***	-7.004***	-0.421	-3.54***	-6.23***		hypothetical protein	FIG00944855: hypothetical protein
NATL2_13931	PMN2A_RS06280	PMN2A_0625	-0.007	-0.791	-5.725***	-0.237	0.869	0.717		hypothetical protein	FIG00943836: hypothetical protein
	PMN2A_RS06285	PMN2A_0626	2.369	1.477	7.973***	0.21	1.113	-0.992		hypothetical protein	hypothetical protein
NATL2_13951	PMN2A_RS06290	PMN2A_0627	0.115	2.126***	-5.742***	0.3	1.252	0.801		hypothetical protein	FIG00941464: hypothetical protein
NATL2_13961	PMN2A_RS06295	PMN2A_2120	0.486	2.59***	6.933***	0.34	1.772	1.183		hypothetical protein	FIG00943089: hypothetical protein
NATL2_13981	PMN2A_RS06305	PMN2A_0629	0.596	1.203	3.754***	0.251	0.963	0.56		hypothetical protein	FIG00940082: hypothetical protein
NATL2_13991		PMN2A_0630	0.247	1.322***	-0.894***	-0.587	-0.116	1.007***			hypothetical protein
NATL2_14001	PMN2A_RS06310	PMN2A_0631	0.465	2.703***	0.707***	0.286	1.477***	0.862***		sulfate transporter	Sulfate permease
NATL2_14011	PMN2A_RS06315	PMN2A_2121	0.525	3.932***	-3.954***	0.19	0.763	1.662***		hypothetical protein	FIG00943645: hypothetical protein
NATL2_14021	PMN2A_RS06320	PMN2A_0632	1.315***	3.59***	4.247***	1.576***	1.911***	2.322***		hypothetical protein	FIG00943108: hypothetical protein
NATL2_14031	PMN2A_RS06325	PMN2A_0633	1.449***	2.647***	3.907***	1.77***	1.364***	3.115***		hypothetical protein	predicted protein
NATL2_14041	PMN2A_RS06330	PMN2A_0634	-0.271	-1.672***	-5.227***	0.573	-1.1	-0.976		hypothetical protein	FIG00941393: hypothetical protein
NATL2_14051	PMN2A_RS06340	PMN2A_0635	-0.441	-1.301***	-5.313***	-0.137	0.133	-0.713	gid	methylenetetrahydrofolate--tRNA-(uracil-5-)- methyltransferase TrmFO	tRNA:m(5)U-54 MTase gid
NATL2_14061	PMN2A_RS06345	PMN2A_0636	-1.032***	-2.775***	-6.777***	-0.983***	-1.291***	-3.194***	crtH	carotene isomerase	Carotenoid cis-trans isomerase (EC 5.2.-.-)
NATL2_14071	PMN2A_RS06350	PMN2A_0637	-0.191	0.444	0.91***	-0.557	-1.106***	-0.261		transcriptional regulator	Two-component response regulator
NATL2_14081	PMN2A_RS06355	PMN2A_0638	-0.561	-6.759***	-4.906***	0.029	-0.154	0.704		hypothetical protein	FIG00940583: hypothetical protein
NATL2_14091	PMN2A_RS06360	PMN2A_0639	-0.17	-0.499	1.524***	-0.383	-0.551	-0.885		monothiol glutaredoxin	Uncharacterized monothiol glutaredoxin ycf64-like
NATL2_14101	PMN2A_RS06365	PMN2A_0640	0.278	-1.518***	-4.995***	0.229	0.225	0.446		hypothetical protein	YrbA protein
NATL2_14111	PMN2A_RS06370	PMN2A_0641	-0.856	-8.388***	-5.977***	-0.405	-3.466***	-1.252***		1-acyl-sn-glycerol-3-phosphate acyltransferase	phospholipid/glycerol acyltransferase
NATL2_14121	PMN2A_RS06375	PMN2A_0642	-0.174	-1.379***	-4.205***	-0.179	0.012	-0.87***	pdxJ	pyridoxine 5'-phosphate synthase	Pyridoxine 5'-phosphate synthase (EC 2.6.99.2)
NATL2_14131	PMN2A_RS06380	PMN2A_0643	-0.508	-1.696***	-6.927***	-0.623	-0.354	-2.687***	recC	exodeoxyribonuclease V subunit gamma	Exodeoxyribonuclease V gamma chain (EC 3.1.11.5)
NATL2_14141	PMN2A_RS06385	PMN2A_0644	-0.627	-1.844	-6.589***	-0.26	1.193	-1.512***	STE14	S-isoprenylcysteine methyltransferase	Putative protein-S-isoprenylcysteine methyltransferase
NATL2_14151	PMN2A_RS06390	PMN2A_0645	-0.638	-1.507***	-5.977***	-0.251	-0.032	-1.123***	recB	ATPase AAA	Exodeoxyribonuclease V beta chain (EC 3.1.11.5)
NATL2_14161	PMN2A_RS06395	PMN2A_0646	-0.732	-3.839***	-5.517***	0.229	-0.217	-3.02***	recD	ATPase AAA	Exodeoxyribonuclease V alpha chain (EC 3.1.11.5)
NATL2_14171	PMN2A_RS06400	PMN2A_0647	-1.256	-0.464	-1.199***	-0.87	0.44	-1.315***	srmB	cold-shock protein	Cold-shock DEAD-box protein A
NATL2_14181	PMN2A_RS06405	PMN2A_0648	-0.865	2.325***	-5.239***	0.121	0.315	-1.009		hypothetical protein	FIG00940656: hypothetical protein
NATL2_14191	PMN2A_RS06410	PMN2A_0649	-0.819	0.334	-6.264***	-0.625	0.078	-1.014		ABC transporter	ABC transporter, transmembrane region:ABC transporter
NATL2_14201	PMN2A_RS06415	PMN2A_0650	0.357	-0.501***	2.711***	0.539	-0.117	2.779***	psbP	photosystem II oxygen evolving complex protein PsbP	Photosystem II oxygen evolving complex protein PsbP
NATL2_14211	PMN2A_RS06420	PMN2A_0651	0.044	-6.532***	-6.284***	0.453	-0.731	-2.616***	recR	recombinase RecR	Recombination protein RecR
NATL2_14221	PMN2A_RS06425	PMN2A_0652	-0.365	0.371	0.808	0.044	-0.733	-1.572***		lipoyl synthase	Lipoate synthase, cyanobacterial paralog
NATL2_14231	PMN2A_RS06430	PMN2A_0653	-0.542	-5.733***	-5.079***	-0.647	-0.772	-2.508***		hypothetical protein	FIG00940986: hypothetical protein
NATL2_14241	PMN2A_RS06435	PMN2A_0654	0.086	0.653	-7.324***	-0.128	-0.415	-2.741***		hypothetical protein	Rhodanese domain protein UPF0176, cyanobacterial/alphaproteobacterial subgroup
NATL2_14251	PMN2A_RS06440	PMN2A_0655	0.063	-0.342	-1.106***	0.004	-0.902	-3.384***	bioB	biotin synthase	Biotin synthase (EC 2.8.1.6)
NATL2_14261	PMN2A_RS06445	PMN2A_0656	-0.172	-0.94	-6.343***	-0.212	0.167	-0.246	uppS	UDP pyrophosphate synthase	Undecaprenyl diphosphate synthase (EC 2.5.1.31)
NATL2_14271	PMN2A_RS06450	PMN2A_0657	-0.422	-1.142***	-7.886***	-0.061	0.074	-0.784***		hypothetical protein	Hypothetical protein YbbP, contains nucleotide-binding domain of DisA bacterial checkpoint controller
NATL2_14291	PMN2A_RS06460	PMN2A_0659	-0.026	-1.831***	-4.803***	0.175	0.258	0.161		alanine acetyltransferase	Ribosomal-protein-S18p-alanine acetyltransferase (EC 2.3.1.-)
NATL2_14301	PMN2A_RS06465	PMN2A_0660	0.673***	1.75***	4.018***	0.75***	1.171***	2.774***	clpC	ATP-dependent Clp protease ATP-binding protein	ATP-dependent Clp protease, ATP-binding subunit ClpC / Negative regulator of genetic competence clcC/mecB
NATL2_14311	PMN2A_RS06470	PMN2A_0661	0.509	2.481***	3.637***	-0.072	0.612	1.566***	gldA	oxidoreductase	Glycerol dehydrogenase (EC 1.1.1.6)
NATL2_14321	PMN2A_RS06475	PMN2A_0662	0.173	-0.542	-6.312***	-1.953***	-1.426***	-0.171	todF	alpha/beta hydrolase	Possible alpha/beta hydrolase superfamily, sll1129 homolog
NATL2_14331	PMN2A_RS06480	PMN2A_0663	-0.942	-6.532***	0	0.016	1.013	1.02		hypothetical protein	FIG00941027: hypothetical protein
NATL2_14341	PMN2A_RS06485	PMN2A_0664	-0.484	-1.69***	0.962	-0.051	0.745	1.767***	cdsA	phosphatidate cytidylyltransferase	Phosphatidate cytidylyltransferase (EC 2.7.7.41)
NATL2_14351	PMN2A_RS06490	PMN2A_0665	0.33	0.15	-5.569***	0.395	-0.234	-1.865***	cad	lysine decarboxylase	Lysine decarboxylase (EC 4.1.1.18)
NATL2_14361	PMN2A_RS06495	PMN2A_0666	0.461	0.2	3.911***	0.438	1.109***	2.318***		hypothetical protein	Ubiquinone biosynthesis monooxygenase UbiB
NATL2_14371	PMN2A_RS06500	PMN2A_0667	-0.141	0.452	3.211***	-1.123	-0.087	-0.229		hypothetical protein	predicted membrane protein
NATL2_14381	PMN2A_RS06505	PMN2A_0668	0.198	-6.113***	-4.164***	0.102	-0.801	-0.672		DNA-binding protein	possible Helix-turn-helix
NATL2_14391	PMN2A_RS06510	PMN2A_0669	-0.94	-1.117***	-6.408***	-0.868	-0.9***	-1.554***	malQ	4-alpha-glucanotransferase	4-alpha-glucanotransferase (amylomaltase) (EC 2.4.1.25)
NATL2_14421	PMN2A_RS06515	PMN2A_0670	0.28	0.118	2.379***	0.443	-0.316	0.862***	prsA	ribose-phosphate pyrophosphokinase	Ribose-phosphate pyrophosphokinase (EC 2.7.6.1)
NATL2_14431	PMN2A_RS06520	PMN2A_0671	-0.553	2.452***	0.543	-0.548	0.733	-0.161	pepN	aminopeptidase N	Membrane alanine aminopeptidase N (EC 3.4.11.2)
NATL2_14441	PMN2A_RS06525	PMN2A_0672	-0.7	-1.669***	0.487	-0.736	-0.207	-2.453***		hypothetical protein	possible Villin headpiece domain
NATL2_14451	PMN2A_RS06530	PMN2A_0673	-0.158	-0.167	-6.238***	0.722	-0.314	-3.719***		hypothetical protein	FIG00941124: hypothetical protein
NATL2_14461	PMN2A_RS06535	PMN2A_0674	-0.72	-1.072	4.158***	-0.49	-0.546	0.924		ATPase	Clock-associated two-component sensor histidine kinase SasA
NATL2_14471	PMN2A_RS06545	PMN2A_0675	-1.274***	-2.798***	-3.832***	-1.395***	-3.478***	-2.442***	petH	ferredoxin--NADP reductase	Ferredoxin-NADP(+) reductase (EC 1.18.1.2)
NATL2_14481	PMN2A_RS06550	PMN2A_0676	-0.497	-3.394***	-6.39***	-0.151	-2.093***	-3.801***	zwf	glucose-6-phosphate 1-dehydrogenase	Glucose-6-phosphate 1-dehydrogenase (EC 1.1.1.49)
NATL2_14501	PMN2A_RS06555	PMN2A_0677	-0.512	-5.434***	-1.21***	-0.426	-2.235***	-4.045***	opcA	glucose 6-phosphate dehydrogenase	OpcA, an allosteric effector of glucose-6-phosphate dehydrogenase, cyanobacterial
NATL2_14511	PMN2A_RS06560	PMN2A_0678	-0.353	-2.137***	-6.012***	0.556	0.057	-1.844***	cobB	cobyrinic acid a,c-diamide synthase	Cobyrinic acid A,C-diamide synthase
NATL2_14521	PMN2A_RS06565	PMN2A_0679	-0.353	-0.133	-6.258***	-0.045	0.513	1.16***		DNA damage-inducible protein	DNA helicase related to phage enzyme
NATL2_14541	PMN2A_RS06575	PMN2A_0681	0.132	-0.038	1.39***	0.075	0.544	0.371	ispA	farnesyl-diphosphate synthase	Octaprenyl diphosphate synthase (EC 2.5.1.90) / Dimethylallyltransferase (EC 2.5.1.1) / (2E,6E)-farnesyl diphosphate synthase (EC 2.5.1.10) / Geranylgeranyl diphosphate synthase (EC 2.5.1.29)
NATL2_14551	PMN2A_RS06580	PMN2A_0682	-0.118	-0.71	-0.146	0.138	-0.162	-1.195***	folD	bifunctional protein FolD	Methylenetetrahydrofolate dehydrogenase (NADP+) (EC 1.5.1.5) / Methenyltetrahydrofolate cyclohydrolase (EC 3.5.4.9)
NATL2_14571	PMN2A_RS06590	PMN2A_0684	-0.068	0.641***	1.985***	-0.084	0.557	-0.355		membrane protein	Possible Adenoviral fiber protein
NATL2_14581	PMN2A_RS06595	PMN2A_0685	0.453	2.09***	3.911***	0.445	0.978***	1.493***		hypothetical protein	FIG00940954: hypothetical protein
NATL2_14591	PMN2A_RS06600	PMN2A_0686	0.333	-0.288	1.213***	0.412	0.3	-0.903***	leuA	2-isopropylmalate synthase	2-isopropylmalate synthase (EC 2.3.3.13)
NATL2_14601	PMN2A_RS06605	PMN2A_0687	0.486	0.88	-1.629***	0.324	0.292	-0.636		glycoside hydrolase family 57	Glycogen branching enzyme, GH-57-type, archaeal (EC 2.4.1.18)
NATL2_14611	PMN2A_RS06610	PMN2A_0688	-0.471	-1.829***	-1.212***	-0.014	-0.013	-0.617		lycopene cyclase	Lycopene beta cyclase (EC 1.14.-.-)
NATL2_14621	PMN2A_RS06615	PMN2A_0689	-0.117	0.747	-0.554	0.323	-0.39	-1.144***	gyrA	DNA gyrase subunit A	DNA gyrase subunit A (EC 5.99.1.3)
NATL2_14631	PMN2A_RS06620	PMN2A_0690	-0.748	-2.328***	-2.2***	-0.539	-2.125***	-2.145***	guaB	inosine-5-monophosphate dehydrogenase	inositol-5-monophosphate dehydrogenase
NATL2_14641	PMN2A_RS06625	PMN2A_0691	0.514	-0.148	1.016***	0.207	-0.05	-0.685		thioredoxin	Thioredoxin
NATL2_14651		PMN2A_2126	0.558	3.941***	-6.414***	0.073	0.695	-0.144			hypothetical protein
NATL2_14661	PMN2A_RS06630	PMN2A_0692	-0.097	0.323	0.659	-0.703	-1.322***	-1.423***		imidazole glycerol phosphate synthase subunit HisH	Imidazole glycerol phosphate synthase amidotransferase subunit (EC 2.4.2.-)
NATL2_14671	PMN2A_RS06635	PMN2A_0693	-0.458	3.643***	-3.805***	-0.845	-0.887	-0.597		SAM-dependent methyltransferase	Ribosomal RNA small subunit methyltransferase D (EC 2.1.1.-)
NATL2_14681		PMN2A_0694	0.083	0.626	-0.046	0.079	0.778	1.836***	petG		Cytochrome b6-f complex subunit V (PetG)
NATL2_14691		PMN2A_2127	0.317	-0.762	-4.098***	0.966	0.189	-0.198			hypothetical protein
NATL2_14701	PMN2A_RS06640	PMN2A_0695	-1.133	-1.804***	-6.485***	-1.024	-1.576***	-1.402***	cytM	cytochrome C	Cytochrome C
NATL2_14711	PMN2A_RS06645	PMN2A_0696	-1.832***	-0.901	-5.726***	-0.728	-1.245***	-2.397***	lasT	rRNA methyltransferase	tRNA:Cm32/Um32 methyltransferase
NATL2_14721	PMN2A_RS06650	PMN2A_0697	0.362	-2.933***	1.162***	0.056	0.598	0.881	penP	serine hydrolase	Beta-lactamase (EC 3.5.2.6)
NATL2_14731	PMN2A_RS06655	PMN2A_0698	-0.081	1.057***	1.786***	-0.038	0.583	1.647***	chlI	magnesium chelatase	Protoporphyrin IX Mg-chelatase subunit I (EC 6.6.1.1)
NATL2_14741	PMN2A_RS06660	PMN2A_0699	-0.02	2.487***	3.427***	-0.461	0.65	1.717***	ruvC	crossover junction endodeoxyribonuclease RuvC	Crossover junction endodeoxyribonuclease RuvC (EC 3.1.22.4)
NATL2_14751	PMN2A_RS06665	PMN2A_0700	-0.104	-0.424	-6.716***	-0.847	0.514	0.673		5-formyltetrahydrofolate cyclo-ligase	5-formyltetrahydrofolate cyclo-ligase (EC 6.3.3.2)
NATL2_14761	PMN2A_RS06670	PMN2A_0701	-0.63	1.892***	-5.157***	-0.492	-0.629	-2.158***	sufE	cysteine desufuration protein SufE	Sulfur acceptor protein SufE for iron-sulfur cluster assembly
NATL2_14771	PMN2A_RS06675	PMN2A_0702	-0.771	-0.692***	-0.576	-0.69	-0.609	-1.254***	thrA	homoserine dehydrogenase	Homoserine dehydrogenase (EC 1.1.1.3)
NATL2_14781	PMN2A_RS06680	PMN2A_0703	0.086	-0.08	-0.147	-0.427	0.054	-1.593***		hypothetical protein	FIG00940188: hypothetical protein
NATL2_14791	PMN2A_RS06685	PMN2A_0704	-0.028	1.665***	-6.455***	0.455	1.043	-0.948	ddpA	ABC transporter substrate-binding protein	Oligopeptide ABC transporter, periplasmic oligopeptide-binding protein OppA (TC 3.A.1.5.1)
NATL2_14801	PMN2A_RS06690	PMN2A_0705	-0.85	-3.785***	-5.808***	0.219	-0.84	-2.324***	dppB	peptide ABC transporter permease	Dipeptide transport system permease protein DppB (TC 3.A.1.5.2)
NATL2_14811	PMN2A_RS06695	PMN2A_0706	-0.072	-0.554	-3.022***	-0.418	0.589	-1.52***		serine peptidase	Serine peptidase (Alpha/beta hydrolase superfamily) fused to N- terminal uncharacterized domain specific to cyanobacteria
NATL2_14821	PMN2A_RS06700	PMN2A_0707	-0.407	-0.046	-3.83***	-0.209	0.032	1.347		MFS transporter permease	possible multidrug efflux transporter, MFS family
NATL2_14831	PMN2A_RS06705	PMN2A_0708	-0.14	-1.658***	0	-0.059	-0.264	-1.084		hypothetical protein	FIG00940154: hypothetical protein
NATL2_14841	PMN2A_RS06710	PMN2A_0709	0.545	2.178***	-2.288***	0.518	0.8	-0.065		ribokinase	Ribokinase (EC 2.7.1.15)
NATL2_14861	PMN2A_RS06720	PMN2A_0710	0.798	-0.862	-5.216***	1.124	1.788	0.383		hypothetical protein	possible Borrelia lipoprotein
NATL2_14871	PMN2A_RS06725	PMN2A_0711	0.738	0.963	-6.072***	0.554	2.087***	-2.251***		hypothetical protein	FIG00943097: hypothetical protein
NATL2_14881	PMN2A_RS06730	PMN2A_0712	0.354	-0.41	-3.326***	0.225	0.056	0.815		hypothetical protein	Putative lumenal protein, contains 8 pentapeptide repeats, sll0301 homolog
NATL2_14891		PMN2A_2129	-0.879	4.118***	-5.754***	0.472	0.254	-0.244			hypothetical protein
NATL2_14901	PMN2A_RS06735	PMN2A_0713	-3.337***	-10.509***	-5.669***	-2.648***	-6.592***	-2.432***		hypothetical protein	FIG00940500: hypothetical protein
NATL2_14911	PMN2A_RS06740	PMN2A_0714	-0.168	-1.107	-4.981***	-0.095	-0.41	2.055***		MIF/phenylpyruvate tautomerase	possible ATLS1-like light-inducible protein
NATL2_14921	PMN2A_RS06745	PMN2A_0715	-1.256	-2.016***	-5.13***	-0.206	-1.918***	-0.917		thiol-disulfide oxidoreductase	Cell division inhibitor
NATL2_14925	PMN2A_RS06750	PMN2A_0716	1.25	4***	-5.463***	0.661	1.104	-2.002***		hypothetical protein	Ferric siderophore transport system, periplasmic binding protein TonB
NATL2_14941	PMN2A_RS06755	PMN2A_0717	-0.038	0.667***	0.713***	-0.6	-0.632***	-1.255***		divinyl chlorophyll a/b light-harvesting protein PcbC	chlorophyll a/b binding light harvesting protein PcbH
NATL2_14951	PMN2A_RS06760	PMN2A_0718	-0.362	0.494	0.514	-0.633	-0.626	-1.222***		divinyl chlorophyll a/b light-harvesting protein PcbD	Iron starvation-induced chlorophyll a(b) binding protein IsiA, photosystem II CP43 protein (PsbC) homolog
NATL2_14961	PMN2A_RS06765	PMN2A_0719	-0.175	0.832***	-0.888***	-0.487	-0.625***	-2.266***		divinyl chlorophyll a/b light-harvesting protein PcbE	Iron starvation-induced chlorophyll a(b) binding protein IsiA, photosystem II CP43 protein (PsbC) homolog
NATL2_14971	PMN2A_RS06770	PMN2A_0720	0.511	-2.403***	0	0.099	1.006	0.261		hypothetical protein	FIG00942659: hypothetical protein
NATL2_14981		PMN2A_2131	-2.727***	-5.409***	0	-0.974	-1.625***	-1.478***			hypothetical protein
NATL2_14991	PMN2A_RS06775	PMN2A_0721	-0.405	0.457***	1.405***	-0.453	-0.665***	0.063		hypothetical protein	Predicted protein family PM-20
NATL2_15001	PMN2A_RS06780	PMN2A_0722	-0.81	-1.358***	-1.508***	-1.43***	-2.601***	-4.541***		divinyl chlorophyll a/b light-harvesting protein PcbF	Iron starvation-induced chlorophyll a(b) binding protein IsiA, photosystem II CP43 protein (PsbC) homolog
NATL2_15011	PMN2A_RS06785	PMN2A_0723	-0.268	0.395	0.846***	-0.12	0.1	-0.337		divinyl chlorophyll a/b light-harvesting protein PcbG	Iron starvation-induced chlorophyll a(b) binding protein IsiA, photosystem II CP43 protein (PsbC) homolog
NATL2_15021	PMN2A_RS06790	PMN2A_0724	2.088***	-0.453	3.076***	1.661	0.718	4.412***		hypothetical protein	FIG00942917: hypothetical protein
NATL2_15031		PMN2A_0725	1.441	0.078	1.711	2.093	2.505	4.315***			FIG00941821: hypothetical protein
NATL2_15041	PMN2A_RS06795	PMN2A_0726	-0.982	-1.674	5.689***	-0.187	-1.328	0.834		deoxyribodipyrimidine photolyase	FIG00941819: hypothetical protein
NATL2_15051	PMN2A_RS06800	PMN2A_0727	0.771	-3.538***	5.186***	0.282	-0.289	3.402***		alkyl hydroperoxide reductase	Alkyl hydroperoxide reductase subunit C-like protein
NATL2_15061	PMN2A_RS06805	PMN2A_0728	0.348	-0.816	8.029***	0.671	0.556	1.464		deoxyribodipyrimidine photolyase	Deoxyribodipyrimidine photolyase (EC 4.1.99.3)
NATL2_15071	PMN2A_RS06810	PMN2A_0729	-0.202	-1.075	2.949***	-0.157	-0.702	-0.037		short-chain dehydrogenase/reductase	Light-dependent protochlorophyllide reductase (EC 1.3.1.33)
NATL2_15081	PMN2A_RS06815	PMN2A_0730	0.635	0.968***	-6.738***	0.872***	0.617	-0.677***		hypothetical protein	FIG00940535: hypothetical protein
NATL2_15091	PMN2A_RS06820	PMN2A_0731	0.213	-2.689***	4.491***	-0.151	1.474	2.217***		transglutaminase	Protein containing transglutaminase-like domain, putative cysteine protease
NATL2_15101	PMN2A_RS06825	PMN2A_0732	-0.331	-6.769***	-4.935***	0.498	0.714	1.707***		hypothetical protein	Protein containing domains DUF403
NATL2_15111	PMN2A_RS06830	PMN2A_0733	0.421	0.246	-4.508***	0.545	1.668	1.841***		hypothetical protein	Protein containing domains DUF404, DUF407
NATL2_15121	PMN2A_RS06840	PMN2A_0734	-0.719	0.203	-1.07***	-1.426***	-1.511***	-2.977***		hypothetical protein	hypothetical protein
NATL2_15131	PMN2A_RS06845	PMN2A_0735	0.3	0.808***	3.394***	-0.19	-0.412	2.462***	psbA	photosystem II protein D1	photosystem II protein D1 (PsbA)	Synpcc7942_1389; increased
NATL2_15141	PMN2A_RS06850	PMN2A_0736	0.595	0.394	-2.022***	0.196	-0.988***	-4.374***		hypothetical protein	Methionyl-tRNA synthetase-related protein
NATL2_15151	PMN2A_RS06855	PMN2A_0737	-0.425	-2.867***	-5.852***	-0.152	-0.297	0.228		hypothetical protein	hypothetical protein
NATL2_15161	PMN2A_RS06860	PMN2A_0738	-0.465	-2.322***	2.868***	0.114	0.691	1.868***		hypothetical protein	TPR repeat
NATL2_15171	PMN2A_RS06865	PMN2A_0739	-0.152	-1.654***	1.121***	-0.673	-0.337	1.326***		hypothetical protein	FIG00944767: hypothetical protein
NATL2_15181	PMN2A_RS06870	PMN2A_0740	0.076	0.66	2.866***	0.298	0.585	1.767***		hypothetical protein	Fibronectin/fibrinogen-binding protein
NATL2_15191	PMN2A_RS06875	PMN2A_0741	-0.019	-6.861***	2.112***	0.522	-1.369	-1.145		peptidylprolyl isomerase	FIG00941271: hypothetical protein
NATL2_15201	PMN2A_RS06880	PMN2A_0742	0.605	-5.842***	-5.181***	0.651	0.651	0.301		hypothetical protein	predicted protein family PM-12
NATL2_15211		PMN2A_2132	1.134	0.469	-5.496***	0.853	-0.548	-3.292***			hypothetical protein
NATL2_15221	PMN2A_RS06885	PMN2A_0743	-0.566	-0.291	-6.703***	0.468	-1.539***	-2.596***		hypothetical protein	hypothetical protein
NATL2_15231	PMN2A_RS06890	PMN2A_0744	-0.162	0.523	-4.282***	0.419	-0.429	-2.699***		hypothetical protein	Fibronectin/fibrinogen-binding protein
NATL2_15241	PMN2A_RS06895	PMN2A_0745	0.091	-0.844	3.062***	0.253	0.646	0.385		hypothetical protein	hypothetical protein
NATL2_15251	PMN2A_RS06900	PMN2A_0746	-0.644	-0.6	-2.652***	-0.151	-1.365***	-2.934***		GTP-binding protein	GTP-binding and nucleic acid-binding protein YchF
NATL2_15261	PMN2A_RS06905	PMN2A_0747	-0.117	-2.575***	3.06***	0.162	-0.71	0.898	acrA	hemolysin D	possible membrane fusion protein
NATL2_15271	PMN2A_RS06910	PMN2A_0748	0.186	3.288***	2.886***	0.229	0.543	0.377	polA	DNA polymerase I	DNA polymerase I (EC 2.7.7.7)
NATL2_15281	PMN2A_RS06915	PMN2A_0749	-0.244	3.12***	3.865***	-0.054	0.828	0.833	cysS	cysteine--tRNA ligase	Cysteinyl-tRNA synthetase (EC 6.1.1.16)
NATL2_15291	PMN2A_RS06920	PMN2A_0750	0.364	1.133***	-2.928***	-0.113	0.288	-2.952***		SNF family Na+-dependent transporter	putative sodium-dependent transporter, NSS family
NATL2_15301	PMN2A_RS06925	PMN2A_0751	-0.011	-0.157	3.268***	-0.042	0.565	2.262***	dxr	1-deoxy-D-xylulose 5-phosphate reductoisomerase	1-deoxy-D-xylulose 5-phosphate reductoisomerase (EC 1.1.1.267)
NATL2_15311	PMN2A_RS06930	PMN2A_0752	-0.727	-2.78***	0.245	-0.122	-0.342	-1.271***		alpha/beta hydrolase	Alpha/beta superfamily hydrolase
NATL2_15321	PMN2A_RS06935	PMN2A_0753	-0.69	-2.887***	0.93	-0.493	-2.41***	-4.231***	pntB	NAD(P) transhydrogenase subunit beta	NAD(P) transhydrogenase subunit beta (EC 1.6.1.2)
NATL2_15331	PMN2A_RS06940	PMN2A_0754	-0.368	-2.517***	-7.072***	-0.08	-2.344***	-3.925***	pntA-2	nicotinamide nucleotide transhydrogenase subunit alpha 2 (A2)	NAD(P) transhydrogenase alpha subunit (EC 1.6.1.2)
NATL2_15341	PMN2A_RS06945	PMN2A_0755	-0.376	-1.754***	-3.116***	0.26	-1.783***	-3.179***	pntA	NAD(P) transhydrogenase subunit alpha	NAD(P) transhydrogenase alpha subunit (EC 1.6.1.2)
NATL2_15351	PMN2A_RS06950	PMN2A_0756	1.195***	-0.606	-5.967***	0.923	-2.156***	-5.635***		hypothetical protein	Possible 7kD DNA-binding domain
NATL2_15361	PMN2A_RS06955	PMN2A_0757	-0.806	-1.626***	-7.803***	-0.854	-3.375***	-1.69***		hypothetical protein	FIG00940616: hypothetical protein
NATL2_15371	PMN2A_RS06960	PMN2A_0758	-0.48	-3.773***	-1.704***	0.056	-1.833***	-0.88		thioredoxin	Thioredoxin reductase (EC 1.8.1.9)	Synpcc7942_0623; increased
NATL2_15381	PMN2A_RS06965	PMN2A_0759	0.053	2.259***	1.22***	0.18	0.232	0.75***	infA	translation initiation factor IF-1	Translation initiation factor 1
NATL2_15391	PMN2A_RS06970	PMN2A_0760	0.369	3.026***	4.59***	1.272	1.038	0.109		hypothetical protein	FIG00940086: hypothetical protein
NATL2_15401	PMN2A_RS06975	PMN2A_0761	0.13	0.615	2.715***	0.133	0.551	2.296***		3-beta hydroxysteroid dehydrogenase	Putative chaperon-like protein Ycf39 for quinone binding in Photosystem II
NATL2_15421	PMN2A_RS06985	PMN2A_0763	-0.054	-1.004***	-7.337***	0.129	-0.043	-1.69***		alpha/beta hydrolase	Possible alpha/beta hydrolase superfamily, slr1827 homolog
NATL2_15441	PMN2A_RS06995	PMN2A_0765	-0.109	-6.886***	-5.889***	0.257	0.357	0.525		peptidyl-prolyl cis-trans isomerase	Peptidyl-prolyl cis-trans isomerase (EC 5.2.1.8)
NATL2_15461	PMN2A_RS07005	PMN2A_0767	0.188	-0.198	0.986***	-0.311	-0.741***	-0.592***	psbD	photosystem II reaction centre protein PsbD/D2	photosystem II protein D2 (PsbD)
NATL2_15471	PMN2A_RS07010	PMN2A_0768	0.086	0.326	0.914***	-0.163	-0.699***	-0.528	psbC	photosystem II reaction center protein	Photosystem II CP43 protein (PsbC)
NATL2_15481	PMN2A_RS07015	PMN2A_0769	0.386	0.691	-7.247***	0.036	-0.346	-2.6***	maf	maf-like protein	Septum formation protein Maf
NATL2_15491	PMN2A_RS07020	PMN2A_0770	-0.812	-6.966***	3.81***	0.106	0.439	0.495		hypothetical protein	FIG00940703: hypothetical protein
NATL2_15501	PMN2A_RS07025	PMN2A_0771	-0.425	-3.925***	-6.199***	-0.181	-0.672	-0.501	cobQ	cobyric acid synthase	Cobyric acid synthase
NATL2_15511	PMN2A_RS07030	PMN2A_0772	-0.06	1.963***	0	0.702	-0.38	-1.087		(2Fe-2S)-binding protein	Ferredoxin
NATL2_15521	PMN2A_RS07035	PMN2A_0773	0.593	1.818***	3.556***	1.213	1.702***	1.358***		hypothetical protein	FIG00942614: hypothetical protein
NATL2_15531	PMN2A_RS07045	PMN2A_0774	0.08	0.711	3.291***	0.664	0.548	-0.55	afuA	iron ABC transporter substrate-binding protein	Ferric iron ABC transporter, iron-binding protein
NATL2_15541	PMN2A_RS07050	PMN2A_0775	0.215	-0.819	-5.701***	0.232	0.409	1.223***	piuC	PKHD-type hydroxylase	Iron-uptake factor PiuC
NATL2_15551	PMN2A_RS07055	PMN2A_0776	0.273	1.036	4.045***	1.157	1.468	1.191		M20/M25/M40 family peptidase	possible Peptidase family M20/M25/M40
NATL2_15561	PMN2A_RS07060	PMN2A_0777	-0.835	-4.258***	-1.239***	-0.507	-4.768***	-4.474***		porin	porin-like protein
NATL2_15571	PMN2A_RS07065	PMN2A_0778	-0.625	-1.119***	-4.719***	-0.266	-0.835***	-1.447***	glyQ	glycine--tRNA ligase subunit alpha	Glycyl-tRNA synthetase alpha chain (EC 6.1.1.14)
NATL2_15581	PMN2A_RS07070	PMN2A_0779	-1.804***	-3.374***	-0.469	-1.806***	-1.515***	-0.773		hypothetical protein	FIG00943095: hypothetical protein
NATL2_15591		PMN2A_2133	-1.828	-3.508***	-2.103***	-1.665	-2.2***	-0.634			FIG00941814: hypothetical protein
NATL2_15601		PMN2A_2134	-2.157***	-0.919	-0.792	-1.996	-2.601***	0.277			hypothetical protein
NATL2_15611	PMN2A_RS07075	PMN2A_0780	-2.376***	-2.581***	-6.236***	-1.108	-1.623***	-1.37***		hypothetical protein	FIG00943629: hypothetical protein
NATL2_15621	PMN2A_RS07080	PMN2A_0781	-1.602	-6.115***	-7.709***	-1.953	-0.271	-0.279		hypothetical protein	FIG00940068: hypothetical protein
NATL2_15631	PMN2A_RS07085	PMN2A_2135	-2.894***	-6.268***	-6.031***	-2.093	-1.909***	-3.173***		hypothetical protein	FIG00941874: hypothetical protein
NATL2_15641	PMN2A_RS07090	PMN2A_2136	-0.137	-0.678	-6.449***	0.089	-0.212	-1.912***		hypothetical protein	FIG00941961: hypothetical protein
NATL2_15651	PMN2A_RS07095	PMN2A_0782	0.183	1.274	-5.83***	-0.693	0.558	-0.399		membrane protein	FIG00943540: hypothetical protein
NATL2_15661	PMN2A_RS07100	PMN2A_0783	0.327	-0.122	2.041***	0.409	0.211	-0.057		hypothetical protein	FIG00940599: hypothetical protein
NATL2_15671	PMN2A_RS07105	PMN2A_0784	-0.933	-1.35***	-5.302***	0.922	-0.987	0.37		transcriptional regulator	possible transcription regulator
NATL2_15681	PMN2A_RS07110	PMN2A_0785	0.122	-1.385***	-6.364***	0.681	-0.225	0.207		hypothetical protein	FIG00944098: hypothetical protein
NATL2_15701	PMN2A_RS07120	PMN2A_2138	-0.882	0	0	1.944	-4.197***	-1.276		hypothetical protein	hypothetical protein
NATL2_15711	PMN2A_RS07125	PMN2A_0786	-1.049	-0.496	-5.189***	-0.682	-1.238	2.734***		carboxylesterase	Carboxylesterase
NATL2_15721	PMN2A_RS07130	PMN2A_0787	-0.964	0.652	1.302***	0.365	-0.714	1.065		alkyl hydroperoxide reductase	Alkyl hydroperoxide reductase subunit C-like protein
NATL2_15731	PMN2A_RS07135	PMN2A_0788	0.507	2.501***	4.166***	0.852	1.639***	2.427***		SAM-dependent methyltransferase	SAM (and some other nucleotide) binding motif:TPR repeat
NATL2_15741		PMN2A_2139	-0.693	2.88***	-3.809***	0.3	-0.581	-3.932***			FIG00942331: hypothetical protein
NATL2_15781	PMN2A_RS07150	PMN2A_0791	-0.558	-0.936	-4.312***	-0.585	-0.456	-0.658		hypothetical protein	FIG00941742: hypothetical protein
NATL2_15791	PMN2A_RS07155	PMN2A_0792	0.121	1.917***	1.969***	0.054	0.44	0.939***		PsbF	Cytochrome b559 beta chain (PsbF)
NATL2_15801	PMN2A_RS07160	PMN2A_0793	0.752***	2.124***	2.524***	0.568	1.444***	1.671***		hypothetical protein	FIG00942004: hypothetical protein
NATL2_15821	PMN2A_RS07165	PMN2A_0794	-0.783***	-0.622***	0.367	-0.864***	-1.784***	-1.231***	isiB	flavodoxin	Flavodoxin 1
NATL2_15831	PMN2A_RS07170	PMN2A_0795	-0.374	3.835***	-3.366***	0.261	4.758***	6.482***		CopG family transcriptional regulator	Possible Helix-turn-helix protein, copG family
NATL2_15841	PMN2A_RS07175	PMN2A_0796	-0.819	-0.303	-6.025***	-0.826	-1.077	-2.331***		glycosyl transferase	4-amino-4-deoxy-L-arabinose transferase and related glycosyltransferases of PMT family
NATL2_15851	PMN2A_RS07180	PMN2A_0797	-0.963	-0.775	1.547***	-0.263	0.061	1.185		glycosyl transferase	Glycosyltransferase
NATL2_15861	PMN2A_RS07185	PMN2A_0798	-1.624***	-2.165***	-5.868***	-1.572***	-1.959***	-1.62***		membrane protein	Permease of the drug/metabolite transporter (DMT) superfamily
NATL2_15871	PMN2A_RS07190	PMN2A_0799	-0.088	-1.574***	-7.364***	-0.249	-1.023***	-3.647***	sppA	protease	protease IV
NATL2_15881	PMN2A_RS07195	PMN2A_0800	-0.724	-1.958***	-7.279***	-1.121	-2.051***	-3.569***	aroH	chorismate mutase	Chorismate mutase II (EC 5.4.99.5)
NATL2_15891	PMN2A_RS07200	PMN2A_0801	-0.846	-0.338	-5.944***	-0.464	-0.752	-2.216***		hypothetical protein	FIG052964: hypothetical protein
NATL2_15911	PMN2A_RS07205	PMN2A_0803	-0.454	-1.867***	3.846***	-0.053	1.388	1.379	rnpA	ribonuclease P protein component	Ribonuclease P protein component (EC 3.1.26.5)
NATL2_15921	PMN2A_RS07210	PMN2A_0804	1.807***	1.957***	5.907***	0.922***	1.113***	4.772***		ribonuclease P	FIG137771: hypothetical protein
NATL2_15931	PMN2A_RS07215	PMN2A_0805	0.003	0.21	2.17***	-0.322	-0.838***	1.141***	yidC	protein translocase component YidC	Inner membrane protein translocase component YidC, short form OxaI-like
NATL2_15941	PMN2A_RS07220	PMN2A_0806	-0.681***	-0.64***	-7.264***	-0.871***	-1.344***	-1.309***		hypothetical protein	ATPase of the AAA+ family protein associated with FIG137771 hypothetical protein
NATL2_15951	PMN2A_RS07225	PMN2A_0807	-0.432	0.551	2.241***	-0.095	0.508	0.927***	serS	serine--tRNA ligase	Seryl-tRNA synthetase (EC 6.1.1.11)
NATL2_15961	PMN2A_RS07230	PMN2A_0808	-0.705	-1.388***	-6.254***	-0.498	-0.865***	-0.775***		zinc metalloprotease	Membrane-associated zinc metalloprotease
NATL2_15971	PMN2A_RS07235	PMN2A_0809	-0.579	1.692***	2.442***	-0.262	0.278	1.425***	rpsN	30S ribosomal protein S14	SSU ribosomal protein S14p (S29e)
NATL2_15981	PMN2A_RS07240	PMN2A_0810	-0.99***	-0.575***	-0.447	-0.739	-0.93***	-0.354		polyribonucleotide nucleotidyltransferase	Polyribonucleotide nucleotidyltransferase (EC 2.7.7.8)
NATL2_15991	PMN2A_RS07245	PMN2A_0811	0.027	2.219***	1.855***	0.055	0.862***	1.523***	cysQ	ammonium transporter	3'(2'),5'-bisphosphate nucleotidase (EC 3.1.3.7)
NATL2_16001	PMN2A_RS07250	PMN2A_0812	-0.434	1.237	1.352***	-0.123	-1.413	-1.816***		tetrapyrrole methylase	rRNA small subunit methyltransferase I
NATL2_16011	PMN2A_RS07255	PMN2A_0813	-0.35	-5.78***	0	1.958	-0.653	-0.308		hypothetical protein	FIG00940818: hypothetical protein
NATL2_16021	PMN2A_RS07260	PMN2A_0814	-0.245	0.704	-7.208***	-0.066	1.238***	0.183		hypothetical protein	FIG00940941: hypothetical protein
NATL2_16031	PMN2A_RS07270	PMN2A_0815	-0.213	-1.38***	-4.627***	0.472	0.809	1.725***		hypothetical protein	Translation elongation factor P
NATL2_16041	PMN2A_RS07275	PMN2A_0816	-0.428	0.037	-6.75***	-0.519	-0.272	-0.653		2OG-Fe(II) oxygenase	possible dioxygenase
NATL2_16061	PMN2A_RS07285	PMN2A_0818	1.754***	0	0	-0.36	0.437	0.192		hypothetical protein	hypothetical protein
NATL2_16081	PMN2A_RS07295	PMN2A_0820	-0.989	-1.186	-3.967***	-1.196	-1.056	0.237		ATP synthase I	Possible ATP synthase protein 8 precursor
NATL2_16091	PMN2A_RS07300	PMN2A_0821	-0.589	0.137	-3.47***	0.906	0.861	1.56		phosphoribosylglycinamide formyltransferase	Phosphoribosylglycinamide formyltransferase (EC 2.1.2.2)
NATL2_16111	PMN2A_RS07310	PMN2A_0822	0.077	0.426	1.043***	0.34	-0.027	1.544***		hypothetical protein	hypothetical protein
NATL2_16121	PMN2A_RS07315	PMN2A_0823	-0.07	-0.115	3.28***	0.007	0.495	1.448***		hypothetical protein	hypothetical protein
NATL2_16131	PMN2A_RS07320	PMN2A_0824	0.116	3.609***	4.393***	0.042	1.082	2.999***		hypothetical protein	putative Uncharacterized conserved protein
NATL2_16151	PMN2A_RS07325	PMN2A_0825	-0.804	-0.175	1.901***	-0.469	0.508	1.647***		hypothetical protein	Translation elongation factor P
NATL2_16161	PMN2A_RS07330	PMN2A_0826	0.04	4.777***	3.18***	0.097	2.062***	2.161***		hypothetical protein	Aminotransferase
NATL2_16191		PMN2A_2146	-0.723	-0.954	-0.377	-0.546	-1.703***	-0.717			FIG00944706: hypothetical protein
NATL2_16201	PMN2A_RS07335	PMN2A_0827	0.745	1.318***	-4.787***	0.667	-1.305	-0.848		copper-binding protein	possible copper binding proteins, plastocyanin
NATL2_16211	PMN2A_RS07340	PMN2A_0828	0.078	0.192	1.162***	0.742	1.008***	0.228	lexA	SOS function regulatory protein, LexA repressor	SOS-response repressor and protease LexA (EC 3.4.21.88)
NATL2_16221	PMN2A_RS07345	PMN2A_0829	0.76	-0.119	4.222***	0.218	0.241	1.16***	argF	ornithine carbamoyltransferase	Ornithine carbamoyltransferase (EC 2.1.3.3)
NATL2_16241	PMN2A_RS07350	PMN2A_0830	1.61***	1.34***	5.933***	1.54***	0.772***	5.139***		cell division protein FtsH	Cell division protein FtsH (EC 3.4.24.-)	Synpcc7942_1314; increased
NATL2_16251	PMN2A_RS07355	PMN2A_0831	-0.159	-3.287***	3.515***	-0.336	-0.552	-0.329		5-amino-6-(5-phosphoribosylamino)uracil reductase	Diaminohydroxyphosphoribosylaminopyrimidine deaminase (EC 3.5.4.26) / 5-amino-6-(5-phosphoribosylamino)uracil reductase (EC 1.1.1.193)
NATL2_16261	PMN2A_RS07360	PMN2A_0832	-0.152	-3.749***	-6.65***	-0.485	-1.405***	-0.494		hypothetical protein	FIG00941432: hypothetical protein
NATL2_16271	PMN2A_RS07365	PMN2A_0833	-0.287	-4.114***	-5.315***	-1.103	-1.834***	-2.865***		hypothetical protein	FIG00940078: hypothetical protein
NATL2_16281	PMN2A_RS07370	PMN2A_0834	0.101	-0.184	-7.607***	0.125	0.747	-1.896***	cobL	precorrin-6Y-methylase	Cobalt-precorrin-6y C5-methyltransferase (EC 2.1.1.-) / Cobalt-precorrin-6y C15-methyltransferase [decarboxylating] (EC 2.1.1.-)
NATL2_16291	PMN2A_RS07375	PMN2A_0835	0.241	0.215	1.916***	0.514	0.772	1.066	ppnK	NAD kinase 1	NAD kinase (EC 2.7.1.23)
NATL2_16301	PMN2A_RS07380	PMN2A_0836	-0.09	1.283***	2.242***	0.057	0.971	1.436***	pheS	phenylalanine--tRNA ligase subunit alpha	Phenylalanyl-tRNA synthetase alpha chain (EC 6.1.1.20)
NATL2_16311	PMN2A_RS07385	PMN2A_0837	-0.355	-0.309	-4.722***	-0.271	-0.107	0.373	surE	5'-nucleotidase surE	5-nucleotidase SurE (EC 3.1.3.5)
NATL2_16321	PMN2A_RS07390	PMN2A_0838	0.433	1.091***	1.102***	0.501	1.722***	-1.212***		hypothetical protein	FIG00940776: hypothetical protein
NATL2_16331	PMN2A_RS07395	PMN2A_0839	-0.467	-0.694	-6.73***	-0.025	-1.67***	-1.501***	ribF	riboflavin biosynthesis protein RibF	Riboflavin kinase (EC 2.7.1.26) / FMN adenylyltransferase (EC 2.7.7.2)
NATL2_16341		PMN2A_2148	0.102	-3.977***	-5.584***	-0.068	-0.968	-1.98***			hypothetical protein
NATL2_16351	PMN2A_RS07400	PMN2A_0840	0.04	-0.716***	-7.511***	-0.04	-0.201	-0.565	thiE	thiamine-phosphate pyrophosphorylase	Thiamin-phosphate pyrophosphorylase (EC 2.5.1.3)
NATL2_16361	PMN2A_RS07405	PMN2A_0841	0.094	-6.092***	-6.172***	1.013	-1.232	0.016	thiS	thiamine biosynthesis protein ThiS	Sulfur carrier protein ThiS
NATL2_16371	PMN2A_RS07410	PMN2A_0842	-1.177***	-1.843***	-6.838***	-0.695	-2.394***	-3.874***		hypothetical protein	Hypothetical glycine rich membrane protein DUF1517
NATL2_16381		PMN2A_0843	-0.364	-8.884***	-7.244***	-0.176	-3.753***	-3.21***			FIG00940587: hypothetical protein
NATL2_16391		PMN2A_0844	-0.304	-2.234***	-5.742***	-0.45	-1.131	-1.415***			FIG00940136: hypothetical protein
NATL2_16401	PMN2A_RS07415	PMN2A_0845	-0.887	1.246	-5.792***	-0.392	-0.121	0.134		circadian phase modifier CpmA	Circadian phase modifier
NATL2_16411	PMN2A_RS07420	PMN2A_0846	-1.316***	-0.288	-6.248***	-1.011	-0.528	-0.077		hypothetical protein	FIG00940431: hypothetical protein
NATL2_16421	PMN2A_RS07425	PMN2A_0847	-0.208	0.045	1.598***	-0.036	0.625	0.509	trmD	tRNA (guanine-N1)-methyltransferase	2-C-methyl-D-erythritol 2,4-cyclodiphosphate synthase (EC 4.6.1.12)	Synpcc7942_2235; decreased
NATL2_16431	PMN2A_RS07430	PMN2A_0848	0.289	-1.374***	-4.002***	0.495	1.236***	0.397	era	GTPase Era	GTP-binding protein Era
NATL2_16441	PMN2A_RS07435	PMN2A_0849	-0.222	0.221	-6.701***	0.396	0.653	-0.293		hypothetical protein	FIG00940960: hypothetical protein
NATL2_16451	PMN2A_RS07440	PMN2A_0850	1.972***	1.673***	3.965***	1.657***	0.865***	3.014***		membrane protein	FIG00940766: hypothetical protein
NATL2_16461	PMN2A_RS07445	PMN2A_0851	-1.435***	-0.636	-1.02***	-0.818	-0.749	-0.404	phoH	phosphate starvation protein PhoH	Phosphate starvation-inducible protein PhoH, predicted ATPase
NATL2_16471	PMN2A_RS07450	PMN2A_0852	-0.671***	0.3	1.805***	-0.475	-0.724***	0.896***	rpsP	30S ribosomal protein S16	SSU ribosomal protein S16p
NATL2_16491	PMN2A_RS07460	PMN2A_0854	-0.467	-2.289***	-1.255***	-0.351	-1.577***	-1.575***
NATL2_16501	PMN2A_RS07465	PMN2A_0855	0.256	2.772***	4.822***	0.445	1.67***	3.273***	acoA	pyruvate dehydrogenase	Pyruvate dehydrogenase E1 component alpha subunit (EC 1.2.4.1)
NATL2_16511	PMN2A_RS07470	PMN2A_0856	-0.126	-4.114***	-6.058***	-0.252	-5***	-4.905***		RNA polymerase sigma factor RpoD	Cyanobacteria-specific RpoD-like sigma factor, type-12
NATL2_16521	PMN2A_RS07475	PMN2A_0857	0.425	-0.378	-5.758***	0.635	0.412	-0.81		sugar kinase	NAD(P)HX epimerase / NAD(P)HX dehydratase
NATL2_16531	PMN2A_RS07480	PMN2A_0858	0.25	-0.638	1.118***	-0.022	0.121	-0.258	trmU	tRNA-specific 2-thiouridylase MnmA	tRNA (5-methylaminomethyl-2-thiouridylate)-methyltransferase (EC 2.1.1.61)
NATL2_16541	PMN2A_RS07485	PMN2A_0859	0.091	-0.599	-6.409***	0.196	0.101	-0.351	lnt	apolipoprotein N-acyltransferase	Apolipoprotein N-acyltransferase (EC 2.3.1.-)
NATL2_16551	PMN2A_RS07490	PMN2A_0860	0.303	1.615***	0.919	0.136	-0.008	-0.628		peptidylprolyl isomerase	peptidylprolyl isomerase, FKBP-type( EC:5.2.1.8 )
NATL2_16561	PMN2A_RS07495	PMN2A_0861	0.11	-2.304***	-4***	0.026	-1.649***	-4.752***		superoxide dismutase	Nickel-dependent superoxide dismutase (EC 1.15.1.1)
NATL2_16571	PMN2A_RS07500	PMN2A_0862	-0.754	-2.125***	-5.405***	-0.726	-2.534***	-6.131***		signal peptidase I	putative signal peptidase
NATL2_16581	PMN2A_RS07505	PMN2A_0863	0.368	1.514***	3.026***	0.225	1.489***	1.19***	trpC	indole-3-glycerol phosphate synthase	Indole-3-glycerol phosphate synthase (EC 4.1.1.48)
NATL2_16591	PMN2A_RS07510	PMN2A_0864	0.575	2.754***	2.283***	0.476	1.658***	1.567***	lpd	dihydrolipoamide dehydrogenase	Dihydrolipoamide dehydrogenase of pyruvate dehydrogenase complex (EC 1.8.1.4) / Dihydrolipoamide dehydrogenase (EC 1.8.1.4)
NATL2_16601	PMN2A_RS07515	PMN2A_0865	-0.138	-4.109***	-6.164***	-0.22	-1.109	-1.867***		rRNA methyltransferase	TRNA/rRNA methyltransferase (SpoU) (EC 2.1.1.-)
NATL2_16611		PMN2A_2149	-0.034	-5.428***	0	-1.645	-2.333	0.175			FIG00941815: hypothetical protein
NATL2_16621	PMN2A_RS07520	PMN2A_0866	0.023	-0.411	-0.802	-0.186	-0.442	-3.587***	murA	UDP-N-acetylglucosamine 1-carboxyvinyltransferase	UDP-N-acetylglucosamine 1-carboxyvinyltransferase (EC 2.5.1.7)
NATL2_16641	PMN2A_RS07535	PMN2A_0868	0.036	0.977	-5.047***	-0.787	-0.715	-2.86***	folC	dihydrofolate synthase	Dihydrofolate synthase (EC 6.3.2.12) / Folylpolyglutamate synthase (EC 6.3.2.17)
NATL2_16651	PMN2A_RS07540	PMN2A_0869	-0.817	-4.467***	0.981	-0.805	-1.524***	-3.927***		FAD-binding protein	FAD/FMN-containing dehydrogenase
NATL2_16661	PMN2A_RS07545	PMN2A_0870	-0.659	-1.835***	-7.336***	-0.149	-0.688***	-2.109***	codA	cytosine deaminase	Cytosine deaminase (EC 3.5.4.1)
NATL2_16671	PMN2A_RS07555	PMN2A_0871	0.161	1.965***	-2.799***	-0.001	0.034	-0.32		tRNA-2-methylthio-N(6)-dimethylallyladenosine synthase	tRNA-i(6)A37 methylthiotransferase
NATL2_16681	PMN2A_RS07560	PMN2A_0872	-1.181	-1.079	-0.034	-0.625	-0.749	-1.694***	ddlA	D-alanine--D-alanine ligase	D-alanine--D-alanine ligase A (EC 6.3.2.4)
NATL2_16691	PMN2A_RS07565	PMN2A_0873	0.279	-0.511	1.443***	0.226	0.115	-0.732		hypothetical protein	FIG00940404: hypothetical protein
NATL2_16711	PMN2A_RS07575	PMN2A_0875	-0.234	-2.384***	-0.709***	-0.725	-2.845***	-3.057***	ftsZ	cell division protein FtsZ	Cell division protein FtsZ (EC 3.4.24.-)
NATL2_16731	PMN2A_RS07585	PMN2A_0877	0.184	-3.193***	-7.026***	-0.109	0.457	-1.009***	hemN	radical SAM protein	putative oxygen-independent coproporphyrinogen III oxidase
NATL2_16741		PMN2A_2150	-0.167	1.158	-6.334***	0.605	-1.057	-1.182			FIG00943390: hypothetical protein
NATL2_16751	PMN2A_RS07590	PMN2A_0878	0.101	-0.25	-6.549***	0.313	-0.586	-1.268***		hypothetical protein	Pili retraction protein pilT
NATL2_16761	PMN2A_RS07595	PMN2A_0879	0.724	1.717***	1.986***	0.407	0.003	0.356		peptidase S14	ATP-dependent Clp protease proteolytic subunit (EC 3.4.21.92)
NATL2_16771	PMN2A_RS07600	PMN2A_0880	-0.271	0.508	-0.977***	-0.577	-0.949	-0.556		ATP-dependent Clp protease proteolytic subunit 2	ATP-dependent Clp protease proteolytic subunit (EC 3.4.21.92)
NATL2_16781	PMN2A_RS07605	PMN2A_0881	-0.001	0.579	1.501***	-0.062	-0.04	-0.108	ilvC	ketol-acid reductoisomerase	Ketol-acid reductoisomerase (EC 1.1.1.86)
NATL2_16791	PMN2A_RS07610	PMN2A_0882	-0.709	1.782***	-3.683***	-0.652	-0.908***	0.639	cbiB	cobalamin biosynthesis protein CobD	Adenosylcobinamide-phosphate synthase
NATL2_16801	PMN2A_RS07615	PMN2A_0883	-1.161	-3.241***	-5.414***	-1.873	-5.376***	-1.35	wcaJ	galactosyl-1-phosphate transferase	Undecaprenyl-phosphate galactosephosphotransferase (EC 2.7.8.6)
NATL2_16811	PMN2A_RS07620	PMN2A_0884	-0.548	-0.322	-5.836***	-0.911	0.116	-1.301***		glycosyl transferase family 1	Glycosyltransferase
NATL2_16821	PMN2A_RS07625	PMN2A_0885	0.943	0.189	-7.111***	-0.143	0.981	-2.951***		NAD(P)H-quinone oxidoreductase NdhF subunit	NAD(P)H-quinone oxidoreductase NdhF subunit, fragment
NATL2_16831	PMN2A_RS07630	PMN2A_0886	-0.037	-3.131***	2.987***	-0.218	0.103	0.823		high light inducible protein	possible high light inducible protein
NATL2_16841	PMN2A_RS07635	PMN2A_0887	0.44	1.817***	0.328	0.459	1.278	2.024***		membrane protein	FIG00941332: hypothetical protein
NATL2_16851	PMN2A_RS07640	PMN2A_0888	1.132	5.021***	-2.96***	1.099	1.038	-0.236		hypothetical protein	FIG00940231: hypothetical protein
NATL2_16861	PMN2A_RS07645	PMN2A_0889	1.048	3.962***	-4.881***	1.276	1.785***	2.328***		hypothetical protein	FIG00943114: hypothetical protein
NATL2_16881	PMN2A_RS07655	PMN2A_0891	-1.201	0	-4.225***	-0.019	-1.195	-1.534		hypothetical protein	FIG00940247: hypothetical protein
NATL2_16891	PMN2A_RS07660	PMN2A_0892	-0.389	-2.064***	-5.99***	-0.508	-3.818***	-6.797***	himA	DNA-binding protein	Bacterial histone-like DNA-binding protein
NATL2_16921	PMN2A_RS07665	PMN2A_0893	0.716	-0.079	-4.351***	0.37	0.574	-1.488***	glgX	isoamylase	Glycogen debranching enzyme (EC 3.2.1.-)
NATL2_16931	PMN2A_RS07675	PMN2A_0894	-0.009	-1.788***	-6.755***	-0.53	-0.453	-1.855***	melB	GPH family sugar transporter	FIG019731: Sugar transporter
NATL2_16941	PMN2A_RS07680	PMN2A_0895	-0.234	-2.48***	-6.245***	-0.924	-0.612	-1.745***		transporter	Possible transporter, membrane component
NATL2_16951	PMN2A_RS07685	PMN2A_0896	-0.45	-0.384	-7.173***	-1.153	-0.485	-0.934		hypothetical protein	Uncharacterized membrane protein
NATL2_16961	PMN2A_RS07690	PMN2A_0897	-0.282	-1.216***	-6.664***	-0.192	-0.077	0.262		hypothetical protein	FIG00941330: hypothetical protein
NATL2_16971	PMN2A_RS07695	PMN2A_0898	-0.951	-2.607***	-6.654***	-0.393	-0.084	0.379		glycerol-3-phosphate acyltransferase	Acyl-phosphate:glycerol-3-phosphate O-acyltransferase PlsY
NATL2_16981	PMN2A_RS07700	PMN2A_0899	0.295	1.411***	1.987***	-0.992	0.258	1.034	pyrF	orotidine 5'-phosphate decarboxylase	Orotidine 5'-phosphate decarboxylase (EC 4.1.1.23)
NATL2_16991	PMN2A_RS07705	PMN2A_0900	-0.191	0.63***	3.667***	-0.155	0.511	1.507***	tyrS	tyrosine--tRNA ligase	tyrosyl-tRNA synthetase
NATL2_17001	PMN2A_RS07710	PMN2A_0901	-0.32	0.606	3.473***	0.405	1.539***	2.804***		hypothetical protein	FIG020308: hypothetical protein
NATL2_17011	PMN2A_RS07715	PMN2A_0902	-0.526	0.933	-5.316***	0.145	0.748	0.488		hypothetical protein	Cyanobacteria-specific protein containing UvrC-like endonuclease domain
NATL2_17031	PMN2A_RS07725	PMN2A_0904	-0.485	0.282	-2.821***	-0.36	-0.175	-0.65		peptide methionine sulfoxide reductase MsrA	Peptide methionine sulfoxide reductase MsrA (EC 1.8.4.11)
NATL2_17041	PMN2A_RS07730	PMN2A_0905	-0.521	0.358	-6.548***	-0.242	-0.014	-0.603	lpxB	lipid-A-disaccharide synthase	Lipid-A-disaccharide synthase (EC 2.4.1.182)
NATL2_17051	PMN2A_RS07735	PMN2A_0906	0.013	2.247***	-0.196	-0.425	-0.354	-1.3***	lpxA	UDP-N-acetylglucosamine acyltransferase	Acyl-[acyl-carrier-protein]--UDP-N-acetylglucosamine O-acyltransferase (EC 2.3.1.129)
NATL2_17061	PMN2A_RS07740	PMN2A_0907	0.878***	1.434***	-4.257***	0.579	0.049	-1.294***	fabZ	3-hydroxyacyl-ACP dehydratase	(3R)-hydroxymyristoyl-[acyl carrier protein] dehydratase (EC 4.2.1.-)
NATL2_17071	PMN2A_RS07745	PMN2A_0908	0.048	2.086***	-5.826***	0.754	-0.47	-0.16	lpxC	UDP-3-O-(3-hydroxymyristoyl) glucosamine N-acyltransferase	UDP-3-O-[3-hydroxymyristoyl] N-acetylglucosamine deacetylase (EC 3.5.1.-)
NATL2_17081	PMN2A_RS07750	PMN2A_0909	-0.141	0.284	1.944***	0.058	0.955***	0.599		import-associated channel, chloroplast protein IAP75	Outer membrane protein/protective antigen OMA87
NATL2_17091	PMN2A_RS07755	PMN2A_0910	-0.108	2.344***	-4.008***	0.195	0.537	0.873***	purC	phosphoribosylaminoimidazole-succinocarboxamide synthase	Phosphoribosylaminoimidazole-succinocarboxamide synthase (EC 6.3.2.6)
NATL2_17101	PMN2A_RS07760	PMN2A_0911	0.011	-0.369	1.213***	0.09	0.587	0.304	purD	phosphoribosylamine--glycine ligase	Phosphoribosylamine--glycine ligase (EC 6.3.4.13)
NATL2_17111	PMN2A_RS07765	PMN2A_0912	-0.587	-2.67***	0.434	-0.55	-0.93	-0.765	nblS	histidine kinase	Phytochrome-like protein; two-component sensor histidine kinase
NATL2_17121	PMN2A_RS07770	PMN2A_0913	-0.518	-0.957***	0.326	-0.38	-0.739	-2.632***	kaiC	circadian clock protein KaiC	Circadian clock protein KaiC
NATL2_17131	PMN2A_RS07775	PMN2A_0914	-1.113	-2.596***	-6.974***	-0.127	-1.028	-4.131***	kaiB	circadian clock protein KaiB	Circadian oscillation regulator KaiB
NATL2_17141	PMN2A_RS07780	PMN2A_0915	-0.856	1.358***	-0.775	-0.661	-0.663	-1.226***	rplU	50S ribosomal protein L21	LSU ribosomal protein L21p
NATL2_17151	PMN2A_RS07785	PMN2A_0916	-0.603	-0.268	1.792***	0.164	0.258	1.834***	rpmA	50S ribosomal protein L27	LSU ribosomal protein L27p
NATL2_17161	PMN2A_RS07790	PMN2A_0917	-0.588	0.342	-5.909***	-0.611	0.369	0.487		SAM-dependent methyltransferase	SAM-dependent methyltransferase (EC 2.1.1.-)
NATL2_17171	PMN2A_RS07795	PMN2A_0918	0.289	-2.01***	-7.499***	0.28	1.732***	-0.008	truB	tRNA pseudouridine synthase B	tRNA pseudouridine synthase B (EC 4.2.1.70)
NATL2_17181	PMN2A_RS07800	PMN2A_0919	0.378	3.549***	1.549***	0.295	0.962	-0.135	spoIID	sporulation protein	possible sporulation protein SpoIID
NATL2_17191	PMN2A_RS07805	PMN2A_0920	-0.256	-2.497***	-7.829***	-0.319	-1.333***	-2.859***	elaC	ribonuclease Z	Ribonuclease Z (EC 3.1.26.11)
NATL2_17201	PMN2A_RS07810	PMN2A_0921	-0.048	1.233***	1.888***	-0.42	0.019	0.713***		hypothetical protein	Putative lumenal protein, contains 8 pentapeptide repeats, sll0577 homolog
NATL2_17211	PMN2A_RS07815	PMN2A_0922	-0.197	-2.773***	-4.623***	0.401	-1.134	0.244		hypothetical protein	hypothetical protein
NATL2_17221	PMN2A_RS07820	PMN2A_0923	-0.908	-1.855***	-0.848	-0.652	-1.012	-2.944***		hypothetical protein	FIG00941256: hypothetical protein
NATL2_17231	PMN2A_RS07825	PMN2A_0924	-0.351	-6.42***	-4.874***	-0.259	-0.078	0.211		ferredoxin	soluble [2Fe-2S] ferredoxin
NATL2_17241	PMN2A_RS07830	PMN2A_0925	-0.588	0.146	-7.229***	-0.584	-0.164	-0.706	prmA	50S ribosomal protein L11 methyltransferase	Ribosomal protein L11 methyltransferase (EC 2.1.1.-)
NATL2_17251	PMN2A_RS07835	PMN2A_0926	-0.843	-3.39***	-5.956***	-0.796	-2.5***	-2.929***	serA	3-phosphoglycerate dehydrogenase	D-3-phosphoglycerate dehydrogenase (EC 1.1.1.95)
NATL2_17261	PMN2A_RS07840	PMN2A_0927	-0.391	-0.869	1.612***	-0.467	-0.767	-2.01***		hypothetical protein	FIG00940224: hypothetical protein
NATL2_17271	PMN2A_RS07845	PMN2A_0928	-0.108	-0.498	-5.537***	0.193	0.013	0.738		tRNA synthetase RNA-binding protein	FIG001583: hypothetical protein, contains S4-like RNA binding domain
NATL2_17281		PMN2A_2153	0.821	0	0	1.188	1.636***	-4.037***			hypothetical protein
NATL2_17291	PMN2A_RS07855	PMN2A_0929	0.208	4.041***	2.226***	0.226	0.586	0.578	murD	UDP-N-acetylmuramoylalanine--D-glutamate ligase	UDP-N-acetylmuramoylalanine--D-glutamate ligase (EC 6.3.2.9)
NATL2_17301	PMN2A_RS07860	PMN2A_0930	3.334***	1.93***	4.12***	3.096***	1.146***	4.458***		MATH domain-containing protein	Possible MATH domain
NATL2_17311	PMN2A_RS07865	PMN2A_0931	0.453	2.023***	3.382***	0.442	0.877	1.654***		hypothetical protein	FIG00944343: hypothetical protein
NATL2_17321	PMN2A_RS07870	PMN2A_0932	-0.217	4.453***	-4.829***	-0.63	0.596	1.403***		hypothetical protein	FIG00943031: hypothetical protein
NATL2_17331	PMN2A_RS07875	PMN2A_0933	1.471	3.846***	-2.84***	1.115	4.27***	4.482***		hypothetical protein	FIG00943697: hypothetical protein
NATL2_17341	PMN2A_RS07880	PMN2A_0934	1.695***	3.221***	3.873***	1.174	3.023***	2.329***		diguanylate cyclase	Circadian input kinase A
NATL2_17351	PMN2A_RS07885	PMN2A_0935	0.708	0.533	-6.343***	0.46	0.392	-1.945***		hypothetical protein	hypothetical protein
NATL2_17361	PMN2A_RS07890	PMN2A_0936	0.342	-6.321***	0	-0.199	-1.131	-0.687		hypothetical protein	FIG00941284: hypothetical protein
NATL2_17371	PMN2A_RS07895	PMN2A_0937	-0.285	-1.268***	-2.567***	-0.172	0.443	0.689		redox protein	Predicted redox protein
NATL2_17391	PMN2A_RS07900	PMN2A_0938	0.325	-1.55***	-6.95***	0.199	0.96	2.021***		hypothetical protein	FIG00941458: hypothetical protein
NATL2_17401			0.504	1.023	3.342***	0.378	-0.109	-3.005***			FIG00942811: hypothetical protein
	PMN2A_RS07905		0	1.875	-7.277***	-0.763	0.885	-1.309		hypothetical protein	hypothetical protein
NATL2_17411	PMN2A_RS07910	PMN2A_0940	1.894***	-0.905	5.201***	1.347	-2.907***	5.807***		high light inducible protein	FIG00941248: hypothetical protein
NATL2_17421	PMN2A_RS07915	PMN2A_2155	1.772***	-3.154***	4.2***	0.575	-1.339	5.745***		high light inducible protein	hypothetical protein
NATL2_17431	PMN2A_RS07920	PMN2A_0941	-0.173	-1.13	-3.975***	0.826	-2.364***	3.778***		high light inducible protein	High light inducible protein hli11
NATL2_17451	PMN2A_RS07925	PMN2A_0942	0.268	-3.558***	3.652***	0.374	0.288	1.999***		hypothetical protein	FIG00941394: hypothetical protein
NATL2_17471	PMN2A_RS07935	PMN2A_0944	7.179***	8.031***	8.735***	6.07***	7.88***	10.567***		hemagglutinin	possible Hemagglutinin-neuraminidase
NATL2_17481	PMN2A_RS07940	PMN2A_0945	3.301***	2.651***	7.22***	2.298	-2.638***	1.149		hypothetical protein	FIG00941696: hypothetical protein
NATL2_17491	PMN2A_RS07945	PMN2A_0946	2.624***	1.53***	-5.634***	3.104***	-0.484	2.748***		high light inducible protein	FIG00940767: hypothetical protein
NATL2_17501	PMN2A_RS07950	PMN2A_2157	2.478***	-0.403	-5.397***	1.021	0.523	-2.12***		hypothetical protein	FIG00941457: hypothetical protein
	PMN2A_RS07955		-0.734	-1.284***	-5.577***	-0.693	-1.94***	-3.428***		hypothetical protein	FIG00943806: hypothetical protein
NATL2_17521	PMN2A_RS07960	PMN2A_0947	-0.571	-3.037***	-6.623***	0.02	-0.013	-2.138***		membrane protein	FIG00942407: hypothetical protein
NATL2_17531		PMN2A_2159	0.62	2.156***	-6.968***	1.034	-0.383	-4.609***			hypothetical protein
NATL2_17541	PMN2A_RS07965	PMN2A_0948	-0.273	-1.039	-2.438***	-0.026	0.391	-4.219***		hypothetical protein	FIG00943867: hypothetical protein
NATL2_17551	PMN2A_RS07970	PMN2A_2160	-0.052	-4.736***	-6.099***	-0.475	-0.562	-2.61***		hypothetical protein	FIG00944748: hypothetical protein
NATL2_17571	PMN2A_RS07975	PMN2A_0950	0.96	2.166***	-0.136	1.192	1.743***	-0.319		ABC transporter	COG0488: ATPase components of ABC transporters with duplicated ATPase domains
NATL2_17581	PMN2A_RS07980	PMN2A_0951	0.166	0.218	-2.419***	-0.125	1.196	-1.274		hypothetical protein	FIG00944496: hypothetical protein
NATL2_17601	PMN2A_RS07990	PMN2A_2162	0.977	-5.213***	-6.394***	1.277***	2.878***	-1.521***		hypothetical protein	FIG00943665: hypothetical protein
	PMN2A_RS07995		-0.552	-0.845	-7.012***	-0.123	0.015	-2.352***		hypothetical protein	hypothetical protein
NATL2_17611	PMN2A_RS08000	PMN2A_0953	0.065	-6.841***	-5.215***	0.592	1.033	-0.712		hypothetical protein	hypothetical protein
NATL2_17621	PMN2A_RS08005	PMN2A_0954	-0.065	-0.952***	-6.981***	0.434	0.154	-1.799***		hypothetical protein	Methyltransferase type 11
NATL2_17631	PMN2A_RS08010	PMN2A_0955	0.57	0.659	-5.921***	0.379	1.399***	0.428		hypothetical protein	Translation elongation factor P
NATL2_17661	PMN2A_RS08020	PMN2A_0957	0.046	3.306***	-4.622***	0.926	0.579	0.26		hypothetical protein	hypothetical protein
NATL2_17681	PMN2A_RS08030	PMN2A_0958	1.512	-3.148***	-4.499***	2.03	2.845***	-1.069		hypothetical protein	hypothetical protein
NATL2_17691		PMN2A_2165	1.342	0	-4.411***	-0.041	-1.164	-3.072***			hypothetical protein
NATL2_17701	PMN2A_RS08035	PMN2A_0959	0.773	-0.189	-5.171***	1.076	0.262	-4.087***		cupin	Predicted enzyme of the cupin superfamily
NATL2_17711	PMN2A_RS08040	PMN2A_0960	0.03	-0.607	-6.037***	0.68	0.376	-1.097***		hypothetical protein	Protein of unknown function DUF55
NATL2_17721	PMN2A_RS08045	PMN2A_0961	-1.482***	-6.338***	-6.627***	-0.333	-2.526***	-3.363***		hypothetical protein	FIG00940582: hypothetical protein
NATL2_17731	PMN2A_RS08050	PMN2A_0962	-0.774	-0.89***	-6.491***	0.008	0.388	-1.277***		hypothetical protein	FIG00940322: hypothetical protein
NATL2_17741	PMN2A_RS08055	PMN2A_0963	-0.538	-1.754***	0.29	0.019	-0.967	-0.828		DNA-directed RNA polymerase subunit omega	DNA-directed RNA polymerase omega subunit (EC 2.7.7.6)
NATL2_17751	PMN2A_RS08060	PMN2A_0964	-0.114	-0.875	-5.232***	-0.001	0.772	0.569		molecular chaperone DnaK	Chaperone protein DnaK
NATL2_17761		PMN2A_2166	2.306	0	-4.342***	-0.506	0.087	-1.297			hypothetical protein
NATL2_17771	PMN2A_RS08065	PMN2A_0966	-0.322	-1.776***	-6.507***	-0.185	-1.507***	-2.389***	gpmI	2,3-bisphosphoglycerate-independent phosphoglycerate mutase	2,3-bisphosphoglycerate-independent phosphoglycerate mutase (EC 5.4.2.12)
NATL2_17781	PMN2A_RS08070	PMN2A_0967	0.188	1.981***	-6.575***	-0.291	-0.693	0.092	secG	preprotein translocase subunit SecG	Preprotein translocase subunit SecG (TC 3.A.5.1.1)
NATL2_17791	PMN2A_RS08075	PMN2A_0968	0.394	-1.231***	1.441***	0.594	-2.097***	-0.348	groEL	molecular chaperone GroEL	Heat shock protein 60 family chaperone GroEL
NATL2_17801	PMN2A_RS08080	PMN2A_0969	1.224***	0.13	2.058***	1.463***	-1.08***	0.709***	groES	molecular chaperone GroES	Heat shock protein 60 family co-chaperone GroES
NATL2_17811	PMN2A_RS08085	PMN2A_0970	-1.457***	-1.257***	0.966***	-1.603***	-2.288***	-1.299***	atpD	ATP synthase subunit beta	ATP synthase beta chain (EC 3.6.3.14)
NATL2_17821	PMN2A_RS08090	PMN2A_0971	-1.797***	-1.275***	-6.55***	-2.014***	-2.748***	-1.179***	atpC	ATP synthase epsilon chain	ATP synthase epsilon chain (EC 3.6.3.14)
NATL2_17841	PMN2A_RS08100	PMN2A_0973	0.164	0.439	-2.386***	0.508	0.011	-2.004***	pepP	proline aminopeptidase P II	Xaa-Pro aminopeptidase (EC 3.4.11.9)
NATL2_17851	PMN2A_RS08105	PMN2A_0974	0.321	-1.12	-0.482	0.129	0.159	-2.334***		SBC domain-containing protein	Membrane associated SBC domains
NATL2_17861	PMN2A_RS08110	PMN2A_0975	-0.02	1.731***	-0.691	-0.732	0.232	-1.601***		GTP-binding protein	Membrane associated GTPase	Synpcc7942_1153; increased
NATL2_17871	PMN2A_RS08115	PMN2A_0976	-0.217	-1.027***	-7.055***	-0.541	-1.036	-3.117***	nadD	nicotinic acid mononucleotide adenylyltransferase	Nicotinate-nucleotide adenylyltransferase (EC 2.7.7.18) ## bacterial NadD family
NATL2_17881	PMN2A_RS08120	PMN2A_0977	-0.246	-1.794***	-7.861***	-0.618	-0.495	-1.316***	nadE	NAD synthetase	NAD synthetase (EC 6.3.1.5) / Glutamine amidotransferase chain of NAD synthetase
NATL2_17891	PMN2A_RS08125	PMN2A_0978	-2.854***	-4.968***	-5.378***	-2.078***	-3.165***	-2.249***		hypothetical protein	FIG00940726: hypothetical protein
NATL2_17901	PMN2A_RS08130	PMN2A_0979	-2.461***	-4.828***	-6.306***	-4.062***	-4.798***	-0.987		hypothetical protein	FIG00940396: hypothetical protein
NATL2_17911	PMN2A_RS08135	PMN2A_0980	-2.474***	-4.822***	-7.023***	-2.652***	-4.759***	-2.998***	atpG	ATP synthase subunit gamma	ATP synthase gamma chain (EC 3.6.3.14)
NATL2_17921	PMN2A_RS08140	PMN2A_0981	-2.008***	-2.37***	-0.276	-2.237***	-3.712***	-1.515***	atpA	ATP synthase subunit alpha	ATP synthase alpha chain (EC 3.6.3.14)
NATL2_17931	PMN2A_RS08145	PMN2A_0982	-2.157***	-2.15***	-1.206***	-2.083***	-4.371***	-0.731***	atpH	ATP synthase subunit delta	ATP synthase delta chain (EC 3.6.3.14)
NATL2_17941	PMN2A_RS08150	PMN2A_0983	-2.428***	-4.217***	0.823	-2.444***	-4.513***	-3.089***	atpF	ATP synthase subunit b	ATP synthase B chain (EC 3.6.3.14)
NATL2_17951	PMN2A_RS08155	PMN2A_0984	-2.159***	-1.977***	-1.395***	-2.528***	-4.418***	-2.931***		ATP synthase subunit b'	ATP synthase B' chain (EC 3.6.3.14)
NATL2_17961	PMN2A_RS08160	PMN2A_0985	-1.971***	-5.085***	-6.273***	-2.332***	-4.102***	-1.993***	atpE	ATP synthase subunit c	ATP synthase C chain (EC 3.6.3.14)
NATL2_17971	PMN2A_RS08165	PMN2A_0986	-2.359***	-3.41***	-0.654	-2.674***	-4.468***	-3.161***	atpB	ATP synthase subunit a	ATP synthase A chain (EC 3.6.3.14)
NATL2_17981	PMN2A_RS08170	PMN2A_0987	-2.233***	-3.701***	-0.88***	-2.293***	-3.602***	-1.817***		membrane protein	FIG048548: ATP synthase protein I2
NATL2_17991	PMN2A_RS08175	PMN2A_0988	-0.768	0.426	-6.848***	-0.142	-0.786	-2.098***	ftsW	cell division protein FtsW	Cell division protein FtsW
NATL2_18001	PMN2A_RS08180	PMN2A_0989	-0.208	-3.634***	-6.597***	-0.287	-0.688	-2.445***	ccdA	cytochrome C biogenesis protein	Cytochrome c-type biogenesis protein CcdA (DsbD analog)
NATL2_18011	PMN2A_RS08185	PMN2A_0990	-1.225	0.706	-6.357***	-0.052	-0.884	-2.312***	resB	cytochrome C biogenesis protein CcsB	Cytochrome c-type biogenesis protein Ccs1/ResB
NATL2_18021	PMN2A_RS08190	PMN2A_0991	-0.875	2.795***	-5.428***	-0.318	0.817	-1.089		7-cyano-7-deazaguanine reductase	NADPH-dependent 7-cyano-7-deazaguanine reductase (EC 1.7.1.-)
NATL2_18031	PMN2A_RS08195	PMN2A_0992	-3.478***	-7.878***	0	-3.135***	-3.722***	0.313		hypothetical protein	FIG00940849: hypothetical protein
NATL2_18041	PMN2A_RS08200	PMN2A_0993	-0.376	-0.216	-1.59***	0.635	0.157	-0.382	glnB	nitrogen regulatory protein P-II	Nitrogen regulatory protein P-II
NATL2_18051	PMN2A_RS08205	PMN2A_0994	-0.563	-0.373	-5.328***	0.386	-0.057	1.058***		hemolysin	RNA binding methyltransferase FtsJ like
NATL2_18061	PMN2A_RS08210	PMN2A_0995	-1.152***	-6.475***	-8.036***	-2.531***	-5.862***	-6.99***		hypothetical protein	FIG00942655: hypothetical protein	Synpcc7942_0316; increased
NATL2_18071	PMN2A_RS08215	PMN2A_0996	-0.218	-0.227	-6.868***	-0.191	-0.415	-1.622***	purB	adenylosuccinate lyase	Adenylosuccinate lyase (EC 4.3.2.2)
NATL2_18091	PMN2A_RS08225	PMN2A_0998	-0.786	2.302***	-6.097***	-1.005	-1.317***	-3.608***		DEAD/DEAH box helicase	putative DNA helicase
NATL2_18101	PMN2A_RS08230	PMN2A_0999	0.027	-4.733***	-1.511***	-0.068	-0.373	-2.191***	bioF	8-amino-7-oxononanoate synthase	8-amino-7-oxononanoate synthase (EC 2.3.1.47)
NATL2_18111	PMN2A_RS08235	PMN2A_1000	0.011	-4.321***	-6.388***	-0.328	0.274	-3.26***		alpha/beta hydrolase	Biotin synthesis protein bioK
NATL2_18131	PMN2A_RS08245	PMN2A_1002	-0.213	-5.848***	-6.837***	-0.034	-0.297	-3.127***	bioD	dithiobiotin synthetase	Dethiobiotin synthetase (EC 6.3.3.3)
NATL2_18141	PMN2A_RS08250	PMN2A_1003	0.083	-0.576	-0.581	-0.191	0.001	-3.186***	bioA	adenosylmethionine--8-amino-7-oxononanoate aminotransferase BioA	Adenosylmethionine-8-amino-7-oxononanoate aminotransferase (EC 2.6.1.62)
NATL2_18151	PMN2A_RS08255	PMN2A_1004	0.062	-5.514***	-7.146***	1.419	-0.135	-5.757***		molecular chaperone DnaJ	DnaJ-like protein
NATL2_18161	PMN2A_RS08260	PMN2A_1005	-0.419	-4.553***	-6.485***	-0.133	-0.076	-2.677***	gidB	ribosomal RNA small subunit methyltransferase G	rRNA small subunit methyltransferase, glucose inhibited division protein GidB	Synpcc7942_0267; increased
NATL2_18171	PMN2A_RS08265	PMN2A_1006	-0.8	-7.107***	-6.388***	-1.405	-1.461***	-3.285***		aldo/keto reductase	Aldo/keto reductase family
NATL2_18181	PMN2A_RS08270	PMN2A_1007	-1.944***	-2.541***	-5.758***	-1.921***	-4.079***	-3.35***	fer	ferredoxin	Ferredoxin
NATL2_18191	PMN2A_RS08275	PMN2A_1008	-1.393***	-1.514***	-6.608***	-1.667***	-3.486***	-2.522***		hypothetical protein	FIG00941423: hypothetical protein
NATL2_18201	PMN2A_RS08280	PMN2A_1009	-1.571***	-3.57***	-4.907***	-1.681***	-4.785***	-3.854***		hypothetical protein	FIG00941684: hypothetical protein
NATL2_18211	PMN2A_RS08285	PMN2A_1010	0.008	0.371	-6.17***	-0.211	-0.225	-1.369***		hypothetical protein	FOG: HEAT repeat
NATL2_18221		PMN2A_2167	0.028	-2.055***	-4.443***	0.402	-1.733***	-1.081			FIG00942095: hypothetical protein
NATL2_18231	PMN2A_RS08290	PMN2A_1011	-0.913***	-7.317***	-6.371***	-1.134***	-1.507***	-2.526***	putP	sodium:proline symporter	sodium-solute symporter, putative
NATL2_18241	PMN2A_RS08295	PMN2A_1012	-0.903	-2.366***	-6.068***	-0.251	-2.263***	-2.4***		23S rRNA (adenine(2503)-C(2))-methyltransferase RlmN	Ribosomal RNA large subunit methyltransferase N (EC 2.1.1.-)
NATL2_18251	PMN2A_RS08300	PMN2A_1013	-1.259***	-4.763***	-6.711***	-0.468	-3.458***	-2.91***	hli3	high light inducible protein	High light inducible protein hli2
NATL2_18261	PMN2A_RS08305	PMN2A_1014	-1.866***	-3.989***	-2.881***	-1.611***	-4.142***	-4.486***	rpoC2	DNA-directed RNA polymerase subunit beta'	DNA-directed RNA polymerase delta (= beta'') subunit (EC 2.7.7.6)
NATL2_18271	PMN2A_RS08310	PMN2A_1015	-2.291***	-5.035***	-6.363***	-2.157***	-5.073***	-5.476***	rpoC1	DNA-directed RNA polymerase subunit gamma	DNA-directed RNA polymerase gamma subunit (EC 2.7.7.6)
NATL2_18281	PMN2A_RS08315	PMN2A_1016	-1.769***	-2.436***	-1.901***	-1.757***	-4.187***	-4.769***	rpoB	DNA-directed RNA polymerase subunit beta	DNA-directed RNA polymerase beta subunit (EC 2.7.7.6)
NATL2_18291	PMN2A_RS08320	PMN2A_1017	0.245	-1.115***	0.076	0.357	0.451	-0.574	tatD	deoxyribonuclease	Putative deoxyribonuclease YcfH
NATL2_18301	PMN2A_RS08325	PMN2A_1018	-0.609	-1.125***	0.465	-0.457	-0.512	-0.643	rpsT	30S ribosomal protein S20	SSU ribosomal protein S20p
NATL2_18311	PMN2A_RS08330	PMN2A_1019	0.624***	1.647***	0.938***	0.752***	0.658***	0.482***	hisD	histidinol dehydrogenase	Histidinol dehydrogenase (EC 1.1.1.23)
NATL2_18321	PMN2A_RS08335	PMN2A_1020	-0.037	0.614***	3.29***	-0.214	0.207	1.993***	rpi	ribose-5-phosphate isomerase A	Ribose 5-phosphate isomerase A (EC 5.3.1.6)
NATL2_18331	PMN2A_RS08340	PMN2A_1021	0.795	2.188***	3.216***	0.846	1.527***	3.468***		serine protease	Serine proteases, trypsin family:Chymotrypsin serine protease...
NATL2_18341	PMN2A_RS08345	PMN2A_1022	-0.017	0.657	1.616***	-0.186	-0.102	0.917***		ribosome maturation factor RimP	FIG000325: clustered with transcription termination protein NusA
NATL2_18351	PMN2A_RS08350	PMN2A_1023	-1.092	-1.802***	0.666	-0.713	-0.655	-0.69	nusA	transcription termination factor NusA	Transcription termination protein NusA
NATL2_18361	PMN2A_RS08355	PMN2A_1024	-1.401	0.419	2.315***	-1.142	-1.272	-1.827***		DNA-binding protein	COG2740: Predicted nucleic-acid-binding protein implicated in transcription termination
NATL2_18371	PMN2A_RS08360	PMN2A_1025	-0.576***	-0.12	-1.043***	-0.55***	-0.436***	-1.473***	infB	translation initiation factor IF-2	Translation initiation factor 2
NATL2_18381	PMN2A_RS08365	PMN2A_1026	-0.101	0.763	-6.775***	-0.324	0.528	-0.197		membrane protein	FIG00940540: hypothetical protein
NATL2_18391	PMN2A_RS08375	PMN2A_1027	-1.485***	0.47	4.78***	-1.271***	-0.799***	2.985***	folE	GTP cyclohydrolase	GTP cyclohydrolase I (EC 3.5.4.16) type 1
NATL2_18401	PMN2A_RS08380	PMN2A_1028	-0.87	-4.507***	-5.569***	-1.174***	-2.944***	-3.066***		hypothetical protein	hypothetical protein
NATL2_18411	PMN2A_RS08385	PMN2A_1029	0.284	4.228***	-6.321***	-0.17	-1.286	-3.145***		hypothetical protein	protein family PM-24
NATL2_18421	PMN2A_RS08390	PMN2A_1030	-0.328	-1.189***	-6.672***	-0.685	-1.825***	-4.036***		hypothetical protein	FIG00942898: hypothetical protein
NATL2_18431	PMN2A_RS08395	PMN2A_1031	0.233	-1.976***	0.79	0.59	0.163	-0.552		hypothetical protein	protein family PM-12
NATL2_18441	PMN2A_RS08400	PMN2A_1032	0.009	-1.944***	-6.359***	-0.37	-0.49	-2.235***	znuB	manganese ABC transporter	Zinc ABC transporter, inner membrane permease protein ZnuB
NATL2_18451	PMN2A_RS08405	PMN2A_1033	-0.017	-0.529	-7.208***	0.297	-0.072	-2.573***	zur	Fur family transcriptional regulator	Zinc uptake regulation protein ZUR
NATL2_18461	PMN2A_RS08410	PMN2A_1034	-0.933	-1.442***	-5.124***	-0.639	-1.255***	-2.192***	znuC	ABC transporter ATP-binding protein	Zinc ABC transporter, ATP-binding protein ZnuC
NATL2_18471	PMN2A_RS08415	PMN2A_1035	-0.043	-0.991***	-7.08***	-0.01	0.199	-0.312	znuA	metal ABC transporter substrate-binding protein	Zinc ABC transporter, periplasmic-binding protein ZnuA
NATL2_18481	PMN2A_RS08420	PMN2A_1036	-0.383	-3.201***	-1.121***	-0.498	-1.764***	-4.238***		hypothetical protein	predicted protein
NATL2_18491	PMN2A_RS08425	PMN2A_1037	0.219	-1.424***	-3.258***	0.157	-0.731	-4.333***		cobalamin biosynthesis protein CobW	Putative metal chaperone, involved in Zn homeostasis, GTPase of COG0523 family
NATL2_18501	PMN2A_RS08430	PMN2A_1038	-0.691	-0.954	-3.053***	-0.346	-1.127	-4.69***		hypothetical protein	High-affnity carbon uptake protein Hat/HatR
NATL2_18511		PMN2A_2168	3.532***	5.043***	-0.837	4.777***	3.215***	0.935			hypothetical protein
NATL2_18521	PMN2A_RS08435	PMN2A_1039	-0.113	-2.065***	5.183***	-0.527	0.148	0.639		dioxygenase	Possible Trypsin
	PMN2A_RS08440	PMN2A_1040	-0.06	-2.722***	0	0.635	-0.438	-0.137		hypothetical protein	FIG00941935: hypothetical protein
NATL2_18541	PMN2A_RS08450	PMN2A_1042	-2.609***	-5.192***	1.571	-0.477	-2.091***	-1.511		hemagglutinin	possible Hemagglutinin-neuraminidase
NATL2_18561	PMN2A_RS08455	PMN2A_1044	-1.05***	-2.516***	-6.716***	-0.876	-1.177***	-3.517***	urtE	urea ABC transporter ATP-binding protein	Urea ABC transporter, ATPase protein UrtE
NATL2_18571	PMN2A_RS08460	PMN2A_1045	-0.984	-1.623***	-7.283***	-0.111	-1.233***	-2.997***	urtD	urea ABC transporter ATP-binding protein	Urea ABC transporter, ATPase protein UrtD
NATL2_18581	PMN2A_RS08465	PMN2A_1046	-0.063	-0.819	-6.139***	-0.129	-0.753	-3.945***	urtC	urea ABC transporter permease	Urea ABC transporter, permease protein UrtC
NATL2_18591	PMN2A_RS08470	PMN2A_1047	0.429	-1.486***	-6.444***	0.102	-0.304	-3.529***	urtB	branched-chain amino acid ABC transporter	Urea ABC transporter, permease protein UrtB
NATL2_18601	PMN2A_RS08475	PMN2A_1048	-2.537***	-0.313	-0.248	-2.293***	-1.573***	-2.122***		ABC transporter substrate-binding protein	Urea ABC transporter, substrate binding protein UrtA
NATL2_18611	PMN2A_RS08480	PMN2A_1049	-0.719	-0.066	0.742	-0.678	-0.943	-3.328***	ureG	urease accessory protein UreG	Urease accessory protein UreG
NATL2_18621	PMN2A_RS08485	PMN2A_1050	-0.47	2.144***	1.017	0.159	-0.424	-1.414***	ureF	urease accessory protein UreF	Urease accessory protein UreF
NATL2_18641	PMN2A_RS08495	PMN2A_1052	-2.057***	-4.903***	-6.332***	-0.663	-1.361***	-4.876***	ureD	urease accessory protein UreD	Urease accessory protein UreD
NATL2_18651	PMN2A_RS08500	PMN2A_1053	-1.161	-0.301	-6.542***	-0.687	-1.232***	-2.881***	ureA	urease subunit gamma	Urease gamma subunit (EC 3.5.1.5)
NATL2_18661	PMN2A_RS08505	PMN2A_1054	-1.172***	-7.181***	-6.854***	-1.236***	-1.369***	-3.431***	ureB	urease subunit beta	Urease beta subunit (EC 3.5.1.5)
NATL2_18671	PMN2A_RS08510	PMN2A_1055	-1.514***	-3.059***	-6.318***	-1.213***	-2.186***	-3.364***	ureC	urease subunit alpha	Urease alpha subunit (EC 3.5.1.5)
NATL2_18681	PMN2A_RS08515	PMN2A_1056	-2.509***	4.443***	0	-0.472	-1.315	-0.541		hypothetical protein	FIG00943500: hypothetical protein
NATL2_18701	PMN2A_RS08520	PMN2A_2171	0.384	-5.27***	-3.828***	1.233	-0.221	-0.685		hypothetical protein	hypothetical protein
NATL2_18711	PMN2A_RS08525	PMN2A_1057	-1.093	-2.72***	-5.954***	-0.892	-2.233***	-0.728		porin	Possible porin precursor
NATL2_18721		PMN2A_2172	-0.445	-6.478***	-6.176***	-0.15	-1.506	-2.639***			FIG00943404: hypothetical protein
NATL2_18731		PMN2A_2173	-0.748	-7.823***	-6.703***	-1.209***	-2.737***	-3.352***			FIG00943795: hypothetical protein
NATL2_18741	PMN2A_RS08530	PMN2A_1058	0.346	-0.227	-0.571	-0.256	-0.444	-2.836***		hypothetical protein	hypothetical protein
NATL2_18751	PMN2A_RS08535	PMN2A_1059	-0.879	-1.823***	-0.662	-0.306	-0.523	-0.846	rbpD	RNA-binding protein	RNA-binding region RNP-1 (RNA recognition motif)
NATL2_18761		PMN2A_1060	-0.363	-0.613	1.116	-0.084	-0.444	1.689***	rpsU		SSU ribosomal protein S21p
NATL2_18801	PMN2A_RS08550	PMN2A_1063	-0.329	-0.469	0.931***	-0.197	-0.314	0.527		radical SAM protein	SAM radical protein, elongator protein
NATL2_18821	PMN2A_RS08560	PMN2A_1065	-1.06	-0.411	-6.312***	-0.737	-0.067	0.849		ATP-dependent Clp protease ClpS	ATP-dependent Clp protease adaptor protein ClpS
NATL2_18841	PMN2A_RS08570	PMN2A_1067	0.118	-1.167***	-6.62***	0.122	0.311	-0.839***	rne	ribonuclease E	Cytoplasmic axial filament protein CafA and Ribonuclease G (EC 3.1.4.-) @ Ribonuclease E (EC 3.1.26.12)
NATL2_18851	PMN2A_RS08575	PMN2A_1068	-0.905	-1.258***	-5.89***	-0.505	-0.271	-1.057***	rnhB	ribonuclease HII	Ribonuclease HII (EC 3.1.26.4)
NATL2_18861	PMN2A_RS08580	PMN2A_1069	0.475	0.799	2.723***	0.713	1.4***	1.585***		hypothetical protein	Nucleoside-diphosphate-sugar pyrophosphorylase involved in lipopolysaccharide biosynthesis/translation initiation factor 2B, gamma/epsilon subunits (eIF-2Bgamma/eIF-2Bepsilon)
NATL2_18871	PMN2A_RS08585	PMN2A_1070	-0.307	-0.93	1.001***	-0.434	-0.209	0.699	pheA	chorismate mutase	Prephenate dehydratase (EC 4.2.1.51)
NATL2_18881	PMN2A_RS08590	PMN2A_1071	-0.074	0.056	0.411	-0.019	0.852	1.216***		delta(24)-sterol C-methyltransferase	2-methyl-6-phytyl-1,4-benzoquinone methyltransferase / 2-methyl-6-solanyl-1,4-benzoquinone methyltransferase
NATL2_18891	PMN2A_RS08595	PMN2A_1072	-0.5	-0.65	2.085***	0.33	0.636	1.271***		ATP-dependent protease	Uncharacterized protein, similar to the N-terminal domain of Lon protease
NATL2_18901	PMN2A_RS08600	PMN2A_1073	-0.427	-0.282	2.27***	-0.344	-0.521***	0.653***	rpsJ	30S ribosomal protein S10	SSU ribosomal protein S10p (S20e)
NATL2_18911	PMN2A_RS08605	PMN2A_1074	-0.851***	-0.254	1.221***	-1.017***	-1.463***	-0.299	tufA	elongation factor Tu	Translation elongation factor Tu
NATL2_18921	PMN2A_RS08610	PMN2A_1075	-1.422***	-1.337***	1.065***	-1.283***	-1.958***	-0.185	fusA	elongation factor G	Translation elongation factor G	Synpcc7942_2082; increased
NATL2_18931	PMN2A_RS08615	PMN2A_1076	-1.178***	-0.466	-0.263	-1.276***	-2.039***	-1.567***	rpsG	30S ribosomal protein S7	SSU ribosomal protein S7p (S5e)
NATL2_18941	PMN2A_RS08620	PMN2A_1077	-0.636	0.455	0.607***	-0.619	-0.991***	-1.289***	rpsL	30S ribosomal protein S12	SSU ribosomal protein S12p (S23e)
NATL2_18951	PMN2A_RS08625	PMN2A_1078	0.267	1.393***	1.523***	0.567	0.942***	-0.032	gltB	glutamate synthase	Ferredoxin-dependent glutamate synthase (EC 1.4.7.1)
NATL2_18961	PMN2A_RS08630	PMN2A_1079	1.029	1.319***	-6.83***	1.868	2.132***	1.439***		hypothetical protein	Uncharacterized YCII family conserved protein
NATL2_18971	PMN2A_RS08635	PMN2A_1080	0.662	1.436***	-6.819***	0.327	0.276	-1.761***		lipoyl synthase	Lipoate synthase
NATL2_18981	PMN2A_RS08640	PMN2A_1081	-0.362	-0.131	-1.231***	-0.072	0.29	-0.731	cobJ	precorrin-3 methylase	Cobalamin biosynthesis protein CbiG / Cobalt-precorrin-3b C17-methyltransferase
NATL2_18991	PMN2A_RS08645	PMN2A_1082	0.952***	1.956***	2.06***	0.56	1.068***	0.84***	psaA	photosystem I P700 chlorophyll a apoprotein A1	photosystem I P700 chlorophyll a apoprotein subunit Ia (PsaA)
NATL2_19001	PMN2A_RS08650	PMN2A_1083	0.34	0.758***	0.531***	0.028	-0.157	-0.936***	psaB	photosystem I P700 chlorophyll a apoprotein A2	photosystem I P700 chlorophyll a apoprotein subunit Ib (PsaB)
NATL2_19011	PMN2A_RS08655	PMN2A_1084	1.213***	2.733***	3.166***	0.76***	1.832***	2.089***	psaL	phosphorylase / photosystem I reaction center protein subunit XI; Provisional	photosystem I subunit XI (PsaL)
NATL2_19021	PMN2A_RS08660	PMN2A_1085	1.041	1.248	5.889***	0.589	1.246	2.739***	psaI	photosystem I reaction center subunit VIII	photosystem I subunit VIII (PsaI)
NATL2_19031	PMN2A_RS08665	PMN2A_1086	-0.023	-1.848***	-1.079	-0.213	-0.477	-1.377***		hypothetical protein	possible Annexin
NATL2_19041	PMN2A_RS08670	PMN2A_1087	0.683	1.942***	4.51***	0.818	2.515***	1.41***		glycosyl transferase	Glycosyltransferase
NATL2_19051	PMN2A_RS08675	PMN2A_1088	-0.291	-0.36	-5.966***	0.226	0.133	-0.578		hydrolase	FIG00940570: hypothetical protein
NATL2_19071		PMN2A_2175	-1.23	-1.301	-4.803***	-1.122	-0.735	-0.722			hypothetical protein
NATL2_19081	PMN2A_RS08685	PMN2A_1090	-1.499***	-2.161***	-6.616***	-1.973***	-1.994***	-0.93		hypothetical protein	FIG00944079: hypothetical protein
NATL2_19091	PMN2A_RS08690	PMN2A_1091	0.033	-0.088	2.649***	-0.213	-0.058	0.342		hypothetical protein	TolA protein
NATL2_19101		PMN2A_1092	-0.132	-0.062	3.18***	-0.207	0.636	0.617			Translation elongation factor P
NATL2_19121	PMN2A_RS08700	PMN2A_2177	-0.127	1.624***	0	1.678	1.265	0.08		hypothetical protein	hypothetical protein
NATL2_19131	PMN2A_RS08705	PMN2A_1093	-0.184	0.105	-3.932***	-0.861	0.58	0.733		hypothetical protein	Translation elongation factor P
NATL2_19141		PMN2A_1094	0.112	2.189***	5.469***	0.077	1.198***	1.784***			Translation elongation factor P
NATL2_19151	PMN2A_RS08715	PMN2A_1095	0.23	2.459***	0	0.107	1.72***	4.387***		hypothetical protein	hypothetical protein
NATL2_19181	PMN2A_RS08730	PMN2A_1096	-1.218	-0.361	-4.592***	0.215	-0.793	-0.941		hypothetical protein	hypothetical protein
NATL2_19191	PMN2A_RS08735	PMN2A_1097	0.003	-5.813***	-2.834***	-1.958	-2.287***	-1.305		hypothetical protein	FIG00942755: hypothetical protein
NATL2_19201	PMN2A_RS08750	PMN2A_1098	0.618	0.851	-1.263***	0.86	1.663***	0.124	alr	alanine racemase	Alanine racemase (EC 5.1.1.1)
NATL2_19211	PMN2A_RS08755	PMN2A_1099	-1.803***	-4.524***	-5.974***	-1.139***	-2.557***	-2.522***	mcrA	HNH endonuclease	HNH endonuclease family protein
NATL2_19221	PMN2A_RS08760	PMN2A_1100	-0.748	-0.83	-6.128***	-0.414	-0.118	0.335	prfA	peptide chain release factor 1	Peptide chain release factor 1
NATL2_19231	PMN2A_RS08765	PMN2A_1101	-0.838	-1.493***	-0.604	-0.763	-1.375***	-0.137	rpmE	50S ribosomal protein L31	LSU ribosomal protein L31p
NATL2_19251	PMN2A_RS08775	PMN2A_1103	-0.769***	-0.679***	-0.258	-0.727***	-1.181***	-0.743***	rplM	50S ribosomal protein L13	LSU ribosomal protein L13p (L13Ae)
NATL2_19261	PMN2A_RS08780	PMN2A_1104	1.295***	0.82***	3.051***	1.285***	2.39***	2.556***	truA	tRNA pseudouridine synthase A	tRNA pseudouridine synthase A (EC 4.2.1.70)
NATL2_19271	PMN2A_RS08785	PMN2A_1105	-1.34***	-1.853***	0.58***	-1.215***	-2.363***	-1.353***	rplQ	50S ribosomal protein L17	LSU ribosomal protein L17p
NATL2_19281	PMN2A_RS08790	PMN2A_1106	-1.726***	-0.169	-3.864***	-1.618***	-3.062***	-2.389***	rpoA	DNA-directed RNA polymerase subunit alpha	DNA-directed RNA polymerase alpha subunit (EC 2.7.7.6)
NATL2_19301	PMN2A_RS08800	PMN2A_1108	-0.486	-0.211	2.316***	-0.47	-0.364	0.414	rpsM	30S ribosomal protein S13	SSU ribosomal protein S13p (S18e)
NATL2_19311	PMN2A_RS08805	PMN2A_1110	0.543	1.837***	0.916***	0.914	1.184***	0.312	adk	adenylate kinase	Adenylate kinase (EC 2.7.4.3)
NATL2_19321	PMN2A_RS08810	PMN2A_1111	-1.133***	0.09	-0.151	-0.952***	-0.655***	-0.773***	secY	preprotein translocase subunit SecY	Preprotein translocase secY subunit (TC 3.A.5.1.1)
NATL2_19331	PMN2A_RS08815	PMN2A_1112	-0.981	-2.03***	-0.973***	-0.591	-1.117***	-1.058***	rplO	50S ribosomal protein L15	LSU ribosomal protein L15p (L27Ae)
NATL2_19341	PMN2A_RS08820	PMN2A_1113	-0.931***	0.024	-0.068	-0.966***	-1.864***	-1.595***	rpsE	30S ribosomal protein S5	SSU ribosomal protein S5p (S2e)
NATL2_19351	PMN2A_RS08825	PMN2A_1114	-1.072***	-1.485***	-7.253***	-1.297***	-2.601***	-2.591***	rplR	50S ribosomal protein L18	LSU ribosomal protein L18p (L5e)
NATL2_19361	PMN2A_RS08830	PMN2A_1115	-1.098	-0.384	0.003	-1.069	-1.813***	-1.619***	rplF	50S ribosomal protein L6	LSU ribosomal protein L6p (L9e)
NATL2_19371	PMN2A_RS08835	PMN2A_1116	-1.129***	-1.916***	-6.098***	-1.142***	-2.295***	-3.251***	rpsH	30S ribosomal protein S8	SSU ribosomal protein S8p (S15Ae)
NATL2_19381	PMN2A_RS08840	PMN2A_1117	-0.99	0.344	-0.737	-1.216	-1.896***	-2.779***	rplE	50S ribosomal protein L5	LSU ribosomal protein L5p (L11e)
NATL2_19391	PMN2A_RS08845	PMN2A_1118	-0.725***	-0.831***	-6.877***	-1.191***	-1.717***	-2.814***	rplX	50S ribosomal protein L24	LSU ribosomal protein L24p (L26e)
NATL2_19401	PMN2A_RS08850	PMN2A_1119	-0.929	0.369	0.489	-1.098	-2.217***	-2.781***	rplN	50S ribosomal protein L14	LSU ribosomal protein L14p (L23e)
NATL2_19411	PMN2A_RS08855	PMN2A_1120	-0.794	0.221	0.446	-0.903	-2.423***	-1.844***	rpsQ	30S ribosomal protein S17	SSU ribosomal protein S17p (S11e)
NATL2_19421		PMN2A_1121	-0.858	1.258	1.272***	-1.163	-3.685***	-1.118	rpmC		LSU ribosomal protein L29p (L35e)
NATL2_19431	PMN2A_RS08860	PMN2A_1122	-0.729	0.686	0.146	-0.865	-1.487***	-1.848***	rplP	50S ribosomal protein L16	LSU ribosomal protein L16p (L10e)
NATL2_19441	PMN2A_RS08865	PMN2A_1123	-0.657	-0.177	1.444***	-0.786	-1.142	-1.591***	rpsC	30S ribosomal protein S3	SSU ribosomal protein S3p (S3e)
NATL2_19451	PMN2A_RS08870	PMN2A_1124	-0.636	-0.875	0.404	-0.921	-1.757***	-1.306***	rplV	50S ribosomal protein L22	LSU ribosomal protein L22p (L17e)
NATL2_19461	PMN2A_RS08875	PMN2A_1125	-0.661	0.656	-0.592	-1.094	-1.678***	-0.938	rpsS	30S ribosomal protein S19	SSU ribosomal protein S19p (S15e)
NATL2_19471	PMN2A_RS08880	PMN2A_1126	-0.673***	0.146	-1.195***	-0.836***	-1.146***	-1.214***	rplB	50S ribosomal protein L2	LSU ribosomal protein L2p (L8e)
NATL2_19481	PMN2A_RS08885	PMN2A_1127	-0.617	0.139	0.506	-0.718	-1.27***	-0.403	rplW	50S ribosomal protein L23	LSU ribosomal protein L23p (L23Ae)
NATL2_19491	PMN2A_RS08890	PMN2A_1128	-0.633***	1.138***	2.13***	-0.712***	-0.898***	-0.908***	rplD	50S ribosomal protein L4	LSU ribosomal protein L4p (L1e)
NATL2_19501	PMN2A_RS08895	PMN2A_1129	-0.764	1.06***	0.667***	-0.76	-0.589	-0.984***	rplC	50S ribosomal protein L3	LSU ribosomal protein L3p (L3e)
NATL2_19511	PMN2A_RS08900	PMN2A_1130	0.079	-0.636	0.479	-0.027	-0.252	-1.504***		NAD(P)H-quinone oxidoreductase subunit N	Putative subunit of NAD(P)H:quinone oxidoreductase	Synpcc7942_2234; decreased
NATL2_19521	PMN2A_RS08905	PMN2A_1131	-0.425	-0.534	-6.426***	-0.639	-0.833	-1.521***	hycB	hypothetical protein	Light dependent period modulator LdpA
NATL2_19531	PMN2A_RS08915	PMN2A_1132	-0.499	-4.585***	-3.184***	-0.443	-0.816	-0.086		haloacid dehalogenase	HAD superfamily hydrolase
NATL2_19541	PMN2A_RS08920	PMN2A_1133	0.064	1.18***	-0.131	0.497	0.682	-2.803***	recA	protein RecA	RecA protein
NATL2_19551	PMN2A_RS08925	PMN2A_1134	0.564	-2.383***	-5.485***	-0.032	-0.89	-3.762***		hypothetical protein	FIG00940150: hypothetical protein
NATL2_19561	PMN2A_RS08930	PMN2A_1135	-0.143	-6.655***	-6.654***	-0.018	-0.243	-1.961***	dinG	helicase	FIG00940883: hypothetical protein
NATL2_19571	PMN2A_RS08935	PMN2A_1136	0.186	1.315***	-7.909***	-0.201	0.272	-2.622***	tyrA	arogenate dehydrogenase	Arogenate dehydrogenase (EC 1.3.1.43)
NATL2_19581	PMN2A_RS08940	PMN2A_1137	-1.056	2.424***	-4.993***	0.496	-1.527***	-2.369***		phytoene dehydrogenase	Neurosporene desaturase (EC 1.-.-.-)
NATL2_19591	PMN2A_RS08945	PMN2A_1138	-1.143	-2.22***	0.83	-0.39	-0.699	-0.019		kinase	Ribulosamine/erythrulosamine 3-kinase potentially involved in protein deglycation
NATL2_19601	PMN2A_RS08950	PMN2A_1139	2.827***	1.497***	2.328***	2.845***	0.81***	0.828***		hypothetical protein	Hypothetical membrane protein, PMM1568 homolog
NATL2_19611	PMN2A_RS08955	PMN2A_1140	-0.022	-2.754***	-5.381***	-1.064	-0.437	-0.942		peptidase	Metal-dependent protease of the PAD1/JAB1 superfamily
NATL2_19621	PMN2A_RS08960	PMN2A_1141	-0.401	-2.081***	-6.23***	0.468	-1.241***	-2.976***	thiF	molybdenum cofactor biosynthesis protein MoeB	Sulfur carrier protein adenylyltransferase ThiF
NATL2_19631	PMN2A_RS08965	PMN2A_1142	-0.424	-1.514***	0.321	-0.118	-0.394	-3.387***		hypothetical protein	Cob(I)alamin adenosyltransferase (EC 2.5.1.17)
NATL2_19641	PMN2A_RS08970	PMN2A_1143	-0.333	-0.987***	-6.534***	-0.036	0.023	-0.387		hypothetical protein	ATP-utilizing enzyme of the PP-loop superfamily
NATL2_19651	PMN2A_RS08975	PMN2A_1144	-0.124	-0.299	0.559	-0.162	0.463	1.692***	speD	S-adenosylmethionine decarboxylase	S-adenosylmethionine decarboxylase proenzyme (EC 4.1.1.50), prokaryotic class 1B	Synpcc7942_2043; increased
NATL2_19661	PMN2A_RS08980	PMN2A_1145	-0.956	-0.776	-7.191***	-0.174	-0.217	-1.749***	recF	DNA recombination protein RecF	DNA recombination and repair protein RecF
NATL2_19671	PMN2A_RS08990	PMN2A_1146	-0.874	-0.774	-5.369***	-0.381	-0.801***	-1.765***		GNAT family acetyltransferase	GNAT family acetyltransferase
NATL2_19681	PMN2A_RS08995	PMN2A_1147	-0.762	2.096***	-5.978***	-0.723	-1.099***	-2.384***	ppc	phosphoenolpyruvate carboxylase	Phosphoenolpyruvate carboxylase (EC 4.1.1.31)
NATL2_19691	PMN2A_RS09000	PMN2A_1148	-0.58	-1.606***	0.74	-0.665	-0.694	-1.352***		glutamate--cysteine ligase	FIG00940683: hypothetical protein
NATL2_19701	PMN2A_RS09005	PMN2A_1149	0.177	2.991***	1.497***	0.298	0.93***	1.647***		anthranilate synthase	Anthranilate synthase, aminase component (EC 4.1.3.27)
NATL2_19711	PMN2A_RS09010	PMN2A_1150	0.648***	2.887***	2.991***	0.725***	1.903***	2.691***	psaD	photosystem I protein PsaD	photosystem I subunit II (PsaD)	Synpcc7942_1002; increased
NATL2_19721	PMN2A_RS09015	PMN2A_1151	1.582***	0.617	5.291***	1.83***	0.427	3.341***		histidine kinase	Signal transduction histidine kinase
NATL2_19731	PMN2A_RS09020	PMN2A_1152	-0.652	-1.277***	-6.301***	-0.459	0.246	-1.911***		cell division protein FtsW	Rod shape-determining protein RodA
NATL2_19751	PMN2A_RS09030	PMN2A_1154	0.354	2.416***	1.835***	0.289	0.962	-0.114	hemF	coproporphyrinogen III oxidase	Coproporphyrinogen III oxidase, aerobic (EC 1.3.3.3)
NATL2_19761	PMN2A_RS09035	PMN2A_1155	-0.547	0.382	-6.963***	0.275	-0.82	-1.801***		dehydrogenase	Possible N-acetylmuramoyl-L-alanine amidase
NATL2_19771	PMN2A_RS09040	PMN2A_1156	0.335	-3.083***	0.083	0.268	-1.383***	-4.094***		hypothetical protein	FIG00941210: hypothetical protein
NATL2_19791	PMN2A_RS09045	PMN2A_1157	-0.311	-0.797	-6.318***	-0.287	-0.187	-1.916***	rnd	ribonuclease D	Ribonuclease D related protein
NATL2_19801	PMN2A_RS09050	PMN2A_1158	-0.433	-2.981***	-7.384***	-0.236	0.084	-2.157***		hypothetical protein	FIG00940305: hypothetical protein
NATL2_19821	PMN2A_RS09065	PMN2A_1160	0.025	0.308	-6.553***	0.167	1.593***	1.281***		hypothetical protein	FIG00940873: hypothetical protein
NATL2_19831	PMN2A_RS09070	PMN2A_1161	-0.306	-2.119***	-5.701***	-0.522	-1.933***	-0.247		hypothetical protein	FIG00941478: hypothetical protein
NATL2_19841	PMN2A_RS09075	PMN2A_1162	0.044	0.978***	-6.267***	0.309	0.956	0.488	tas	oxidoreductase	Aldo/keto reductase family
NATL2_19851	PMN2A_RS09080	PMN2A_1163	-1.359***	-2.794***	-6.407***	-1.331***	-1.498***	-2.445***		carboxylase	Possible conserved carboxylase domain
NATL2_19861	PMN2A_RS09085	PMN2A_1164	-0.725	-1.807***	-6.295***	-0.546	-1.174***	-2.033***	purM	phosphoribosylformylglycinamidine cyclo-ligase	Phosphoribosylformylglycinamidine cyclo-ligase (EC 6.3.3.1)
NATL2_19871	PMN2A_RS09090	PMN2A_1165	-0.418	-0.398	-0.386	-0.425	-0.58	-1.768***	cmk	bifunctional pantoate ligase/cytidylate kinase	Pantoate--beta-alanine ligase (EC 6.3.2.1) / Cytidylate kinase (EC 2.7.4.14)
NATL2_19881	PMN2A_RS09095	PMN2A_1166	0.331	1.046	4.348***	0.371	1.517	1.53***	wzb	phosphotyrosine protein phosphatase	Low molecular weight phosphotyrosine protein phosphatase
NATL2_19891	PMN2A_RS09100	PMN2A_1167	-1.158	-0.077	-6.932***	0.154	0.219	-1.119***	pebB	phycoerythrobilin:ferredoxin oxidoreductase	Phycoerythrobilin:ferredoxin oxidoreductase PebB (EC 1.3.7.3)
NATL2_19901	PMN2A_RS09105	PMN2A_1168	-0.501	0.644	-7.014***	0.217	0.544	-0.026	pebA	15,16-dihydrobiliverdin:ferredoxin oxidoreductase	15,16-dihydrobiliverdin:ferredoxin oxidoreductase PebA (EC 1.3.7.2)
NATL2_19911	PMN2A_RS09110	PMN2A_1169	-0.303	-0.859	-5.527***	-0.183	0.463	0.138	ho1	heme oxygenase	Heme oxygenase (EC 1.14.99.3)
NATL2_19921	PMN2A_RS09115	PMN2A_1170	0.661	1.424***	1.951***	0.688	-0.098	-0.589	icd	isocitrate dehydrogenase	Isocitrate dehydrogenase [NADP] (EC 1.1.1.42)
NATL2_19931	PMN2A_RS09120	PMN2A_1171	0.241	1.563***	3.38***	0.071	1.169	1.159		hypothetical protein	FIG00941389: hypothetical protein
NATL2_19941	PMN2A_RS09125	PMN2A_1172	-0.073	0.321	-1.816***	-0.367	-0.205	-0.624	lldD	lactate dehydrogenase	L-lactate dehydrogenase (EC 1.1.2.3)
NATL2_19951	PMN2A_RS09130	PMN2A_1173	0.857	0.656	5.445***	-0.021	0.86***	3.181***	galM	galactose mutarotase	Galactose mutarotase and related enzymes
NATL2_19961	PMN2A_RS09135	PMN2A_1174	1.215***	1.358***	4.904***	1.052***	1.509***	4.284***		alpha/beta hydrolase	Possible alpha/beta hydrolase superfamily, slr1235 homolog
NATL2_19971	PMN2A_RS09140	PMN2A_1175	0.317	1.447***	2.23***	0.346	1.202***	0.843***	kefB	potassium transporter	Na+/H+ antiporter
NATL2_19981	PMN2A_RS09145	PMN2A_1176	0.027	-3.743***	-7.144***	0.348	-3.303***	-2.751***	glgP	glycogen phosphorylase	Glycogen phosphorylase (EC 2.4.1.1)
NATL2_19991	PMN2A_RS09150	PMN2A_1177	0.478	1.16***	0.353	0.524	1.704***	1.913***		hypothetical protein	FIG00941479: hypothetical protein
NATL2_20001	PMN2A_RS09155	PMN2A_1178	0.174	-1.847***	-6.124***	0.229	-1.902***	-3.864***		hypothetical protein	FIG00940064: hypothetical protein
NATL2_20011	PMN2A_RS09165	PMN2A_1179	0.031	1.617***	-4.709***	-0.164	0.615	-1.436***	rnc	ribonuclease III	Ribonuclease III (EC 3.1.26.3)
NATL2_20021	PMN2A_RS09170	PMN2A_1180	0.167	-0.492	-6.588***	0.221	1.035	0.266		hypothetical protein	FIG00940915: hypothetical protein
NATL2_20031	PMN2A_RS09175	PMN2A_1181	-0.147	-0.411	4.754***	0.212	0.021	-0.387	rimM	ribosome maturation factor RimM	16S rRNA processing protein RimM
NATL2_20051	PMN2A_RS09185	PMN2A_1183	0.057	1.406***	2.102***	-0.062	1.032***	0.221	glmS	glutamine amidotransferase	Glucosamine--fructose-6-phosphate aminotransferase [isomerizing] (EC 2.6.1.16)
NATL2_20061	PMN2A_RS09190	PMN2A_1184	0.518	1.564***	1.66***	0.672	1.35***	1.64***	psaC	photosystem I iron-sulfur center	photosystem I iron-sulfur center subunit VII (PsaC)
NATL2_20081	PMN2A_RS09200	PMN2A_1186	-0.309	1.392***	1.64***	-0.743	-0.225	-0.19	fabF	3-oxoacyl-ACP synthase	3-oxoacyl-[acyl-carrier-protein] synthase, KASII (EC 2.3.1.41)
NATL2_20091	PMN2A_RS09205	PMN2A_1187	-1.253***	-1.606***	1.346***	-1.337***	-1.719***	-0.227	tktA	transketolase	Transketolase (EC 2.2.1.1)
NATL2_20101	PMN2A_RS09210	PMN2A_1188	-0.332	-2.102***	-2.888***	-0.099	-2.891***	-4.757***	thiC	phosphomethylpyrimidine synthase	Thiamin biosynthesis protein ThiC
NATL2_20111	PMN2A_RS09215	PMN2A_1189	0.022	-5.277***	-6.093***	0.012	-1.215	-2.942***		hypothetical protein	FIG00940334: hypothetical protein
NATL2_20121	PMN2A_RS09220	PMN2A_1190	-1.01***	-1.376***	-6.72***	-1.549***	-1.575***	-1.812***		hydrolase	N-acetyl-L,L-diaminopimelate deacetylase homolog (EC 3.5.1.18)	Synpcc7942_1970; decreased
NATL2_20131	PMN2A_RS09225	PMN2A_1191	-0.502	-7.445***	-7.213***	-0.044	-0.506	-1.556***		hypothetical protein	TPR repeat precursor
NATL2_20141	PMN2A_RS09230	PMN2A_1192	-0.329	2.1***	-4.819***	0.201	-0.703	-0.628	ruvB	Holliday junction DNA helicase RuvB	Holliday junction DNA helicase RuvB
NATL2_20151	PMN2A_RS09235	PMN2A_1193	0.381	4.552***	3.828***	0.483	1.432	1.718***	smpB	SsrA-binding protein	tmRNA-binding protein SmpB
NATL2_20161	PMN2A_RS09240	PMN2A_1194	-0.769	-0.919***	-6.296***	-0.412	-0.473	0.772***		hypothetical protein	FIG00940708: hypothetical protein
NATL2_20171	PMN2A_RS09245	PMN2A_1195	-0.595	0.607	1.45***	-0.485	-0.217	-1.532***	lysS	lysyl-tRNA synthetase	Lysyl-tRNA synthetase (class II) (EC 6.1.1.6)
NATL2_20181	PMN2A_RS09250	PMN2A_1196	-0.284	0.718***	4.054***	0.056	0.446***	2.833***		XRE family transcriptional regulator	two component transcriptional regulator, winged helix family
NATL2_20191	PMN2A_RS09255	PMN2A_1197	-0.063	-0.064	2.61***	0.314	0.972	0.163		hypothetical protein	Rod shape-determining protein MreD
NATL2_20201	PMN2A_RS09260	PMN2A_1198	-0.543	-0.665	3.093***	0.038	-0.032	0.901	mreC	rod shape-determining protein MreC	Rod shape-determining protein MreC
NATL2_20211	PMN2A_RS09265	PMN2A_1199	-0.072	-1.826***	-0.627	-0.044	-0.851***	0.034	mreB	rod shape-determining protein MreB	Rod shape-determining protein MreB
NATL2_20221	PMN2A_RS09270	PMN2A_1200	0.277	0.8	1.379***	0.491	0.372	1.375***		single-stranded DNA-binding protein	Single-stranded DNA-binding protein
NATL2_20231	PMN2A_RS09275	PMN2A_1201	-0.491	-2.389***	1.324***	-0.301	-0.594	-0.839	dedA	alkaline phosphatase	DedA family; putative alkaline phosphatase-like protein
NATL2_20241	PMN2A_RS09280	PMN2A_1202	-0.161	0.98***	1.525***	-0.133	-0.39	0.137	sam1	S-adenosyl-L-homocysteine hydrolase	Adenosylhomocysteinase (EC 3.3.1.1)
NATL2_20251	PMN2A_RS09285	PMN2A_1203	-0.899	-5.835***	0	0.296	-0.893	0.707		hypothetical protein	FIG00940412: hypothetical protein
NATL2_20261	PMN2A_RS09290	PMN2A_1204	0.292	-6.853***	-6.642***	-0.42	-0.099	-2.851***		ribokinase	Fructokinase (EC 2.7.1.4)
NATL2_20271	PMN2A_RS09295	PMN2A_1205	-0.814	-1.616***	-5.91***	-0.66	-0.456	-1.035***	mutY	adenine glycosylase	A/G-specific adenine glycosylase (EC 3.2.2.-)
NATL2_20281	PMN2A_RS09300	PMN2A_1206	-0.892	-6.934***	-6.986***	-0.301	-0.653	-0.941***		alpha/beta hydrolase	Possible alpha/beta hydrolase superfamily, slr1917 homolog
NATL2_20291	PMN2A_RS09305	PMN2A_1207	-2.213***	-2.269***	4.345***	-0.987***	-2.073***	4.78***		RNA polymerase sigma factor	Cyanobacteria-specific RpoD-like sigma factor, type-6
NATL2_20301	PMN2A_RS09310	PMN2A_1208	0.392	-0.789	2.662***	0.274	-0.32	0.244	mgtE	magnesium transporter	Magnesium transporter
NATL2_20311	PMN2A_RS09315	PMN2A_1209	-0.738	-1.325***	-5.615***	-0.758	-0.723	0.832***	btuE	glutathione peroxidase	Glutathione peroxidase (EC 1.11.1.9)
NATL2_20331	PMN2A_RS09325	PMN2A_1211	-0.589	0.34	-6.074***	-1.859	-0.316	-0.141		chromosome condensation protein CrcB	FIG00940227: hypothetical protein
NATL2_20341	PMN2A_RS09330	PMN2A_1212	-0.27	3.672***	-3.892***	-0.813	-1.462	-2.631***		hypothetical protein	FIG00940185: hypothetical protein
NATL2_20351	PMN2A_RS09335	PMN2A_1213	-0.244	-1.533***	-3.529***	-0.069	-0.76	-1.547***	gyrB	DNA gyrase subunit B	DNA gyrase subunit B (EC 5.99.1.3)
NATL2_20361	PMN2A_RS09340	PMN2A_1214	-0.746	-2.302***	-6.447***	-0.618	-0.726	-1.895***	miaA	tRNA dimethylallyltransferase	tRNA delta(2)-isopentenylpyrophosphate transferase (EC 2.5.1.8)
NATL2_20371	PMN2A_RS09345	PMN2A_1215	-0.642	-0.218	-6.383***	-0.097	0.249	-0.025	infC	translation initiation factor IF-3	Translation initiation factor 3
NATL2_20381	PMN2A_RS09350	PMN2A_1216	0.241	3.746***	-3.963***	-0.205	1.563***	-1.447***		GntR family transcriptional regulator	Transcriptional regulator, GntR family
NATL2_20401	PMN2A_RS09360	PMN2A_1218	-0.737	-1.027	-5.212***	-1.109	0.053	-0.369		phosphate ABC transporter permease	O-antigen export system permease protein RfbD
NATL2_20411	PMN2A_RS09365	PMN2A_1219	-0.443	0.202	3.124***	0.254	1.236	0.991		sugar ABC transporter ATP-binding protein	putative ABC-type polysaccharide/polyol phosphate transport system ATPase component
NATL2_20421	PMN2A_RS09370	PMN2A_1220	-0.495	-0.142	0.361***	-0.098	0.166	-0.377	secA	protein translocase subunit SecA	Protein export cytoplasm protein SecA ATPase RNA helicase (TC 3.A.5.1.1)
NATL2_20431	PMN2A_RS09375	PMN2A_1221	0.131	1.681***	3.593***	0.308	1.078***	2.605***	gmd	GDP-mannose 4,6-dehydratase	GDP-mannose 4,6-dehydratase (EC 4.2.1.47)
NATL2_20441	PMN2A_RS09380	PMN2A_1222	-0.057	2.858***	5.044***	-0.007	0.979***	1.604***		hypothetical protein	FIG00944045: hypothetical protein
NATL2_20451	PMN2A_RS09385	PMN2A_2181	-0.327	-1.457***	-5.332***	-0.016	-0.215	0.759		hypothetical protein	FIG00940562: hypothetical protein
NATL2_20461	PMN2A_RS09390	PMN2A_1223	-0.296	0.473	0.488	-0.253	-0.091	0.905***		hypothetical protein	FIG00940837: hypothetical protein
NATL2_20481	PMN2A_RS09400	PMN2A_1225	-0.403	1.215***	2.072***	0.034	0.749	1.115		hemolysin D	Possible transporter component
NATL2_20491	PMN2A_RS09405	PMN2A_1226	-2.611***	-5.951***	-1.765***	-2.005***	-5.661***	-4.693***		hypothetical protein	YapH protein
NATL2_20501	PMN2A_RS09410	PMN2A_1227	-3.186***	-6.625***	-4.918***	-3.309***	-7.843***	-6.958***		hypothetical protein	FIG00943251: hypothetical protein
NATL2_20511	PMN2A_RS09415	PMN2A_1228	-1.016	-1.655***	-5.996***	-1.3***	-1.537***	-2.677***		GDP-mannose 4,6-dehydratase	GDP-mannose 4,6 dehydratase (EC 4.2.1.47)
NATL2_20521	PMN2A_RS09420	PMN2A_1229	-0.816	-0.651	-6.833***	-1.148	-1.073***	-2.053***		hypothetical protein	Glycosyltransferase
NATL2_20531	PMN2A_RS09425	PMN2A_1230	-1.119	-0.434	-5.646***	-0.831	-0.225	-0.908		hypothetical protein	FIG00940120: hypothetical protein
NATL2_20541	PMN2A_RS09430	PMN2A_1231	0.116	-2.043***	-6.373***	0.561	0.141	-2.792***		GNAT family acetyltransferase	Acetyltransferase (GNAT) family, Syn7942_2240 homolog
NATL2_20551	PMN2A_RS09435	PMN2A_1232	-0.145	-0.262	-1.142***	-0.054	0.236	-0.398		hypothetical protein	TPR repeat
NATL2_20571	PMN2A_RS09440	PMN2A_1233	-0.156	0.153	-5.669***	-0.237	0.416	0.862***		hypothetical protein	TPR repeat
NATL2_20581	PMN2A_RS09445	PMN2A_1234	-2.002	0.743	-7.336***	-1.043	-1.492	-3.922***		dTDP-4-dehydrorhamnose reductase	putative dTDP-4-dehydrorhamnose reductase
NATL2_20591	PMN2A_RS09450	PMN2A_1235	-0.684	0.56	-5.134***	-2.407	-1.071	-2.394***		nucleoside-diphosphate sugar epimerase	UDP-N-acetylglucosamine 4,6-dehydratase (EC 4.2.1.-)
NATL2_20601	PMN2A_RS09455	PMN2A_1236	-0.138	-0.266	2.456***	-0.142	0.63	0.954	rfbB	dTDP-glucose 4,6-dehydratase	dTDP-glucose 4,6-dehydratase (EC 4.2.1.46)
NATL2_20611	PMN2A_RS09460	PMN2A_1237	-0.446	0.98	1.995***	-0.103	1.447***	1.316***	rfbA	glucose-1-phosphate thymidylyltransferase	Glucose-1-phosphate thymidylyltransferase (EC 2.7.7.24)
NATL2_20621	PMN2A_RS09465	PMN2A_2183	0.403	-5.799***	0	0.138	-0.753	-4.03***		hypothetical protein	hypothetical protein
NATL2_20631	PMN2A_RS09470	PMN2A_1238	-0.29	-0.205	-6.035***	-0.005	-0.989	-4.468***		hypothetical protein	hypothetical protein
NATL2_20641	PMN2A_RS09475	PMN2A_1239	-0.455	-4.55***	-6.701***	-0.31	-0.187	-1.041***	rfbD	dTDP-4-dehydrorhamnose reductase	dTDP-4-dehydrorhamnose reductase (EC 1.1.1.133)
NATL2_20651	PMN2A_RS09480	PMN2A_1240	0.2	-0.275	-6.975***	-0.001	0.546	-0.297	rfbC	dTDP-4-dehydrorhamnose 3,5-epimerase	dTDP-4-dehydrorhamnose 3,5-epimerase (EC 5.1.3.13)
NATL2_20661	PMN2A_RS09490	PMN2A_1241	-0.355	-1.031***	3.746***	-0.102	0.354	1.53***	ribH	6,7-dimethyl-8-ribityllumazine synthase	6,7-dimethyl-8-ribityllumazine synthase (EC 2.5.1.78)
NATL2_20671	PMN2A_RS09495	PMN2A_1242	0.132	0.379	2.222***	0.207	0.795***	2.253***		photosystem II reaction center protein Z	Photosystem II protein PsbZ
NATL2_20681	PMN2A_RS09500	PMN2A_1243	-0.662	1.642***	0.246	-0.465	-1.217	-1.031	mutS	DNA mismatch repair protein MutS	DNA mismatch repair protein MutS
NATL2_20691	PMN2A_RS09505	PMN2A_1244	-0.113	-0.406	-1.476***	-0.248	0.129	-0.99	cobH	precorrin-8X methylmutase	Cobalt-precorrin-8x methylmutase (EC 5.4.1.2)
NATL2_20701	PMN2A_RS09510	PMN2A_1245	0.123	0.722	-7.188***	0.805	0.848	0.459	holA	DNA polymerase III subunit delta	DNA polymerase III, delta subunit( EC:2.7.7.7 )
NATL2_20711	PMN2A_RS09515	PMN2A_1246	-0.065	-1.041***	-0.15	-0.202	-1.022	-0.263	lysC	aspartate kinase	Aspartokinase (EC 2.7.2.4)
NATL2_20731	PMN2A_RS09525	PMN2A_1248	-0.452	2.106***	-6.282***	-0.686	-1.236***	-2.579***		hypothetical protein	IMP dehydrogenase/GMP reductase
NATL2_20741	PMN2A_RS09530	PMN2A_1249	-0.464	-0.311	-7.222***	-0.251	-0.195	-1.539***	mesJ	tRNA(Ile)-lysidine synthase	tRNA(Ile)-lysidine synthetase
NATL2_20751	PMN2A_RS09535	PMN2A_1250	-0.592***	-0.828***	-0.212***	-0.59***	-0.795***	-1.496***		ribonuclease J	Zn-dependent hydrolase, RNA-metabolising
NATL2_20761	PMN2A_RS09540	PMN2A_1251	-0.095	2.216***	0.458	-0.186	0.158	-0.732	dapA	4-hydroxy-tetrahydrodipicolinate synthase	Dihydrodipicolinate synthase (EC 4.2.1.52)
NATL2_20771	PMN2A_RS09545	PMN2A_1252	-0.911	2.804***	1.148	-0.663	-0.443	-0.937	asd	aspartate-semialdehyde dehydrogenase	Aspartate-semialdehyde dehydrogenase (EC 1.2.1.11)
NATL2_20801	PMN2A_RS09555	PMN2A_1254	-0.649	-0.873***	-7.173***	-0.451	-1.091***	-2.534***	clpP	Clp protease ClpP	ATP-dependent Clp protease proteolytic subunit (EC 3.4.21.92)
NATL2_20811	PMN2A_RS09560	PMN2A_1255	-0.714	-2.027***	-1.245***	-0.379	-1.467***	-4.39***	clpX	ATP-dependent Clp protease ATP-binding subunit ClpX	ATP-dependent Clp protease ATP-binding subunit ClpX
NATL2_20821	PMN2A_RS09565	PMN2A_1256	0.5	-2.524***	0.997***	0.43	0.834	-1.935***	dnaX	DNA polymerase III subunit gamma/tau	DNA polymerase III subunits gamma and tau (EC 2.7.7.7)
NATL2_20831	PMN2A_RS09570	PMN2A_1257	0.175	2.372***	-0.797***	0.389	1.009***	1.002***		glycosyl transferase family 2	Glycosyltransferase
NATL2_20841	PMN2A_RS09575	PMN2A_1258	-0.44	-2.684***	-7.348***	-0.482	-0.211	-0.883***		amidase	possible amidase enhancer
NATL2_20861	PMN2A_RS09585	PMN2A_1260	-0.484	0.964***	2.399***	-0.083	0.176	0.739***	rplT	50S ribosomal protein L20	LSU ribosomal protein L20p
NATL2_20881	PMN2A_RS09595	PMN2A_1262	-0.25	0.343	3.265***	-0.257	0.244	-0.612	thiG	thiazole synthase	Thiazole biosynthesis protein ThiG
NATL2_20891	PMN2A_RS09600	PMN2A_1263	0.25	3.907***	0.581	-0.262	-0.357	0.366		high light inducible protein	FIG00940295: hypothetical protein
NATL2_20901	PMN2A_RS09605	PMN2A_1264	0.17	1.122***	1.806***	0.227	0.847***	0.863***	sqdB	NAD-dependent dehydratase	Sulfolipid (UDP-sulfoquinovose) biosynthesis protein
NATL2_20911	PMN2A_RS09610	PMN2A_1265	-0.04	1.685***	0.54	-0.458	-0.513	-0.398		glycosyl transferase	Glycosyltransferase
NATL2_20921	PMN2A_RS09615	PMN2A_1266	0.063	2.008***	-5.596***	0.348	-0.07	-2.72***		hypothetical protein	hypothetical protein
NATL2_20931	PMN2A_RS09620	PMN2A_1267	-1.718***	-1.276***	1.851***	-2.087***	-2.272***	0.079	gcvP	glycine dehydrogenase (decarboxylating)	Glycine dehydrogenase [decarboxylating] (glycine cleavage system P protein) (EC 1.4.4.2)
NATL2_20941	PMN2A_RS09625	PMN2A_1268	0.358	-5.53***	-6.869***	0.927***	-0.702***	-2.733***	gcvH	glycine cleavage system protein H	Glycine cleavage system H protein
NATL2_20951	PMN2A_RS09630	PMN2A_1269	-1.713***	-2.487***	-5.726***	-0.503	-0.984	1.28***		hypothetical protein	Aluminum resistance protein
NATL2_20961	PMN2A_RS09635	PMN2A_1270	-3.336***	-4.007***	-4.354***	-2.506***	-4.028***	2.945***		hypothetical protein	FIG00940361: hypothetical protein
NATL2_20971	PMN2A_RS09640	PMN2A_1271	-2.543***	-2.472***	4.833***	-2.057***	-3.466***	4.358***	ole1	acyl-CoA desaturase	Fatty acid desaturase (EC 1.14.19.1); Delta-9 fatty acid desaturase (EC 1.14.19.1)
NATL2_20981	PMN2A_RS09645	PMN2A_1272	-0.736	-1.201***	2.293***	-0.195	-0.222	1.766***	rplI	50S ribosomal protein L9	LSU ribosomal protein L9p
NATL2_20991	PMN2A_RS09650	PMN2A_1273	-0.978	-0.075	1.164***	-0.637	-1.818***	-2.7***	dnaB	helicase DnaB	Replicative DNA helicase (EC 3.6.1.-)
NATL2_21001	PMN2A_RS09655	PMN2A_1274	0.784***	2.273***	2.311***	0.908***	1.958***	0.558***	gidA	tRNA uridine 5-carboxymethylaminomethyl modification enzyme MnmG	tRNA uridine 5-carboxymethylaminomethyl modification enzyme GidA
NATL2_21011	PMN2A_RS09660	PMN2A_1275	-0.474	3.069***	-5.989***	-0.504	-0.641	-1.352***	ubiC	chorismate lyase	FIG00940627: hypothetical protein
NATL2_21021	PMN2A_RS09665	PMN2A_1276	1.169	1.165***	0.698	1.112	1.937***	-0.007		RNA helicase	Possible Viral (Superfamily 1) RNA helicase
NATL2_21031	PMN2A_RS09670	PMN2A_1277	0.546	0.023	-5.696***	-0.067	-0.852	-3.738***		peptidase	FIG00940187: hypothetical protein
NATL2_21041	PMN2A_RS09675	PMN2A_1278	0.783	-0.737	-6.941***	0.684	0.147	-0.591		membrane protein	FIG00941115: hypothetical protein
NATL2_21051	PMN2A_RS09680	PMN2A_1279	0.291	0.833***	-5.575***	0.136	0.526	-0.473	ligA	DNA ligase	DNA ligase (EC 6.5.1.2)
NATL2_21061		PMN2A_2185	1.612	-4.371***	-3.856***	0.012	0.709	0.304			FIG00940127: hypothetical protein
NATL2_21071	PMN2A_RS09685	PMN2A_1280	-0.801	2.489***	0.509	0.044	-0.653	-2.105***		hypothetical protein	DedA family protein, putative
NATL2_21081	PMN2A_RS09690	PMN2A_1281	-0.417	-1.505***	-0.831***	-0.077	-0.535	-2.102***	valS	valine--tRNA ligase	Valyl-tRNA synthetase (EC 6.1.1.9)
NATL2_21091	PMN2A_RS09695	PMN2A_1282	-0.064	-0.829	-3.831***	0.018	0.212	-1.468***		protein phosphatase	possible Protein phosphatase 2A regulatory B s
NATL2_21101	PMN2A_RS09700	PMN2A_1283	-0.703	-1.79***	-6.492***	-0.092	-2.267***	-4.641***		hypothetical protein	FIG00941307: hypothetical protein
NATL2_21111	PMN2A_RS09705	PMN2A_1284	-0.644	-3.114***	-4.755***	-0.603	-0.737	-0.425		AIR synthase	possible AIR synthase related protein, C-termi
NATL2_21121	PMN2A_RS09715	PMN2A_1285	0.1	0.046	-5.873***	0.28	-0.132	-1.663***		nucleoside triphosphate pyrophosphohydrolase	Nucleoside triphosphate pyrophosphohydrolase MazG
NATL2_21131	PMN2A_RS09720	PMN2A_1286	-0.099	-0.161	-6.578***	-0.873	0.217	-2.691***	speE	polyamine aminopropyltransferase	Spermidine synthase (EC 2.5.1.16)
NATL2_21141	PMN2A_RS09725	PMN2A_1287	-0.288	-1.88***	-6.061***	0.085	-0.395	-1.208***	speB	arginase	Agmatinase (EC 3.5.3.11)
NATL2_21151	PMN2A_RS09730	PMN2A_1288	1.839	0	-3.285***	-0.773	-1.408	-5.608***		metal-binding protein	Metal-binding cluster containing protein
NATL2_21171	PMN2A_RS09740	PMN2A_1290	-1.734***	-2.821***	0.091	-1.547***	-3.247***	-1.301***	aspS	aspartate--tRNA(Asp/Asn) ligase	Aspartyl-tRNA synthetase (EC 6.1.1.12) @ Aspartyl-tRNA(Asn) synthetase (EC 6.1.1.23)
NATL2_21181	PMN2A_RS09745	PMN2A_1291	-0.459	-0.438	-6.147***	0.01	-0.666	-4.382***	pyrG	CTP synthase	CTP synthase (EC 6.3.4.2)
NATL2_21191	PMN2A_RS09750	PMN2A_1292	-0.424	-3.728***	-7.327***	-0.312	-0.647	-3.317***		7-carboxy-7-deazaguanine synthase	Queuosine Biosynthesis QueE Radical SAM
NATL2_21201	PMN2A_RS09755	PMN2A_1293	-1.008	-5.297***	-7.056***	-0.16	-1.916***	-1.757***		7-cyano-7-deazaguanine synthase	Queuosine Biosynthesis QueC ATPase
NATL2_21211	PMN2A_RS09760	PMN2A_1294	-0.489	-2.53***	-7.207***	-0.684	-0.436	-2.57***		p-aminobenzoate synthetase	Para-aminobenzoate synthase, aminase component (EC 2.6.1.85)
NATL2_21221	PMN2A_RS09765	PMN2A_1295	-0.829	-1.923***	2.247***	-0.412	-0.745	-1.941***	pabC	4-amino-4-deoxychorismate lyase	Aminodeoxychorismate lyase (EC 4.1.3.38)
NATL2_21231	PMN2A_RS09770	PMN2A_1296	-1.501***	-6.043***	-6.279***	0.747	-0.214	-1.649***	cysG	uroporphyrin-III C-methyltransferase	Uroporphyrinogen-III methyltransferase (EC 2.1.1.107)
NATL2_21241	PMN2A_RS09775	PMN2A_1297	-0.654	-7.779***	-4.863***	0.193	-1.144***	-2.806***		DNA mismatch repair protein MutS	possible DNA mismatch repair proteins, mutS fa
NATL2_21251	PMN2A_RS09780	PMN2A_2186	-3.722***	0	0	-3.198***	-3.431***	1.098		hypothetical protein	FIG00941083: hypothetical protein
NATL2_21261	PMN2A_RS09785	PMN2A_1298	-5.436***	-2.223***	6.471***	-4.711***	-0.742	0.672	nirA	ferredoxin-nitrite reductase	Ferredoxin--nitrite reductase (EC 1.7.7.1)
NATL2_21261	PMN2A_RS09785	PMN2A_1298	-2.605	3.716***	0	-4.098***	-1.186	-0.178	nirA	ferredoxin-nitrite reductase	Ferredoxin--nitrite reductase (EC 1.7.7.1)
NATL2_21271	PMN2A_RS09790	PMN2A_1299	-2.888***	-3.177***	-7.283***	-2.386***	-1.987***	-2.935***	focA	nitrite transporter	Nitrite transporter from formate/nitrite family
NATL2_21281	PMN2A_RS09795	PMN2A_1300	-1.56***	-4.346***	-3.635***	-1.324	-0.886	-2.036***		phage capsid protein	FIG00940702: hypothetical protein
NATL2_21291	PMN2A_RS09800	PMN2A_1301	-1.288	-0.072	-6.69***	-1.048	-0.834	-3.345***		hypothetical protein	Anthranilate phosphoribosyltransferase (EC 2.4.2.18)
NATL2_21301	PMN2A_RS09805	PMN2A_1302	0.776	-0.101	-6.346***	-0.1	0.55	-2.439***		acetyltransferase	GCN5-related N-acetyltransferase
NATL2_21311	PMN2A_RS09810	PMN2A_1303	-0.878	-1.505***	-1.31***	-0.243	-0.417	-1.088		tetracycline resistance MFS efflux pump	Multidrug efflux transporter, MFS family
NATL2_21321	PMN2A_RS09815	PMN2A_1304	-0.046	0.255	5.64***	0.461	2.186***	0.921	ppk	polyphosphate kinase	Polyphosphate kinase (EC 2.7.4.1)
NATL2_21331	PMN2A_RS09820	PMN2A_1305	2.191***	2.058***	0.877***	2.343***	2.331***	-0.302***		RNA polymerase sigma factor RpoD	Cyanobacteria-specific RpoD-like sigma factor, type-13
NATL2_21341	PMN2A_RS09825	PMN2A_1306	2.025***	2.327***	-0.923	1.63***	1.17	-0.309	SEC59	dolichol kinase	phytol kinase
NATL2_21351	PMN2A_RS09830	PMN2A_1307	-0.374	1.8***	0.086	-0.749	-1.367	-3.475***	aroG	phospho-2-dehydro-3-deoxyheptonate aldolase	2-keto-3-deoxy-D-arabino-heptulosonate-7-phosphate synthase I alpha (EC 2.5.1.54)
NATL2_21361	PMN2A_RS09835	PMN2A_1308	0.534	2.485***	1.406***	0.696***	1.464***	1.345***	acnB	bifunctional aconitate hydratase 2/2-methylisocitrate dehydratase	Aconitate hydratase 2 (EC 4.2.1.3)
NATL2_21371		PMN2A_2187	0.34	0.618	0.533	0.083	0.054	-1.417***			Chloride channel protein
NATL2_21391	PMN2A_RS09845	PMN2A_1310	-1.19	-4.403***	1.289***	-0.619	-1.05	-2.145***		ligase	hypothetical protein
NATL2_21401	PMN2A_RS09850	PMN2A_1311	0.195	-1.122	-1.314***	0.076	0.456	-1.058	purU	formyltetrahydrofolate deformylase	Formyltetrahydrofolate deformylase (EC 3.5.1.10)	Synpcc7942_1008; decreased
NATL2_21411	PMN2A_RS09855	PMN2A_1312	-0.418	2.836***	-5.6***	-0.153	-0.28	-1.229		FAD-dependent oxidoreductase	D-amino acid dehydrogenase small subunit (EC 1.4.99.1)
NATL2_21421	PMN2A_RS09860	PMN2A_1313	2.539***	1.338***	4.044***	2.731***	0.531***	2.571***	dnaK	molecular chaperone DnaK	Chaperone protein DnaK
NATL2_21431	PMN2A_RS09865	PMN2A_1314	-0.281	-1.695***	1.385***	-0.641	-0.702	-1.306***	aroE	shikimate dehydrogenase	Shikimate 5-dehydrogenase I alpha (EC 1.1.1.25)
NATL2_21441	PMN2A_RS09870	PMN2A_1315	-0.015	-2.774***	-6.971***	-0.022	0.331	0.076		hypothetical protein	FIG00940192: hypothetical protein
NATL2_21451	PMN2A_RS09875	PMN2A_1316	0.286	2.323***	2.478***	0.256	0.95***	2.134***	rpsF	30S ribosomal protein S6	SSU ribosomal protein S6p
NATL2_21461	PMN2A_RS09880	PMN2A_1317	-0.157	1.78***	1.558***	0.203	0.52	0.08	argG	argininosuccinate synthase	Argininosuccinate synthase (EC 6.3.4.5)
NATL2_21471	PMN2A_RS09885	PMN2A_2188	-1.399	-4.54***	0.172	-0.782	-1.862***	-1.416		hypothetical protein	hypothetical protein
NATL2_21481	PMN2A_RS09890	PMN2A_1318	-0.665	0	0	-0.631	-1.79***	-0.271		hypothetical protein	FIG00940488: hypothetical protein
NATL2_21491	PMN2A_RS09895	PMN2A_1319	-0.578	-0.289	-0.327	0.054	-1.277	-1.557***		hypothetical protein	FIG00940445: hypothetical protein
NATL2_21501	PMN2A_RS09900	PMN2A_1320	-0.219	-1.699***	-7.128***	0.632	-0.445	-0.238	mraY	phospho-N-acetylmuramoyl-pentapeptide transferase	Phospho-N-acetylmuramoyl-pentapeptide-transferase (EC 2.7.8.13)
NATL2_21511	PMN2A_RS09905	PMN2A_1321	0.314	-1.354***	-5.832***	-0.375	0.544	-1.37***		hypothetical protein	FIG00941072: hypothetical protein
NATL2_21521	PMN2A_RS09910	PMN2A_1322	-1.084***	-2.963***	-6.676***	-0.863	-2.462***	-2.19***	sps	glycosyl transferase family 1	Sucrose-phosphate synthase (EC 2.4.1.14)
NATL2_21531	PMN2A_RS09915	PMN2A_1323	-0.621	-1.098***	2.137***	-0.302	-1.583***	-0.472	uvrA	excinuclease ABC subunit A	Excinuclease ABC subunit A
NATL2_21551	PMN2A_RS09925	PMN2A_1325	0.845***	1.795***	3.943***	1.166***	2.163***	3.324***		hypothetical protein	Ubiquinone biosynthesis monooxygenase UbiB
NATL2_21561	PMN2A_RS09930	PMN2A_1326	0.719	1.493***	5.651***	1.066	2.629***	4.615***		hypothetical protein	FIG00940819: hypothetical protein	Synpcc7942_0834; increased
NATL2_21571	PMN2A_RS09935	PMN2A_1327	-0.584	0.685	1.489***	-0.223	0.255	1.355***	thrC	threonine synthase	Threonine synthase (EC 4.2.3.1)
		(unannotated)	0.649	1.426***	3.59***	0.226	0.656	2.938***	rnpB		rnpB: catalytic subunit of Rnase P
a Synechococcus data from Hood RD, Higgins SA, Flamholz A, Nichols RJ, Savage DF. 2016. The stringent response regulates adaptation to darkness in the cyanobacterium Synechococcus elongatus. Proceedings of the National Academy of Sciences 113:E4867–76.
