# Supplementary material for: Heterotroph Interactions Alter Prochlorococcus Transcriptome Dynamics during Extended Periods of Darkness
Source: mSystems. 2018 May 29;3(3):e00040-18. doi: 10.1128/mSystems.00040-18 (PMC5974335; doi:10.1128/mSystems.00040-18)
Supplement: TABLE S4 [file sys003182233st4.xlsx]

## Sheet: Table S4A
RAST annotation gene number	NCBI ID	NCBI ID_2	NCBI ID_3	Genbank Annotation	RAST annotation	Periodic in axenic, L:D cultures	Periodic in co-cultured, L:D cultures	Periodic in axenic, extended darkness cultures	Periodic in co-cultured, extended darkness cultures
1	NATL2_00001	PMN2A_RS00015	PMN2A_1328	DNA polymerase III subunit beta	DNA polymerase III beta subunit (EC 2.7.7.7)	Y	Y
2	NATL2_00011	PMN2A_RS00020	PMN2A_1329	hypothetical protein	RNA metabolism-related protein	Y	Y
3	NATL2_00021	PMN2A_RS00025	PMN2A_1330	phosphoribosylformylglycinamidine synthase subunit PurL	Phosphoribosylformylglycinamidine synthase, synthetase subunit (EC 6.3.5.3)	Y	Y		Y
4	NATL2_00031	PMN2A_RS00030	PMN2A_1331	amidophosphoribosyltransferase	Amidophosphoribosyltransferase (EC 2.4.2.14)	Y	Y
5	NATL2_00041	PMN2A_RS00035	PMN2A_1332	topoisomerase IV	DNA gyrase subunit A (EC 5.99.1.3)	Y	Y
6	NATL2_00051	PMN2A_RS00040	PMN2A_1333	hypothetical protein	FIG00940173: hypothetical protein		Y
7	NATL2_00061	PMN2A_RS00045	PMN2A_1334	epoxyqueuosine reductase	Epoxyqueuosine (oQ) reductase QueG	Y	Y		Y
8	NATL2_00071	PMN2A_RS00050	PMN2A_1335	hypothetical protein	Transporter		Y
9	NATL2_00081	PMN2A_RS00055	PMN2A_1336	transcription antitermination protein NusB	Transcription termination protein NusB	Y	Y
10	NATL2_00091	PMN2A_RS00060	PMN2A_1337	cell division protein FtsY	Signal recognition particle receptor protein FtsY (=alpha subunit) (TC 3.A.5.1.1)	Y	Y		Y
11	NATL2_00101	PMN2A_RS00065	PMN2A_1338	serine phosphatase	Serine phosphatase RsbU, regulator of sigma subunit	Y	Y
12	NATL2_00111	PMN2A_RS00070	PMN2A_1339	argininosuccinate lyase	Argininosuccinate lyase (EC 4.3.2.1)	Y	Y		Y
13	NATL2_00121	PMN2A_RS00075	PMN2A_1340	RNA-binding protein	Single-stranded DNA-binding protein	Y	Y
14	NATL2_00131	PMN2A_RS00080	PMN2A_1341	tRNA-dihydrouridine synthase A	tRNA dihydrouridine synthase A		Y		Y
15	NATL2_00141	PMN2A_RS00085	PMN2A_1342	methionine sulfoxide reductase B	Peptide methionine sulfoxide reductase MsrB (EC 1.8.4.12)	Y	Y		Y
16	NATL2_00151	PMN2A_RS00090	PMN2A_1343	protein GrpE	Heat shock protein GrpE	Y	Y		Y
17	NATL2_00161	PMN2A_RS00095	PMN2A_1344	molecular chaperone DnaJ	Chaperone protein DnaJ	Y	Y		Y
18	NATL2_00171	PMN2A_RS00100	PMN2A_1345	hypothetical protein	FIG00940904: hypothetical protein	Y	Y		Y
19	NATL2_00181	PMN2A_RS00105	PMN2A_1346	ribosome biogenesis GTPase RsgA	Ribosome small subunit-stimulated GTPase EngC
20	NATL2_00191	PMN2A_RS00110	PMN2A_1347	nucleoid-associated protein	FIG00940521: hypothetical protein	Y	Y		Y
21	NATL2_00201	PMN2A_RS00115	PMN2A_1348	UDP-N-acetylenolpyruvoylglucosamine reductase	UDP-N-acetylenolpyruvoylglucosamine reductase (EC 1.1.1.158)
22	NATL2_00211	PMN2A_RS00120	PMN2A_1349	UDP-N-acetylmuramate--alanine ligase	UDP-N-acetylmuramate--alanine ligase (EC 6.3.2.8)	Y	Y
23	NATL2_00221	PMN2A_RS00125	PMN2A_1350	glyceraldehyde-3-phosphate dehydrogenase	NADPH-dependent glyceraldehyde-3-phosphate dehydrogenase (EC 1.2.1.13)	Y	Y		Y
24	NATL2_00231	PMN2A_RS00130	PMN2A_1351	thiamine monophosphate kinase	Thiamine-monophosphate kinase (EC 2.7.4.16)	Y
25	NATL2_00241	PMN2A_RS00135	PMN2A_1352	peptidyl-prolyl cis-trans isomerase	Peptidyl-prolyl cis-trans isomerase	Y	Y		Y
26	NATL2_00251	PMN2A_RS00140	PMN2A_1353	elongation factor P	Translation elongation factor P		Y
27	NATL2_00261	PMN2A_RS00145	PMN2A_1354	carboxylesterase	Biotin carboxyl carrier protein of acetyl-CoA carboxylase	Y	Y
28	NATL2_00271	PMN2A_RS00150	PMN2A_1355	4-hydroxythreonine-4-phosphate dehydrogenase	4-hydroxythreonine-4-phosphate dehydrogenase (EC 1.1.1.262)	Y	Y
29	NATL2_00281	PMN2A_RS00155	PMN2A_1356	oxidoreductase	Nucleoside-diphosphate-sugar epimerases	Y	Y
30	NATL2_00291	PMN2A_RS00160	PMN2A_1357	hypothetical protein	FIG00940146: hypothetical protein				Y
31	NATL2_00301	PMN2A_RS00165	PMN2A_1358	HNH nuclease	HNH endonuclease:HNH nuclease	Y	Y		Y
32	NATL2_00311	PMN2A_RS00170	PMN2A_1359	hypothetical protein	possible Bacterial type II secretion system pr	Y	Y		Y
33	NATL2_00321	PMN2A_RS00175	PMN2A_1360	hypothetical protein	FIG00942613: hypothetical protein
34	NATL2_00331	PMN2A_RS00180	PMN2A_1361	class V aminotransferase	Serine--glyoxylate aminotransferase (EC 2.6.1.45)	Y	Y		Y
35	NATL2_00341	PMN2A_RS00185	PMN2A_1362	Cobalt-precorrin-5B C(1)-methyltransferase	Cobalt-precorrin-6 synthase, anaerobic
36	NATL2_00351	PMN2A_RS00190	PMN2A_1363	GMP synthase [glutamine-hydrolyzing]	GMP synthase [glutamine-hydrolyzing], amidotransferase subunit (EC 6.3.5.2) / GMP synthase [glutamine-hydrolyzing], ATP pyrophosphatase subunit (EC 6.3.5.2)	Y	Y
37	NATL2_00361	PMN2A_RS00195	PMN2A_1364	hypothetical protein	hypothetical protein
38	NATL2_00371	PMN2A_RS00200	PMN2A_1365	hypothetical protein	restriction endonuclease
39	NATL2_00381	PMN2A_RS00205	PMN2A_1366	hypothetical protein	Translation elongation factor P		Y
40	NATL2_00391	PMN2A_RS00210	PMN2A_1367	hypothetical protein	FIG00943198: hypothetical protein	Y	Y		Y
41	NATL2_00401	PMN2A_RS00215	PMN2A_1368	potassium transporter Kef	Potassium voltage-gated channel subfamily KQT; possible potassium channel, VIC family	Y	Y
42	NATL2_00411	PMN2A_RS00220	PMN2A_1369	hypothetical protein	FIG00943640: hypothetical protein		Y
43	NATL2_00421	PMN2A_RS00225	PMN2A_1370	hypothetical protein	FIG00940220: hypothetical protein	Y	Y
44	NATL2_00431	PMN2A_RS00230	PMN2A_1371	membrane protein	FIG00940093: hypothetical protein	Y	Y
45	NATL2_00441	PMN2A_RS00235	PMN2A_1372	hypothetical protein	FIG00941294: hypothetical protein	Y	Y
46	NATL2_00451	PMN2A_RS00240	PMN2A_1373	penicillin-binding protein	Cell division protein FtsI [Peptidoglycan synthetase] (EC 2.4.1.129)	Y	Y		Y
47	NATL2_00461	PMN2A_RS00245	PMN2A_1374	reductase	Possible reductase		Y		Y
48	NATL2_00471	PMN2A_RS00250	PMN2A_1375	flavin oxidoreductase	Diflavin flavoprotein SYNW2368	Y	Y
49	NATL2_00481	PMN2A_RS00255	PMN2A_1376	DeoR family transcriptional regulator	Diflavin flavoprotein SYNW2367	Y	Y
50	NATL2_00491	PMN2A_RS00260	PMN2A_1377	alanine--tRNA ligase	Alanyl-tRNA synthetase (EC 6.1.1.7)	Y	Y
51	NATL2_00501	PMN2A_RS00265	PMN2A_1378	arginine decarboxylase	Biosynthetic arginine decarboxylase (EC 4.1.1.19)	Y	Y
52	NATL2_00511	PMN2A_RS00270	PMN2A_1379	nucleoside diphosphate kinase	Nucleoside diphosphate kinase (EC 2.7.4.6)	Y	Y
53	NATL2_00521	PMN2A_RS00275	PMN2A_1380	amino acid oxidase	Glycine oxidase ThiO (EC 1.4.3.19)		Y
54	NATL2_00531	PMN2A_RS00280	PMN2A_1381	aspartyl/glutamyl-tRNA(Asn/Gln) amidotransferase subunit B	Aspartyl-tRNA(Asn) amidotransferase subunit B (EC 6.3.5.6) @ Glutamyl-tRNA(Gln) amidotransferase subunit B (EC 6.3.5.7)		Y
55	NATL2_00541	PMN2A_RS00285	PMN2A_1382	dephospho-CoA kinase	Dephospho-CoA kinase (EC 2.7.1.24)	Y	Y
56	NATL2_00551	PMN2A_RS00290	PMN2A_1383	arginine biosynthesis protein ArgJ	Glutamate N-acetyltransferase (EC 2.3.1.35) / N-acetylglutamate synthase (EC 2.3.1.1)	Y	Y		Y
57					hypothetical protein		Y		Y
58	NATL2_00561	PMN2A_RS00295	PMN2A_1384	hypothetical protein	FIG00944767: hypothetical protein	Y	Y
59	NATL2_00571	PMN2A_RS00300	PMN2A_1385	hypothetical protein	FIG00944767: hypothetical protein	Y	Y
60	NATL2_00581	PMN2A_RS00305	PMN2A_1386	cupin	Predicted enzyme of the cupin superfamily	Y	Y
61	NATL2_00591	PMN2A_RS00310	PMN2A_1897	hypothetical protein	hypothetical protein	Y	Y
62	NATL2_00601	PMN2A_RS00315	PMN2A_1387	hypothetical protein	hypothetical protein	Y	Y	Y	Y
63	NATL2_00611	PMN2A_RS00320	PMN2A_1388	hypothetical protein	hypothetical protein	Y	Y		Y
64	NATL2_00621		PMN2A_1389		FIG00944767: hypothetical protein		Y		Y
65	NATL2_00631		PMN2A_1898		Conserved hypothetical protein
66	NATL2_00641	PMN2A_RS00330	PMN2A_1390	cyanate hydratase	Cyanate hydratase (EC 4.2.1.104)		Y
67					hypothetical protein	Y	Y		Y
68	NATL2_00651		PMN2A_1391		FIG00944767: hypothetical protein		Y
69	NATL2_00661		PMN2A_1392		hypothetical protein	Y	Y
70					hypothetical protein	Y
71	NATL2_00671	PMN2A_RS00340	PMN2A_1393	hypothetical protein	FIG00943449: hypothetical protein	Y	Y		Y
72					FIG00942592: hypothetical protein		Y		Y
73	NATL2_00681		PMN2A_1899		FIG00941197: hypothetical protein		Y
74	NATL2_00691		PMN2A_1900		FIG00944546: hypothetical protein		Y
75	NATL2_00701	PMN2A_RS00350	PMN2A_1901	hypothetical protein	hypothetical protein	Y	Y
76	NATL2_00711		PMN2A_1902		FIG00941933: hypothetical protein	Y	Y
77					hypothetical protein	Y	Y
78	NATL2_00721	PMN2A_RS00355	PMN2A_1394	hypothetical protein	FIG00943756: hypothetical protein	Y	Y
79					hypothetical protein	Y	Y
80					hypothetical protein		Y
81	NATL2_00731	PMN2A_RS00360	PMN2A_1395	hypothetical protein	hypothetical protein	Y	Y
82	NATL2_00741	PMN2A_RS00365	PMN2A_1396	hypothetical protein	FIG00942454: hypothetical protein	Y	Y
83	NATL2_00751	PMN2A_RS00370	PMN2A_1903	hypothetical protein	FIG00943368: hypothetical protein	Y	Y		Y
84	NATL2_00761	PMN2A_RS00375	PMN2A_1397	hypothetical protein	FIG00941271: hypothetical protein		Y
85	NATL2_00771	PMN2A_RS00380	PMN2A_1398	hypothetical protein	FIG00942859: hypothetical protein	Y	Y
86	NATL2_00781	PMN2A_RS00385	PMN2A_1399	hypothetical protein	FIG00940768: hypothetical protein		Y
87	NATL2_00791	PMN2A_RS00390	PMN2A_1400	hypothetical protein	FIG00941791: hypothetical protein	Y	Y
88	NATL2_00801	PMN2A_RS00395	PMN2A_1401	hypothetical protein	FIG00943960: hypothetical protein	Y	Y
89	NATL2_00811	PMN2A_RS00400	PMN2A_1402	hypothetical protein	FIG00942068: hypothetical protein	Y	Y
90	NATL2_00821	PMN2A_RS00405	PMN2A_1403	peptidyl-prolyl cis-trans isomerase	FIG00941271: hypothetical protein	Y	Y		Y
91	NATL2_00831	PMN2A_RS00410	PMN2A_1404	high light inducible protein	hypothetical protein	Y	Y		Y
92	NATL2_00841		PMN2A_1405		FIG00944113: hypothetical protein		Y
93	NATL2_00851	PMN2A_RS00415	PMN2A_1406	hypothetical protein	hypothetical protein	Y	Y		Y
94	NATL2_00861	PMN2A_RS00420	PMN2A_1407	hypothetical protein	FIG00944128: hypothetical protein	Y	Y
95	NATL2_00871	PMN2A_RS00425	PMN2A_1408	short-chain dehydrogenase	3-oxoacyl-[acyl-carrier protein] reductase (EC 1.1.1.100)	Y	Y
96	NATL2_00881	PMN2A_RS00430	PMN2A_1409	hypothetical protein	FIG00943300: hypothetical protein	Y	Y		Y
97	NATL2_00891	PMN2A_RS00435	PMN2A_1410	chromosome partitioning protein ParA	hypothetical protein	Y	Y	Y	Y
98	NATL2_00901	PMN2A_RS00440	PMN2A_1411	multidrug ABC transporter ATPase	Phospholipid-lipopolysaccharide ABC transporter		Y
99					FIG00940359: hypothetical protein
100	NATL2_00911	PMN2A_RS00445	PMN2A_1412	hypothetical protein	possible Sema domain
101	NATL2_00921	PMN2A_RS00450	PMN2A_1413	glycosyl transferase family 1	Glycosyltransferase	Y	Y
102	NATL2_00931		PMN2A_1904		FIG00940274: hypothetical protein
103	NATL2_00941	PMN2A_RS00455	PMN2A_1414	hypothetical protein	FIG00941408: hypothetical protein		Y
104	NATL2_00951		PMN2A_1905		FIG00941058: hypothetical protein	Y	Y	Y
105	NATL2_00961	PMN2A_RS00460	PMN2A_1906	hypothetical protein	hypothetical protein	Y	Y
106	NATL2_00971	PMN2A_RS00465	PMN2A_1415	RNA methyltransferase	putative RNA methylase family UPF0020		Y
107	NATL2_00981	PMN2A_RS00470	PMN2A_1416	membrane protein	FIG00940892: hypothetical protein		Y		Y
108	NATL2_00991	PMN2A_RS00475	PMN2A_1417	hypothetical protein	FIG00941501: hypothetical protein	Y	Y		Y
109	NATL2_01001				FIG00941157: hypothetical protein	Y	Y		Y
110	NATL2_01011	PMN2A_RS00480	PMN2A_1419	hypothetical protein	FIG00940739: hypothetical protein		Y		Y
111	NATL2_01021	PMN2A_RS00485	PMN2A_1420	chromosome partitioning protein ParA	Chromosome segregation ATPase	Y	Y		Y
112	NATL2_01031	PMN2A_RS00490	PMN2A_1421	photosystem reaction center subunit H	Protein implicated in RNA metabolism (PRC-barrel domain)	Y	Y		Y
113	NATL2_01041	PMN2A_RS00495	PMN2A_1422	hypothetical protein	Lipid-A-disaccharide synthase (EC 2.4.1.182)
114	NATL2_01051	PMN2A_RS00505	PMN2A_1423	acetyl-CoA carboxylase subunit alpha	Biotin carboxylase of acetyl-CoA carboxylase (EC 6.3.4.14)	Y	Y
115	NATL2_01061	PMN2A_RS00510	PMN2A_1424	hypothetical protein	YggT family protein YlmG/ssl0353, required for proper distribution of nucleoids in chloroplast and cyanobacteria		Y
116					hypothetical protein
117	NATL2_01071	PMN2A_RS00515	PMN2A_1425	photosystem II reaction center X protein	Photosystem II protein PsbX	Y	Y	Y	Y
118	NATL2_01081	PMN2A_RS00520	PMN2A_1426	hypothetical protein	FIG00940178: hypothetical protein		Y
119	NATL2_01091	PMN2A_RS00525	PMN2A_1427	high light inducible protein	possible high light inducible protein	Y	Y
120	NATL2_01101	PMN2A_RS00530	PMN2A_1428	ABC transporter ATP-binding protein	ATP-binding protein of ABC transporter	Y	Y		Y
121	NATL2_01111	PMN2A_RS00535	PMN2A_1429	hypothetical protein	FIG00941168: hypothetical protein		Y
122	NATL2_01121	PMN2A_RS00540	PMN2A_1430	zinc-binding protein	Bis(5'-nucleosyl)-tetraphosphatase (asymmetrical) (EC 3.6.1.17)		Y		Y
123	NATL2_01131	PMN2A_RS00545	PMN2A_1431	peptide deformylase	Peptide deformylase (EC 3.5.1.88)	Y	Y
124	NATL2_01141	PMN2A_RS00550	PMN2A_1432	peptidase S9	Esterase/lipase/thioesterase family active site	Y	Y
125	NATL2_01151	PMN2A_RS00555	PMN2A_1433	cysteine desulfurase	Cysteine desulfurase (EC 2.8.1.7), SufS subfamily		Y
126	NATL2_01161	PMN2A_RS00560	PMN2A_1434	Fe-S cluster assembly protein SufD	Iron-sulfur cluster assembly protein SufD	Y	Y	Y
127	NATL2_01171	PMN2A_RS00565	PMN2A_1435	Fe-S cluster assembly ATPase SufC	Iron-sulfur cluster assembly ATPase protein SufC	Y	Y		Y
128	NATL2_01181	PMN2A_RS00570	PMN2A_1436	cysteine desulfurase activator complex subunit SufB	Iron-sulfur cluster assembly protein SufB	Y	Y
129	NATL2_01191	PMN2A_RS00575	PMN2A_1437	hypothetical protein	FIG00940758: hypothetical protein		Y
130	NATL2_01201	PMN2A_RS00580	PMN2A_1438	Rho termination protein	FIG00940991: hypothetical protein
131	NATL2_01211	PMN2A_RS00585	PMN2A_1439	membrane protein	Predicted membrane protein
132	NATL2_01221	PMN2A_RS00590	PMN2A_1440	phosphoglucomutase	phosphoglucomutase	Y	Y
133	NATL2_01231	PMN2A_RS00595	PMN2A_1441	ATPase AAA	ATPase	Y	Y
134	NATL2_01241	PMN2A_RS00600	PMN2A_1442	4'-phosphopantetheinyl transferase	possible 4'-phosphopantetheinyl transferase family protein	Y	Y		Y
135	NATL2_01251	PMN2A_RS00605	PMN2A_1443	bacterioferritin comigratory (BCP) protein	Thiol peroxidase, Bcp-type (EC 1.11.1.15)	Y	Y
136	NATL2_01261	PMN2A_RS00610	PMN2A_1444	sugar ABC transporter substrate-binding protein	Pantothenate kinase type III, CoaX-like (EC 2.7.1.33)	Y	Y
137	NATL2_01271	PMN2A_RS00615	PMN2A_1445	phosphoadenosine phosphosulfate reductase	Phosphoadenylyl-sulfate reductase [thioredoxin] (EC 1.8.4.8)		Y		Y
138	NATL2_01281	PMN2A_RS00620	PMN2A_1446	3-hydroxyacyl-CoA dehydrogenase	NADH dehydrogenase (EC 1.6.99.3)	Y	Y		Y
139	NATL2_01291	PMN2A_RS00625	PMN2A_1447	sodium:sulfate symporter	Di/tricarboxylate transporter	Y	Y
140	NATL2_01311	PMN2A_RS00630	PMN2A_1448	potassium transporter TrkG	Potassium uptake protein TrkH		Y
141	NATL2_01321	PMN2A_RS00635	PMN2A_1449	potassium transporter TrkA	Trk system potassium uptake protein TrkA	Y	Y
142	NATL2_01331	PMN2A_RS00640	PMN2A_1450	anhydro-N-acetylmuramic acid kinase	Anhydro-N-acetylmuramic acid kinase (EC 2.7.1.-)	Y	Y		Y
143	NATL2_01341	PMN2A_RS00645	PMN2A_1451	hypothetical protein	FIG00941527: hypothetical protein	Y	Y
144	NATL2_01351	PMN2A_RS00650	PMN2A_1452	hypothetical protein	FIG00940123: hypothetical protein	Y	Y
145	NATL2_01361	PMN2A_RS00655	PMN2A_1453	hypothetical protein	FIG00940400: hypothetical protein	Y	Y
146	NATL2_01371		PMN2A_1454		FIG00940744: hypothetical protein	Y	Y	Y	Y
147	NATL2_01381	PMN2A_RS00660	PMN2A_1455	lysophospholipase	ABC transporter, ATP binding component	Y	Y		Y
148	NATL2_01391	PMN2A_RS00665	PMN2A_1456	serine protease	possible serine protease	Y	Y		Y
149					hypothetical protein		Y
150	NATL2_01401	PMN2A_RS00670	PMN2A_1457	hypothetical protein	FIG00940568: hypothetical protein				Y
151	NATL2_01411	PMN2A_RS00675	PMN2A_1458	hypothetical protein	FIG00940597: hypothetical protein	Y	Y
152	NATL2_01421	PMN2A_RS00680	PMN2A_1459	high light inducible protein	Possible high light inducible protein	Y
153	NATL2_01431	PMN2A_RS00685	PMN2A_1460	exodeoxyribonuclease VII	Exodeoxyribonuclease VII large subunit (EC 3.1.11.6)	Y
154	NATL2_01441	PMN2A_RS00690	PMN2A_1461	exodeoxyribonuclease VII small subunit	Exodeoxyribonuclease VII small subunit (EC 3.1.11.6)
155	NATL2_01451	PMN2A_RS00695	PMN2A_1462	hypothetical protein	FIG00940734: hypothetical protein		Y
156	NATL2_01461	PMN2A_RS00700	PMN2A_1463	serum resistance locus BrkB	similar to serum resistance locus BrkB	Y	Y
157	NATL2_01471	PMN2A_RS00705	PMN2A_1464	inositol phosphatase	Histidinol-phosphatase [alternative form] (EC 3.1.3.15)	Y	Y		Y
158	NATL2_01481	PMN2A_RS00710	PMN2A_1465	transporter	Outer membrane efflux protein precursor	Y	Y		Y
159	NATL2_01491	PMN2A_RS00715	PMN2A_1466	Fe-S oxidoreductase	Possible Fe-S oxidoreductase	Y	Y
160					FIG00944009: hypothetical protein		Y
161	NATL2_01501	PMN2A_RS00720	PMN2A_1908	hypothetical protein	FIG00943414: hypothetical protein		Y
162	NATL2_01511	PMN2A_RS00725	PMN2A_1467	membrane protein	Permeases of the major facilitator superfamily	Y	Y		Y
163	NATL2_01521	PMN2A_RS00730	PMN2A_1468	L-aspartate oxidase	L-aspartate oxidase (EC 1.4.3.16)		Y
164	NATL2_01531	PMN2A_RS00735	PMN2A_1469	thioredoxin	VKORC1/thioredoxin domain protein	Y	Y		Y
165	NATL2_01551	PMN2A_RS00745	PMN2A_1471	hypothetical protein	Pterin-binding family		Y		Y
166	NATL2_01561	PMN2A_RS00750	PMN2A_1472	hypothetical protein	FIG00941798: hypothetical protein	Y	Y	Y	Y
167	NATL2_01571	PMN2A_RS00755	PMN2A_1473	hypothetical protein	COGs COG3146		Y
168	NATL2_01581	PMN2A_RS00760	PMN2A_1474	pyrimidine reductase	5-amino-6-(5-phosphoribosylamino)uracil reductase (EC 1.1.1.193)	Y
169	NATL2_01591	PMN2A_RS00765	PMN2A_1475	6-pyruvoyl tetrahydrobiopterin synthase	6-pyruvoyl tetrahydrobiopterin synthase (EC 4.2.3.12)	Y	Y
170	NATL2_01601	PMN2A_RS00770	PMN2A_1476	shikimate kinase	Shikimate kinase I (EC 2.7.1.71)	Y	Y
171	NATL2_01611	PMN2A_RS00775	PMN2A_1909	hypothetical protein	FIG00940875: hypothetical protein		Y
172	NATL2_01621	PMN2A_RS00780	PMN2A_1477	hypothetical protein	Possible POLO box duplicated region
173	NATL2_01631	PMN2A_RS00785	PMN2A_1478	glutathione S-transferase	Glutathione S-transferase family protein Sll1545	Y	Y
174	NATL2_01641	PMN2A_RS00790	PMN2A_1479	membrane protein	Expressed protein possibly involved in photorespiration
175	NATL2_01651	PMN2A_RS00795	PMN2A_1480	ribosome-binding factor A	Ribosome-binding factor A	Y
176	NATL2_01661	PMN2A_RS00800	PMN2A_1481	beta-N-acetylhexosaminidase	Possible beta-N-acetylglucosaminidase		Y
177	NATL2_01671	PMN2A_RS00805	PMN2A_1482	uroporphyrinogen III methyltransferase	Uroporphyrinogen-III synthase (EC 4.2.1.75)	Y	Y
178	NATL2_01681	PMN2A_RS00810	PMN2A_1483	membrane protein	Oligoketide cyclase/lipid transport protein homolog	Y	Y		Y
179	NATL2_01691	PMN2A_RS00815	PMN2A_1484	zeta-carotene desaturase	Pro-zeta-carotene desaturase, prolycopene producing (EC 1.-.-.-)	Y	Y
180	NATL2_01701	PMN2A_RS00820	PMN2A_1485	hypothetical protein	probable iron binding protein from the HesB_IscA_SufA family	Y	Y
181	NATL2_01711	PMN2A_RS00825	PMN2A_1486	hypothetical protein	TPR-repeat protein, specific for cyanobacteria	Y	Y
182	NATL2_01721	PMN2A_RS00830	PMN2A_1487	multidrug MFS transporter	Cell division inhibitor	Y	Y
183	NATL2_01731	PMN2A_RS00835	PMN2A_1488	NAD(P)H-quinone oxidoreductase subunit O	FIG00940444: hypothetical protein	Y	Y
184	NATL2_01741	PMN2A_RS00840	PMN2A_1489	molecular chaperone DnaJ	possible heat shock protein DnaJ	Y	Y		Y
185	NATL2_01751	PMN2A_RS00845	PMN2A_1490	cysteine synthase	Cysteine synthase (EC 2.5.1.47)	Y	Y
186	NATL2_01761		PMN2A_1910		hypothetical protein	Y	Y
187	NATL2_01771	PMN2A_RS00850	PMN2A_1491	hypothetical protein	FIG00940056: hypothetical protein	Y	Y
188	NATL2_01781	PMN2A_RS00855	PMN2A_1492	hypothetical protein	conserved hypothetical protein in cyanobacteria	Y	Y		Y
189	NATL2_01791	PMN2A_RS00860	PMN2A_1493	cobalt ABC transporter	Possible ABC transporter, ATP-binding component	Y	Y
190	NATL2_01801	PMN2A_RS00870	PMN2A_1494	chemotaxis protein CheY	Two-component system response regulator	Y	Y
191	NATL2_01811	PMN2A_RS00875	PMN2A_1495	DNA polymerase III subunit delta'	DNA polymerase III delta prime subunit (EC 2.7.7.7)	Y	Y		Y
192	NATL2_01821	PMN2A_RS00880	PMN2A_1496	thymidylate kinase	Thymidylate kinase (EC 2.7.4.9)	Y	Y		Y
193	NATL2_01831	PMN2A_RS00885	PMN2A_1497	P-type ATPase transporter for copper	Lead, cadmium, zinc and mercury transporting ATPase (EC 3.6.3.3) (EC 3.6.3.5); Copper-translocating P-type ATPase (EC 3.6.3.4)	Y	Y		Y
194	NATL2_01841	PMN2A_RS00890	PMN2A_1498	photosystem I assembly protein Ycf3	photosystem I assembly related protein Ycf3	Y	Y		Y
195	NATL2_01851	PMN2A_RS00895	PMN2A_1499	DNA repair protein RadA	DNA repair protein RadA	Y	Y
196	NATL2_01861	PMN2A_RS00900	PMN2A_1500	XRE family transcriptional regulator	Two-component response regulator	Y	Y
197	NATL2_01871	PMN2A_RS00905	PMN2A_1501	glycerol-3-phosphate acyltransferase	Phosphate:acyl-ACP acyltransferase PlsX	Y	Y
198	NATL2_01881	PMN2A_RS00910	PMN2A_1502	3-oxoacyl-ACP synthase III	3-oxoacyl-[acyl-carrier-protein] synthase, KASIII (EC 2.3.1.41)	Y	Y		Y
199	NATL2_01891	PMN2A_RS00915	PMN2A_1503	malonyl CoA-ACP transacylase	Malonyl CoA-acyl carrier protein transacylase (EC 2.3.1.39)	Y	Y
200	NATL2_01901	PMN2A_RS00920	PMN2A_1504	1-acyl-sn-glycerol-3-phosphate acyltransferase	1-acyl-sn-glycerol-3-phosphate acyltransferase (EC 2.3.1.51)	Y	Y		Y
201	NATL2_01911	PMN2A_RS00925	PMN2A_1505	peptidase	Inactive homolog of metal-dependent proteases, putative molecular chaperone
202					hypothetical protein	Y
203	NATL2_01921	PMN2A_RS00930	PMN2A_1506	hypothetical protein	hypothetical protein	Y	Y
204	NATL2_01931	PMN2A_RS00935	PMN2A_1507	tRNA nucleotidyltransferase	tRNA nucleotidyltransferase, CC-adding (EC 2.7.7.21)
205	NATL2_01941	PMN2A_RS00940	PMN2A_1508	RNA-binding protein	RNA-binding region RNP-1	Y	Y		Y
206		PMN2A_RS00945	PMN2A_1509	phytoene synthase	Phytoene synthase (EC 2.5.1.32)	Y	Y
207	NATL2_01961	PMN2A_RS00950	PMN2A_1510	phytoene desaturase	Phytoene desaturase, pro-zeta-carotene producing (EC 1.-.-.-)	Y	Y
208	NATL2_01971	PMN2A_RS00955	PMN2A_1511	NAD(P)H-quinone oxidoreductase subunit M	Putative subunit of NAD(P)H:quinone oxidoreductase
209	NATL2_01981	PMN2A_RS00960	PMN2A_1512	hypothetical protein	FIG00940868: hypothetical protein	Y	Y		Y
210	NATL2_01991	PMN2A_RS00965	PMN2A_1513	transcriptional regulator	RuBisCO operon transcriptional regulator	Y	Y
211	NATL2_02001	PMN2A_RS00970	PMN2A_1514	membrane protein	Conserved NnrU/NnuR ortholog membrane enzyme	Y	Y		Y
212	NATL2_02011	PMN2A_RS00975	PMN2A_1515	oxidoreductase	NADH dehydrogenase subunit 5, Involved in CO2 fixation	Y	Y
213	NATL2_02021	PMN2A_RS00980	PMN2A_1516	NAD(P)H-quinone oxidoreductase chain 4	NADH dehydrogenase subunit 4, Involved in CO2 fixation	Y	Y
214	NATL2_02031	PMN2A_RS00985	PMN2A_1517	segregation and condensation protein A	hypothetical protein	Y	Y		Y
215	NATL2_02041	PMN2A_RS00990	PMN2A_1518	mannose-1-phosphate guanyltransferase	Glucose-1-phosphate adenylyltransferase (EC 2.7.7.27)	Y	Y
216	NATL2_02051	PMN2A_RS00995	PMN2A_1519	methylenetetrahydrofolate reductase	5,10-methylenetetrahydrofolate reductase (EC 1.5.1.20)	Y	Y	Y
217	NATL2_02061	PMN2A_RS01000	PMN2A_1520	LuxR family transcriptional regulator	Transcriptional regulator, contains HTH motif	Y	Y
218	NATL2_02071		PMN2A_1521		FIG00941193: hypothetical protein	Y	Y	Y
219	NATL2_02081	PMN2A_RS01005	PMN2A_1522	hypothetical protein	FIG00940962: hypothetical protein	Y	Y
220	NATL2_02091	PMN2A_RS01010	PMN2A_1523	NAD kinase 2	NAD kinase (EC 2.7.1.23)	Y	Y
221	NATL2_02101	PMN2A_RS01015	PMN2A_1524	NADH:ubiquinone oxidoreductase subunit K	NADH dehydrogenase subunit 4L	Y	Y
222	NATL2_02111	PMN2A_RS01020	PMN2A_1525	NADH:ubiquinone oxidoreductase subunit J	NAD(P)H-quinone oxidoreductase chain J (EC 1.6.5.2)	Y	Y
223	NATL2_02121	PMN2A_RS01025	PMN2A_1526	NAD(P)H-quinone oxidoreductase subunit I	NAD(P)H-quinone oxidoreductase chain I (EC 1.6.5.2)	Y	Y
224	NATL2_02131	PMN2A_RS01030	PMN2A_1527	NADPH-quinone oxidoreductase	NAD(P)H-quinone oxidoreductase chain 1	Y	Y
225	NATL2_02141	PMN2A_RS01035	PMN2A_1528	citrate synthase	Citrate synthase (si) (EC 2.3.3.1)	Y	Y		Y
226	NATL2_02151		PMN2A_1911		hypothetical protein	Y	Y
227	NATL2_02161	PMN2A_RS01040	PMN2A_1529	hypothetical protein	FIG00940180: hypothetical protein	Y
228	NATL2_02171	PMN2A_RS01045	PMN2A_1530	sulfurtransferase	Rhodanese-related sulfurtransferase		Y		Y
229	NATL2_02181	PMN2A_RS01050	PMN2A_1531	tryptophan synthase subunit beta	Tryptophan synthase beta chain (EC 4.2.1.20)	Y	Y
230	NATL2_02191	PMN2A_RS01055	PMN2A_1532	translation initiation factor SUI1	Translation initiation factor SUI1-related protein	Y	Y
231	NATL2_02201	PMN2A_RS01060	PMN2A_1533	adenylylsulfate kinase	Adenylylsulfate kinase (EC 2.7.1.25)	Y	Y	Y
232	NATL2_02211	PMN2A_RS01065	PMN2A_1534	phosphoribosylaminoimidazole carboxylase	Phosphoribosylaminoimidazole carboxylase catalytic subunit (EC 4.1.1.21)	Y	Y		Y
233	NATL2_02221	PMN2A_RS01070	PMN2A_1535	N-acetylglucosamine-6-phosphate deacetylase	N-acetylglucosamine-6-phosphate deacetylase (EC 3.5.1.25)		Y
234	NATL2_02231	PMN2A_RS01075	PMN2A_1536	SAM-dependent methyltransferase	Mg-protoporphyrin O-methyltransferase (EC 2.1.1.11)	Y	Y
235	NATL2_02241	PMN2A_RS01080	PMN2A_1537	chemotaxis protein CheY	Two-component response regulator	Y	Y
236	NATL2_02251	PMN2A_RS01085	PMN2A_1538	cysteine desulfurase	Cysteine desulfurase (EC 2.8.1.7)	Y	Y
237	NATL2_02261	PMN2A_RS01090	PMN2A_1539	ribosomal RNA small subunit methyltransferase H	rRNA small subunit methyltransferase H		Y
238	NATL2_02271	PMN2A_RS01095	PMN2A_1540	NAD(P)H-quinone oxidoreductase subunit H	NAD(P)H-quinone oxidoreductase chain H (EC 1.6.5.2)	Y	Y	Y	Y
239	NATL2_02281	PMN2A_RS01100	PMN2A_1541	1%2C4-dihydroxy-2-naphthoyl-CoA hydrolase	Predicted thioesterase	Y	Y		Y
240	NATL2_02291	PMN2A_RS01105	PMN2A_1542	O-succinylbenzoic acid--CoA ligase	O-succinylbenzoic acid--CoA ligase (EC 6.2.1.26)	Y	Y
241					hypothetical protein		Y		Y
242	NATL2_02301	PMN2A_RS01110	PMN2A_1543	O-succinylbenzoate-CoA synthase	O-succinylbenzoate synthase (EC 4.2.1.113)	Y	Y		Y
243	NATL2_02311	PMN2A_RS01115	PMN2A_1544	1%2C4-dihydroxy-2-naphthoate octaprenyltransferase	1,4-dihydroxy-2-naphthoate octaprenyltransferase (EC 2.5.1.74)	Y	Y
244	NATL2_02321	PMN2A_RS01120	PMN2A_1545	isochorismate synthase	Isochorismate synthase (EC 5.4.4.2) @ Menaquinone-specific isochorismate synthase (EC 5.4.4.2)	Y	Y
245	NATL2_02331	PMN2A_RS01125	PMN2A_1546	glutathione synthetase	Glutathione synthetase (EC 6.3.2.3)	Y	Y
246	NATL2_02341	PMN2A_RS01130	PMN2A_1547	glutaredoxin	Glutaredoxin 3 (Grx1)	Y	Y	Y
247	NATL2_02361	PMN2A_RS01135	PMN2A_1548	peptide chain release factor 2	Peptide chain release factor 2; programmed frameshift-containing	Y	Y
248	NATL2_02371	PMN2A_RS01140	PMN2A_1549	hypothetical protein	FIG00941302: hypothetical protein
249	NATL2_02381	PMN2A_RS01145	PMN2A_1550	endoribonuclease YbeY	Metal-dependent hydrolase YbeY, involved in rRNA and/or ribosome maturation and assembly	Y
250	NATL2_02391	PMN2A_RS01150	PMN2A_1551	diacylglycerol kinase	Diacylglycerol kinase (EC 2.7.1.107)	Y	Y
251	NATL2_02401	PMN2A_RS01155	PMN2A_1552	anthranilate synthase	Anthranilate synthase, amidotransferase component (EC 4.1.3.27) @ Para-aminobenzoate synthase, amidotransferase component (EC 2.6.1.85)	Y	Y
252	NATL2_02411	PMN2A_RS01160	PMN2A_1553	histidinol-phosphate aminotransferase	Histidinol-phosphate aminotransferase (EC 2.6.1.9)	Y	Y		Y
253	NATL2_02421	PMN2A_RS01165	PMN2A_1554	arginine--tRNA ligase	Arginyl-tRNA synthetase (EC 6.1.1.19)	Y	Y	Y	Y
254	NATL2_02431	PMN2A_RS01170	PMN2A_1555	nicotinate-nucleotide pyrophosphorylase	Quinolinate phosphoribosyltransferase [decarboxylating] (EC 2.4.2.19)	Y	Y		Y
255	NATL2_02441	PMN2A_RS01175	PMN2A_1556	tRNA modification GTPase MnmE	GTPase and tRNA-U34 5-formylation enzyme TrmE	Y	Y
256	NATL2_02461	PMN2A_RS01180	PMN2A_1557	hypothetical protein	FIG00941517: hypothetical protein		Y
257	NATL2_02471	PMN2A_RS01185	PMN2A_1558	guanosine-3'-5'--bis(diphosphate) 3'- pyrophosphohydrolase	GTP pyrophosphokinase (EC 2.7.6.5), (p)ppGpp synthetase II / Guanosine-3',5'-bis(diphosphate) 3'-pyrophosphohydrolase (EC 3.1.7.2)	Y	Y	Y	Y
258	NATL2_02481	PMN2A_RS01190	PMN2A_1559	ABC transporter ATP-binding protein	Cell division transporter, ATP-binding protein FtsE (TC 3.A.5.1.1)	Y	Y		Y
259	NATL2_02491	PMN2A_RS01195	PMN2A_1560	RNA pseudouridine synthase	Ribosomal large subunit pseudouridine synthase D (EC 4.2.1.70)	Y	Y
260	NATL2_02501	PMN2A_RS01200	PMN2A_1561	GTPase YlqF	50S ribosomal subunit maturation GTPase RbgA (B. subtilis YlqF)	Y	Y		Y
261	NATL2_02511	PMN2A_RS01205	PMN2A_1562	phosphoglycerate kinase	Phosphoglycerate kinase (EC 2.7.2.3)	Y	Y
262	NATL2_02521	PMN2A_RS01210	PMN2A_1563	hypothetical protein	cyanobacterial hypothetical protein		Y
263	NATL2_02531	PMN2A_RS01215	PMN2A_1564	UDP-N-acetylglucosamine--N-acetylmuramyl- (pentapeptide) pyrophosphoryl-undecaprenol N-acetylglucosamine transferase	UDP-N-acetylglucosamine--N-acetylmuramyl-(pentapeptide) pyrophosphoryl-undecaprenol N-acetylglucosamine transferase (EC 2.4.1.227)
264	NATL2_02541	PMN2A_RS01220	PMN2A_1565	aspartate aminotransferase	L-threonine 3-O-phosphate decarboxylase (EC 4.1.1.81)		Y
265	NATL2_02551	PMN2A_RS01225	PMN2A_1566	dihydroorotate dehydrogenase	Dihydroorotate dehydrogenase (EC 1.3.3.1)	Y
266	NATL2_02561	PMN2A_RS01230	PMN2A_1567	ribonuclease H	Ribonuclease HI (EC 3.1.26.4)
267	NATL2_02571	PMN2A_RS01235	PMN2A_1568	50S ribosomal protein L7/L12	LSU ribosomal protein L7/L12 (P1/P2)	Y	Y		Y
268	NATL2_02581	PMN2A_RS01240	PMN2A_1569	50S ribosomal protein L10	LSU ribosomal protein L10p (P0)	Y	Y
269	NATL2_02591	PMN2A_RS01245	PMN2A_1570	50S ribosomal protein L1	LSU ribosomal protein L1p (L10Ae)	Y	Y	Y	Y
270	NATL2_02601	PMN2A_RS01250	PMN2A_1571	50S ribosomal protein L11	LSU ribosomal protein L11p (L12e)	Y	Y	Y	Y
271	NATL2_02611	PMN2A_RS01255	PMN2A_1572	transcription termination/antitermination factor NusG	Transcription antitermination protein NusG	Y	Y		Y
272	NATL2_02621	PMN2A_RS01260	PMN2A_1573	preprotein translocase subunit SecE	Preprotein translocase subunit SecE (TC 3.A.5.1.1)		Y
273	NATL2_02631	PMN2A_RS01265	PMN2A_1574	ATPase AAA	ClpB protein	Y	Y
274	NATL2_02641	PMN2A_RS01270	PMN2A_1575	enolase	Enolase (EC 4.2.1.11)	Y	Y
275	NATL2_02651	PMN2A_RS01275	PMN2A_1576	kinase	Ubiquinone biosynthesis monooxygenase UbiB	Y	Y
276	NATL2_02661	PMN2A_RS01280	PMN2A_1577	hypothetical protein	FIG00941720: hypothetical protein		Y		Y
277	NATL2_02671		PMN2A_1914		FIG00942235: hypothetical protein
278	NATL2_02681	PMN2A_RS01285	PMN2A_1578	thioredoxin reductase	Thioredoxin reductase (EC 1.8.1.9)	Y	Y
279	NATL2_02691	PMN2A_RS01290	PMN2A_1579	hypothetical protein	FIG00940496: hypothetical protein		Y
280	NATL2_02701	PMN2A_RS01295	PMN2A_1580	permease	putative sodium-dependent bicarbonate transporter	Y	Y		Y
281	NATL2_02711	PMN2A_RS01300	PMN2A_1581	sulfate transporter	Sulfate permease	Y	Y	Y	Y
282	NATL2_02721	PMN2A_RS01305	PMN2A_1582	molecular chaperone DnaJ	DnaJ-class molecular chaperone CbpA		Y
283	NATL2_02731	PMN2A_RS01310	PMN2A_1583	delta-aminolevulinic acid dehydratase	Porphobilinogen synthase (EC 4.2.1.24)	Y	Y
284	NATL2_02741	PMN2A_RS01315	PMN2A_1584	lactoylglutathione lyase	Lactoylglutathione lyase/catechol 2,3-dioxygenase related enzyme	Y	Y
285	NATL2_02751	PMN2A_RS01320	PMN2A_1585	DNA mismatch repair protein	Recombination inhibitory protein MutS2	Y	Y		Y
286	NATL2_02761	PMN2A_RS01325	PMN2A_1586	GTPase Obg	GTP-binding protein Obg	Y	Y
287	NATL2_02771	PMN2A_RS01330	PMN2A_1587	hypothetical protein	FIG00940164: hypothetical protein	Y	Y	Y	Y
288	NATL2_02781	PMN2A_RS01335	PMN2A_1588	hypothetical protein	FIG00941207: hypothetical protein	Y	Y		Y
289					hypothetical protein	Y	Y
290	NATL2_02791	PMN2A_RS01340	PMN2A_1589	membrane protein	FIG00942403: hypothetical protein	Y
291	NATL2_02801	PMN2A_RS01345	PMN2A_1590	glutathione S-transferase	Glutathione S-transferase, omega (EC 2.5.1.18)		Y
292	NATL2_02811	PMN2A_RS01350	PMN2A_1591	aspartoacylase	Probable aspartoacylase (EC 3.5.1.15)		Y		Y
293	NATL2_02821		PMN2A_1915		FIG00940668: hypothetical protein	Y	Y	Y
294	NATL2_02831				photosystem II protein D1 (PsbA)	Y	Y
295	NATL2_02841	PMN2A_RS01360	PMN2A_1593	chorismate synthase	Chorismate synthase (EC 4.2.3.5)	Y	Y		Y
296	NATL2_02851	PMN2A_RS01365	PMN2A_1594	2-keto-3-deoxy-phosphogluconate aldolase	4-Hydroxy-2-oxoglutarate aldolase (EC 4.1.3.16) / 2-dehydro-3-deoxyphosphogluconate aldolase (EC 4.1.2.14)	Y
297	NATL2_02861	PMN2A_RS01370	PMN2A_1595	cell division protein FtsH	Cell division protein FtsH (EC 3.4.24.-)	Y	Y
298	NATL2_02871	PMN2A_RS01375	PMN2A_1596	ATP-sulfurylase	Sulfate adenylyltransferase, dissimilatory-type (EC 2.7.7.4)	Y	Y		Y
299	NATL2_02881	PMN2A_RS01380	PMN2A_1597	photosystem II manganese-stabilizing protein	Photosystem II manganese-stabilizing protein (PsbO)	Y	Y	Y	Y
300	NATL2_02891		PMN2A_1916		hypothetical protein	Y	Y		Y
301	NATL2_02901	PMN2A_RS01385	PMN2A_1598	phosphopantothenoylcysteine decarboxylase	Phosphopantothenoylcysteine decarboxylase (EC 4.1.1.36) / Phosphopantothenoylcysteine synthetase (EC 6.3.2.5)		Y
302	NATL2_02911	PMN2A_RS01390	PMN2A_1599	membrane protein	FIG00940477: hypothetical protein	Y	Y
303	NATL2_02921	PMN2A_RS01395	PMN2A_1600	aspartate carbamoyltransferase	Aspartate carbamoyltransferase (EC 2.1.3.2)
304	NATL2_02931	PMN2A_RS01400	PMN2A_1601	3-methyladenine DNA glycosylase	DNA-3-methyladenine glycosylase II (EC 3.2.2.21)		Y
305	NATL2_02941	PMN2A_RS01405	PMN2A_1602	aspartyl/glutamyl-tRNA(Asn/Gln) amidotransferase subunit C	Aspartyl-tRNA(Asn) amidotransferase subunit C (EC 6.3.5.6) @ Glutamyl-tRNA(Gln) amidotransferase subunit C (EC 6.3.5.7)
306	NATL2_02951	PMN2A_RS01410	PMN2A_1603	beta-carotene hydroxylase	Beta-carotene hydroxylase	Y	Y
307	NATL2_02961	PMN2A_RS01420	PMN2A_1604	hypothetical protein	FIG00940856: hypothetical protein
308	NATL2_02971	PMN2A_RS01425	PMN2A_1605	isoleucine--tRNA ligase	Isoleucyl-tRNA synthetase (EC 6.1.1.5)
309	NATL2_02981	PMN2A_RS01430	PMN2A_1606	membrane protein	FIG00940131: hypothetical protein	Y	Y		Y
310	NATL2_02991	PMN2A_RS01435	PMN2A_1607	tRNA (guanine-N(7)-)-methyltransferase	tRNA (guanine46-N7-)-methyltransferase (EC 2.1.1.33)	Y	Y
311	NATL2_03001	PMN2A_RS01440	PMN2A_1608	thioredoxin	thioredoxin-like protein TxlA	Y	Y
312	NATL2_03011	PMN2A_RS01445	PMN2A_1609	FAD-dependent thymidylate synthase	Thymidylate synthase thyX (EC 2.1.1.-)	Y	Y
313	NATL2_03021	PMN2A_RS01450	PMN2A_1610	deoxycytidine triphosphate deaminase	Deoxycytidine triphosphate deaminase (EC 3.5.4.13)	Y	Y
314	NATL2_03031	PMN2A_RS01455	PMN2A_1611	cob(I)alamin adenosyltransferase	Cob(I)alamin adenosyltransferase (EC 2.5.1.17)	Y	Y
315					hypothetical protein		Y
316	NATL2_03041	PMN2A_RS01460	PMN2A_1612	Crp/Fnr family transcriptional regulator	Global nitrogen regulatory protein, CRP family of transcriptional regulators	Y	Y		Y
317	NATL2_03051	PMN2A_RS01465	PMN2A_1613	hypothetical protein	Myosin heavy chain, clone 203	Y	Y
318	NATL2_03061	PMN2A_RS01470	PMN2A_1614	hypothetical protein	FIG00940489: hypothetical protein		Y
319	NATL2_03071	PMN2A_RS01475	PMN2A_1615	hypothetical protein	FIG00940419: hypothetical protein		Y		Y
320	NATL2_03081	PMN2A_RS01480	PMN2A_1616	peptidyl-tRNA hydrolase	Peptidyl-tRNA hydrolase (EC 3.1.1.29)	Y	Y
321	NATL2_03091	PMN2A_RS01485	PMN2A_1617	translocase	Twin-arginine translocation protein TatA	Y	Y		Y
322	NATL2_03101	PMN2A_RS01490	PMN2A_1618	photosystem II reaction center protein H	Photosystem II 10 kDa phosphoprotein (PsbH)	Y	Y	Y	Y
323					hypothetical protein				Y
324					hypothetical protein
325	NATL2_03111		PMN2A_1619		Photosystem II protein PsbI	Y	Y	Y	Y
326	NATL2_03121	PMN2A_RS01495	PMN2A_1620	hypothetical protein	Repeats containing protein		Y		Y
327	NATL2_03131	PMN2A_RS01500	PMN2A_1621	isopropylmalate isomerase	3-isopropylmalate dehydratase small subunit (EC 4.2.1.33)	Y	Y
328	NATL2_03141	PMN2A_RS01505	PMN2A_1622	3-isopropylmalate dehydratase large subunit	3-isopropylmalate dehydratase large subunit (EC 4.2.1.33)	Y	Y	Y
329	NATL2_03151	PMN2A_RS01510	PMN2A_1623	damage-inducible protein CinA	CinA ortholog, predicted molybdopterin binding domain	Y	Y
330	NATL2_03161	PMN2A_RS01515	PMN2A_1624	serine hydroxymethyltransferase	Serine hydroxymethyltransferase (EC 2.1.2.1)	Y	Y
331	NATL2_03171	PMN2A_RS01525	PMN2A_1625	hypothetical protein	FIG00941574: hypothetical protein		Y
332	NATL2_03181	PMN2A_RS01530	PMN2A_1626	cytochrome C oxidase	possible Cytochrome c oxidase subunit Va	Y	Y		Y
333	NATL2_03191	PMN2A_RS01535	PMN2A_1627	membrane protein	Uncharacterized membrane protein	Y	Y
334	NATL2_03201	PMN2A_RS01540	PMN2A_1628	sugar fermentation stimulation protein homolog	Sugar/maltose fermentation stimulation protein homolog	Y	Y
335	NATL2_03211	PMN2A_RS01545	PMN2A_1629	ammonium transporter	Ammonium transporter family	Y	Y
336	NATL2_03221	PMN2A_RS01550	PMN2A_1630	4-hydroxy-3-methylbut-2-enyl diphosphate reductase	4-hydroxy-3-methylbut-2-enyl diphosphate reductase (EC 1.17.1.2)	Y	Y
337	NATL2_03231	PMN2A_RS01555	PMN2A_1631	hypothetical protein	hypothetical protein	Y	Y
338	NATL2_03241	PMN2A_RS01560	PMN2A_1632	bifunctional purine biosynthesis protein PurH	IMP cyclohydrolase (EC 3.5.4.10) / Phosphoribosylaminoimidazolecarboxamide formyltransferase (EC 2.1.2.3)	Y	Y
339	NATL2_03251	PMN2A_RS01565	PMN2A_1633	esterase	Phospholipase/carboxylesterase family protein, sll1284 homolog	Y	Y		Y
340	NATL2_03261	PMN2A_RS01570	PMN2A_1634	hypothetical protein	FIG00940511: hypothetical protein	Y	Y		Y
341	NATL2_03271		PMN2A_1917		FIG00941059: hypothetical protein	Y	Y
342	NATL2_03281	PMN2A_RS01575	PMN2A_1635	ATPase	two-component sensor histidine kinase
343	NATL2_03291		PMN2A_1636		Cobalamin synthase	Y	Y
344	NATL2_03301	PMN2A_RS01585	PMN2A_1637	queuine tRNA-ribosyltransferase	tRNA-guanine transglycosylase (EC 2.4.2.29)	Y	Y	Y
345	NATL2_03321	PMN2A_RS01590	PMN2A_1918	hypothetical protein	FIG00944501: hypothetical protein	Y	Y		Y
346	NATL2_03331	PMN2A_RS01595	PMN2A_1639	oxidoreductase	Probable oxidoreductase	Y	Y
347	NATL2_03341	PMN2A_RS01600	PMN2A_1640	hemolysin	Hemolysins and related proteins containing CBS domains	Y	Y
348	NATL2_03351	PMN2A_RS01610	PMN2A_1641	orotate phosphoribosyltransferase	Orotate phosphoribosyltransferase (EC 2.4.2.10)		Y
349	NATL2_03361	PMN2A_RS01615	PMN2A_1642	hypothetical protein	Folate-dependent protein for Fe/S cluster synthesis/repair in oxidative stress	Y	Y
350	NATL2_03371	PMN2A_RS01620	PMN2A_1643	DNA repair exonuclease	DNA repair enzyme, contains HhH domain and nuclease of RecB family	Y	Y	Y	Y
351	NATL2_03381	PMN2A_RS01625	PMN2A_1644	phosphomannomutase	Phosphoglucosamine mutase (EC 5.4.2.10)	Y	Y
352	NATL2_03391	PMN2A_RS01630	PMN2A_1645	non-canonical purine NTP pyrophosphatase	Nucleoside 5-triphosphatase RdgB (dHAPTP, dITP, XTP-specific) (EC 3.6.1.15)		Y
353	NATL2_03401	PMN2A_RS01635	PMN2A_1646	retinal pigment epithelial membrane protein	Lignostilbene-alpha, beta-dioxygenase	Y	Y		Y
354	NATL2_03411	PMN2A_RS01640	PMN2A_1647	imidazoleglycerol-phosphate dehydratase	Imidazoleglycerol-phosphate dehydratase (EC 4.2.1.19)	Y	Y
355	NATL2_03421	PMN2A_RS01645	PMN2A_1648	enoyl-ACP reductase	Enoyl-[acyl-carrier-protein] reductase [NADH] (EC 1.3.1.9)	Y	Y		Y
356	NATL2_03431	PMN2A_RS01650	PMN2A_1649	thioredoxin	Alkyl hydroperoxide reductase and/or thiol-specific antioxidant family (AhpC/TSA) protein	Y	Y		Y
357	NATL2_03441	PMN2A_RS01655	PMN2A_1650	aminotransferase DegT	putative pleiotropic regulatory protein
358	NATL2_03451	PMN2A_RS01660	PMN2A_1651	deoxyribodipyrimidine photolyase	Deoxyribodipyrimidine photolyase (EC 4.1.99.3)	Y	Y		Y
359	NATL2_03461	PMN2A_RS01665	PMN2A_1652	NUDIX hydrolase	ADP-ribose pyrophosphatase (EC 3.6.1.13)	Y	Y
360	NATL2_03471	PMN2A_RS01670	PMN2A_1653	2-amino-4-hydroxy-6- hydroxymethyldihydropteridine pyrophosphokinase	2-amino-4-hydroxy-6-hydroxymethyldihydropteridine pyrophosphokinase (EC 2.7.6.3)
361	NATL2_03481	PMN2A_RS01675	PMN2A_1654	magnesium-chelatase subunit ChlD	Protoporphyrin IX Mg-chelatase subunit D (EC 6.6.1.1)	Y	Y	Y	Y
362	NATL2_03491	PMN2A_RS01680	PMN2A_1655	mammalian cell entry protein	Possible ABC transporter precursor	Y	Y		Y
363	NATL2_03501	PMN2A_RS01685	PMN2A_1656	peptidase S16	Possible ABC transporter, ATP-binding component	Y	Y
364	NATL2_03511	PMN2A_RS01690	PMN2A_1657	hypothetical protein	FIG002813: LPPG:FO 2-phospho-L-lactate transferase like, CofD-like		Y
365	NATL2_03521	PMN2A_RS01695	PMN2A_1658	NAD(P)H-quinone oxidoreductase subunit J	NAD(P)H-quinone oxidoreductase chain J (EC 1.6.5.2)	Y	Y		Y
366	NATL2_03531	PMN2A_RS01700	PMN2A_1659	NAD(P)H-quinone oxidoreductase subunit K	NAD(P)H-quinone oxidoreductase chain K (EC 1.6.5.2)	Y	Y		Y
367	NATL2_03541	PMN2A_RS01705	PMN2A_1660	NAD(P)H-quinone oxidoreductase subunit 3	NAD(P)H-quinone oxidoreductase subunit 3 (EC 1.6.5.2)	Y	Y
368	NATL2_03551	PMN2A_RS01710	PMN2A_1661	rubredoxin	Rubredoxin	Y	Y
369	NATL2_03561	PMN2A_RS01715	PMN2A_1662	photosynthesis system II assembly factor Ycf48	Photosystem II stability/assembly factor HCF136/Ycf48	Y	Y
370	NATL2_03571	PMN2A_RS01720	PMN2A_1663	cytochrome b559 subunit alpha	Cytochrome b559 alpha chain (PsbE)	Y	Y		Y
371	NATL2_03581		PMN2A_1664		Photosystem II protein PsbL	Y	Y
372	NATL2_03591	PMN2A_RS01725	PMN2A_1665	photosystem II reaction center protein J	Photosystem II protein PsbJ	Y	Y	Y	Y
373	NATL2_03601	PMN2A_RS01730	PMN2A_1666	S-methyl-5'-thioadenosine phosphorylase	5'-methylthioadenosine phosphorylase (EC 2.4.2.28)	Y	Y
374	NATL2_03611	PMN2A_RS01735	PMN2A_1667	selenophosphate synthase	NADH dehydrogenase-like protein / Selenide,water dikinase (EC 2.7.9.3)	Y	Y		Y
375	NATL2_03621	PMN2A_RS01740	PMN2A_1668	tRNA nucleotidyltransferase	tRNA nucleotidyltransferase, A-adding (EC 2.7.7.25)		Y
376	NATL2_03631	PMN2A_RS01745	PMN2A_1669	ATPase AAA	ATP-dependent DNA helicase UvrD/PcrA	Y	Y		Y
377	NATL2_03641	PMN2A_RS01750	PMN2A_1670	hypothetical protein	FIG00941201: hypothetical protein	Y
378	NATL2_03651	PMN2A_RS01755	PMN2A_1671	bleomycin hydrolase	Phycoerythrin beta chain; Phycoerythrin class III beta chain	Y	Y
379	NATL2_03661	PMN2A_RS01760	PMN2A_1672	bleomycin hydrolase	Phycoerythrin alpha chain	Y	Y
380	NATL2_03671	PMN2A_RS01765	PMN2A_1673	glycosyltransferase	Bilin biosynthesis protein CpeZ	Y
381	NATL2_03681	PMN2A_RS01770	PMN2A_1674	PBS lyase	Bilin biosynthesis protein MpeU	Y	Y
382	NATL2_03691	PMN2A_RS01775	PMN2A_1675	bilin biosynthesis protein CpeY	Bilin biosynthesis protein CpeY	Y	Y
383	NATL2_03701	PMN2A_RS01780	PMN2A_1676	chorismate-binding protein	CpeT-like protein	Y	Y
384	NATL2_03711	PMN2A_RS01785	PMN2A_1677	hypothetical protein	Phycoerythrin linker protein CpeS homolog	Y	Y
385	NATL2_03721	PMN2A_RS01790	PMN2A_1678	phycoerythrin class III subunit gamma	Phycobilisome linker polypeptide	Y	Y
386	NATL2_03731	PMN2A_RS01795	PMN2A_1679	hypothetical protein	FIG00943515: hypothetical protein	Y	Y
387	NATL2_03741	PMN2A_RS01800	PMN2A_1680	NAD-dependent dehydratase	dTDP-glucose 4,6-dehydratase (EC 4.2.1.46)	Y	Y		Y
388	NATL2_03751	PMN2A_RS01805	PMN2A_1681	nucleotide sugar epimerase	Putative nucleotide sugar epimerase		Y
389	NATL2_03761	PMN2A_RS01810	PMN2A_1682	hypothetical protein	FIG00942424: hypothetical protein	Y	Y		Y
390	NATL2_03771	PMN2A_RS01815	PMN2A_1919	hypothetical protein	photosystem I reaction center subunit XII	Y	Y
391					hypothetical protein
392	NATL2_03781	PMN2A_RS01820	PMN2A_1683	hypothetical protein	Translation elongation factor P	Y	Y	Y
393	NATL2_03791	PMN2A_RS01825	PMN2A_1684	hypothetical protein	hypothetical protein		Y		Y
394	NATL2_03801	PMN2A_RS01835	PMN2A_1685	hypothetical protein	FIG00941818: hypothetical protein	Y	Y		Y
395	NATL2_03811	PMN2A_RS01840	PMN2A_1686	sugar kinase	Carbohydrate kinase, FGGY family	Y	Y
396	NATL2_03821	PMN2A_RS01845	PMN2A_1687	S-adenosylmethionine synthase	S-adenosylmethionine synthetase (EC 2.5.1.6)	Y
397	NATL2_03831	PMN2A_RS01850	PMN2A_1688	haloacid dehalogenase	Haloacid dehalogenase/epoxide hydrolase family		Y
398	NATL2_03841	PMN2A_RS01855	PMN2A_1689	30S ribosomal protein S1	SSU ribosomal protein S1p	Y	Y
399	NATL2_03851	PMN2A_RS01860	PMN2A_1690	NrdR family transcriptional regulator	Ribonucleotide reductase transcriptional regulator NrdR	Y	Y		Y
400	NATL2_03871	PMN2A_RS01865	PMN2A_1692	photosystem II PsbB protein (CP47)	Photosystem II CP47 protein (PsbB)	Y	Y		Y
401	NATL2_03881				FIG00940576: hypothetical protein		Y
402	NATL2_03891	PMN2A_RS01870	PMN2A_1693	photosystem II reaction center protein M	Photosystem II protein PsbM	Y	Y	Y	Y
403	NATL2_03901	PMN2A_RS01875	PMN2A_1694	thioesterase	4-hydroxybenzoyl-CoA thioesterase family active site		Y		Y
404	NATL2_03911	PMN2A_RS01880	PMN2A_1695	N5-glutamine S-adenosyl-L-methionine-dependent methyltransferase	Protein-N(5)-glutamine methyltransferase PrmC, methylates polypeptide chain release factors RF1 and RF2	Y	Y
405	NATL2_03921	PMN2A_RS01885	PMN2A_1696	translation factor	putative translation factor (SUA5)	Y	Y
406					FIG00943636: hypothetical protein	Y	Y
407	NATL2_03931	PMN2A_RS01895	PMN2A_1697	cell division topological specificity factor MinE	Cell division topological specificity factor MinE	Y	Y
408	NATL2_03941	PMN2A_RS01900	PMN2A_1698	septum site-determining protein MinD	Septum site-determining protein MinD	Y	Y
409	NATL2_03951	PMN2A_RS01905	PMN2A_1699	septum site-determining protein MinC	Septum site-determining protein MinC		Y
410	NATL2_03961	PMN2A_RS01910	PMN2A_1700	HD family phosphohydrolase	dNTP triphosphohydrolase, putative		Y
411	NATL2_03971	PMN2A_RS01915	PMN2A_1701	peptidase S41	Periplasmic protease
412	NATL2_03981	PMN2A_RS01920	PMN2A_1702	cytochrome B6	Cytochrome b6-f complex subunit, cytochrome b6	Y	Y
413	NATL2_03991	PMN2A_RS01925	PMN2A_1703	cytochrome b6-f complex subunit 4	Cytochrome b6-f complex subunit IV (PetD)		Y
414	NATL2_04001	PMN2A_RS01930	PMN2A_1704	alkaline invertase	putative neutral invertase-like protein	Y	Y
416	NATL2_04011	PMN2A_RS01960	PMN2A_1705	formamidopyrimidine-DNA glycosylase	Formamidopyrimidine-DNA glycosylase (EC 3.2.2.23)		Y
417	NATL2_04021	PMN2A_RS01965	PMN2A_1706	photosystem I reaction center subunit IV	photosystem I subunit IV (PsaE)	Y	Y	Y
418	NATL2_04031	PMN2A_RS01970	PMN2A_1707	hypothetical protein	FIG00940522: hypothetical protein		Y
419	NATL2_04041	PMN2A_RS01975	PMN2A_1708	peptidoglycan-binding protein LysM	possible LysM domain		Y
420	NATL2_04051	PMN2A_RS01980	PMN2A_1709	aldehyde dehydrogenase	Aldehyde dehydrogenase (EC 1.2.1.3)	Y	Y
421	NATL2_04061	PMN2A_RS01985	PMN2A_1710	hypothetical protein	FIG00942275: hypothetical protein	Y	Y
422	NATL2_04071	PMN2A_RS01990	PMN2A_1711	hypothetical protein	FIG00944547: hypothetical protein	Y	Y
423	NATL2_04081	PMN2A_RS01995	PMN2A_1922	hypothetical protein	FIG00940822: hypothetical protein		Y
424	NATL2_04091	PMN2A_RS02005	PMN2A_1712	hypothetical protein	FIG00941540: hypothetical protein	Y	Y		Y
425	NATL2_04101	PMN2A_RS02010	PMN2A_1713	hypothetical protein	hypothetical protein		Y
426	NATL2_04111	PMN2A_RS02015	PMN2A_1714	hypothetical protein	hypothetical protein	Y	Y
427	NATL2_04121	PMN2A_RS02020	PMN2A_1715	high light inducible protein	FIG00940767: hypothetical protein	Y	Y		Y
428	NATL2_04141	PMN2A_RS02025	PMN2A_1925	high light inducible protein	hypothetical protein	Y	Y
429	NATL2_04151	PMN2A_RS02030	PMN2A_1716	high light inducible protein	possible high light inducible protein	Y	Y
430	NATL2_04161		PMN2A_1717		FIG00940228: hypothetical protein	Y	Y
431	NATL2_04171		PMN2A_1718		possible high light inducible protein	Y	Y	Y
432	NATL2_04181		PMN2A_1926		hypothetical protein	Y	Y
433					hypothetical protein		Y
434	NATL2_04191	PMN2A_RS02045	PMN2A_1719	hypothetical protein	Translation elongation factor P		Y
435	NATL2_04201	PMN2A_RS02050	PMN2A_1720	hypothetical protein	hypothetical protein		Y		Y
436	NATL2_04211	PMN2A_RS02065	PMN2A_1721	3-dehydroquinate dehydratase	3-dehydroquinate dehydratase II (EC 4.2.1.10)	Y	Y
437	NATL2_04221	PMN2A_RS02070	PMN2A_1722	hydroxylase	tRNA-(ms[2]io[6]A)-hydroxylase (EC 1.-.-.-)	Y	Y
438	NATL2_04231	PMN2A_RS02075	PMN2A_1723	precorrin-2 C20-methyltransferase	Cobalt-precorrin-2 C20-methyltransferase (EC 2.1.1.130)	Y	Y
439	NATL2_04241	PMN2A_RS02080	PMN2A_1724	tRNA-dihydrouridine synthase	tRNA dihydrouridine synthase B (EC 1.-.-.-)	Y	Y
440	NATL2_04261	PMN2A_RS02085	PMN2A_1725	hypothetical protein	FIG00942835: hypothetical protein
441	NATL2_04271	PMN2A_RS02090	PMN2A_1726	GTPase Der	GTP-binding protein EngA		Y
442	NATL2_04281	PMN2A_RS02095	PMN2A_1727	cobalt ABC transporter permease	Transmembrane component of general energizing module of ECF transporters	Y	Y
443	NATL2_04291	PMN2A_RS02100	PMN2A_1728	hypothetical protein	FIG023675: hypothetical protein	Y	Y
444	NATL2_04301	PMN2A_RS02105	PMN2A_1729	hypothetical protein	Hypothetical protein YggS, proline synthase co-transcribed bacterial homolog PROSC	Y	Y
445	NATL2_04311	PMN2A_RS02110	PMN2A_1730	cell division protein SepF	CBSS-74546.3.peg.720: hypothetical protein	Y	Y
446	NATL2_04321	PMN2A_RS02115	PMN2A_1731	pyrroline-5-carboxylate reductase	Pyrroline-5-carboxylate reductase (EC 1.5.1.2)	Y	Y
447	NATL2_04341	PMN2A_RS02125	PMN2A_1733	DNA repair protein RecO	DNA recombination and repair protein RecO	Y	Y
448	NATL2_04351	PMN2A_RS02130	PMN2A_1734	deoxyribose-phosphate aldolase	Deoxyribose-phosphate aldolase (EC 4.1.2.4)	Y	Y
449	NATL2_04361	PMN2A_RS02135	PMN2A_1735	ribosome-associated inhibitor A/sigma 54 modulation protein	Ribosomal subunit interface protein
450	NATL2_04371	PMN2A_RS02140	PMN2A_1736	octanoyltransferase	Octanoate-[acyl-carrier-protein]-protein-N-octanoyltransferase	Y	Y
451	NATL2_04381	PMN2A_RS02145	PMN2A_1737	long-chain fatty acid--CoA ligase	Long-chain-fatty-acid--CoA ligase (EC 6.2.1.3)		Y
452	NATL2_04391	PMN2A_RS02150	PMN2A_1738	hypothetical protein	FIG00940799: hypothetical protein
453	NATL2_04401	PMN2A_RS02155	PMN2A_1739	branched-chain alpha-keto acid dehydrogenase subunit E2	Dihydrolipoamide acetyltransferase component of pyruvate dehydrogenase complex (EC 2.3.1.12)	Y	Y
454	NATL2_04411	PMN2A_RS02160	PMN2A_1740	S-adenosylmethionine:tRNA ribosyltransferase-isomerase	S-adenosylmethionine:tRNA ribosyltransferase-isomerase (EC 5.-.-.-)	Y	Y
455	NATL2_04421	PMN2A_RS02165	PMN2A_1741	cysteine synthase	Cysteine synthase (EC 2.5.1.47)	Y	Y
456					hypothetical protein
457	NATL2_04431	PMN2A_RS02170	PMN2A_1742	cystathionine gamma-synthase	Cystathionine gamma-synthase (EC 2.5.1.48) / Cystathionine gamma-synthase (EC 2.5.1.48) fungal type	Y	Y
458	NATL2_04441	PMN2A_RS02175	PMN2A_1743	cystathionine gamma-synthase	Cystathionine beta-lyase (EC 4.4.1.8)	Y	Y
459	NATL2_04451	PMN2A_RS02180	PMN2A_1744	30S ribosomal protein S4	SSU ribosomal protein S4p (S9e)	Y	Y
460	NATL2_04461	PMN2A_RS02185	PMN2A_1745	hypothetical protein	Protein YidD	Y	Y		Y
461	NATL2_04471	PMN2A_RS02190	PMN2A_1746	thioredoxin	Thioredoxin family protein		Y
462	NATL2_04481	PMN2A_RS02195	PMN2A_1747	UDP-N-acetylmuramoyl-L-alanyl-D-glutamate--2 6-diaminopimelate ligase	UDP-N-acetylmuramoylalanyl-D-glutamate--2,6-diaminopimelate ligase (EC 6.3.2.13)	Y	Y	Y	Y
463	NATL2_04491	PMN2A_RS02200	PMN2A_1748	L-cysteine/cystine lyase	Cysteine desulfurase (EC 2.8.1.7)	Y	Y
464	NATL2_04501		PMN2A_1928		Conserved hypothetical protein	Y	Y
465	NATL2_04511	PMN2A_RS02205	PMN2A_1749	hypothetical protein	FIG00941297: hypothetical protein	Y	Y
466	NATL2_04521	PMN2A_RS02210	PMN2A_1750	hydantoin utilization protein A	Nickel transporter UreH	Y	Y
467	NATL2_04531		PMN2A_1929		hypothetical protein
468	NATL2_04541	PMN2A_RS02215	PMN2A_1751	hypothetical protein	FIG00940485: hypothetical protein	Y	Y
469	NATL2_04551	PMN2A_RS02220	PMN2A_1752	nitrogen-fixing protein NifU	NifU-like domain protein		Y
470	NATL2_04561	PMN2A_RS02225	PMN2A_1753	malate:quinone oxidoreductase	Malate:quinone oxidoreductase (EC 1.1.99.16)	Y	Y
471	NATL2_04571		PMN2A_1930		FIG00940900: hypothetical protein	Y	Y		Y
472	NATL2_04581	PMN2A_RS02230	PMN2A_1754	elongation factor 4	Translation elongation factor LepA	Y	Y
473					FIG00940487: hypothetical protein	Y	Y
474	NATL2_04601	PMN2A_RS02240	PMN2A_1755	peptide ABC transporter	Oligopeptide transport system permease protein OppC (TC 3.A.1.5.1)	Y	Y
475	NATL2_04611	PMN2A_RS02245	PMN2A_1756	RNA methyltransferase	tRNA (Guanosine18-2'-O-) -methyltransferase (EC 2.1.1.34)
476	NATL2_04621	PMN2A_RS02250	PMN2A_1757	porin	porin homolog		Y
477	NATL2_04631	PMN2A_RS02255	PMN2A_1758	16S rRNA methyltransferase	Ribosomal RNA small subunit methyltransferase B (EC 2.1.1.-)		Y
478	NATL2_04641	PMN2A_RS02260	PMN2A_1759	chitin-binding protein	Chlorophyll a synthase ChlG (EC 2.5.1.62)	Y	Y		Y
479	NATL2_04651	PMN2A_RS02265	PMN2A_1760	hypothetical protein	FIG00940133: hypothetical protein	Y	Y		Y
480	NATL2_04661	PMN2A_RS02270	PMN2A_1761	imidazole glycerol phosphate synthase subunit HisF	Imidazole glycerol phosphate synthase cyclase subunit (EC 4.1.3.-)		Y
481	NATL2_04671	PMN2A_RS02275	PMN2A_1762	SAM-dependent methyltransferase	2-heptaprenyl-1,4-naphthoquinone methyltransferase (EC 2.1.1.163)	Y
482	NATL2_04681	PMN2A_RS02280	PMN2A_1763	hypothetical protein	FIG00940877: hypothetical protein		Y
483	NATL2_04691	PMN2A_RS02285	PMN2A_1764	membrane protein	Phage shock protein A	Y	Y
484	NATL2_04701	PMN2A_RS02290	PMN2A_1765	biotin--[acetyl-CoA-carboxylase] synthetase	Biotin-protein ligase (EC 6.3.4.15)	Y	Y
485	NATL2_04711	PMN2A_RS02295	PMN2A_1766	macrolide ABC transporter ATP-binding protein	Macrolide export ATP-binding/permease protein MacB (EC 3.6.3.-)	Y
486	NATL2_04721	PMN2A_RS02300	PMN2A_1767	NAD(P)H-quinone oxidoreductase subunit 2	NADH dehydrogenase subunit 2	Y	Y
487	NATL2_04731	PMN2A_RS02305	PMN2A_1768	DNA topoisomerase I	DNA topoisomerase I (EC 5.99.1.2)	Y	Y
488	NATL2_04741	PMN2A_RS02310	PMN2A_1769	hypothetical protein	FIG00940380: hypothetical protein	Y	Y
489	NATL2_04751	PMN2A_RS02315	PMN2A_1770	hypothetical protein	FIG00940675: hypothetical protein		Y
490	NATL2_04761	PMN2A_RS02320	PMN2A_1771	hypothetical protein	Nicotinate-nucleotide--dimethylbenzimidazole phosphoribosyltransferase (EC 2.4.2.21)	Y	Y		Y
491	NATL2_04771	PMN2A_RS02325	PMN2A_1772	hypothetical protein	Periplasmic binding protein-like II superfamily	Y	Y
492	NATL2_04781	PMN2A_RS02330	PMN2A_1773	riboflavin synthase subunit alpha	Riboflavin synthase eubacterial/eukaryotic (EC 2.5.1.9)	Y	Y
493	NATL2_04791	PMN2A_RS02335	PMN2A_1774	transcriptional regulator	AbrB family transciptional regulator	Y	Y
494	NATL2_04801	PMN2A_RS02340	PMN2A_1775	cytochrome B6	Cytochrome c oxidase polypeptide III (EC 1.9.3.1)	Y	Y
495	NATL2_04811	PMN2A_RS02345	PMN2A_1776	cytochrome C oxidase subunit I	Cytochrome c oxidase polypeptide I (EC 1.9.3.1)	Y	Y
496	NATL2_04821	PMN2A_RS02350	PMN2A_1777	cytochrome C oxidase subunit II	Cytochrome c oxidase polypeptide II (EC 1.9.3.1)	Y	Y
497	NATL2_04831	PMN2A_RS02355	PMN2A_1778	cytochrome C oxidase assembly protein	Heme A synthase, cytochrome oxidase biogenesis protein Cox15-CtaA	Y	Y
498	NATL2_04841	PMN2A_RS02360	PMN2A_1779	protoheme IX farnesyltransferase	Heme O synthase, protoheme IX farnesyltransferase (EC 2.5.1.-) COX10-CtaB	Y	Y
499	NATL2_04851	PMN2A_RS02365	PMN2A_1780	lysozyme	ABC-type multidrug transport system ATPase component	Y	Y
500	NATL2_04861	PMN2A_RS02370	PMN2A_1781	transporter	putative multidrug efflux ABC transporter	Y	Y
501	NATL2_04871	PMN2A_RS02375	PMN2A_1782	hypothetical protein	possible Arenavirus glycoprotein	Y	Y
502	NATL2_04881	PMN2A_RS02380	PMN2A_1783	molecular chaperone GroEL	Heat shock protein 60 family chaperone GroEL	Y	Y		Y
503	NATL2_04891		PMN2A_1784		FIG00940639: hypothetical protein	Y	Y		Y
504	NATL2_04901	PMN2A_RS02385	PMN2A_1785	3-ketoacyl-ACP reductase	3-oxoacyl-[acyl-carrier protein] reductase (EC 1.1.1.100)	Y	Y
505	NATL2_04911	PMN2A_RS02390	PMN2A_1786	2-C-methyl-D-erythritol 4-phosphate cytidylyltransferase	2-C-methyl-D-erythritol 4-phosphate cytidylyltransferase (EC 2.7.7.60)	Y
506	NATL2_04921	PMN2A_RS02395	PMN2A_1787	peptidase S66	Muramoyltetrapeptide carboxypeptidase (EC 3.4.17.13)	Y	Y		Y
507	NATL2_04931	PMN2A_RS02400	PMN2A_1788	prenyltransferase	Cyanobacterial polyprenyltransferase (UbiA homolog)	Y	Y
508	NATL2_04941	PMN2A_RS02405	PMN2A_1789	exopolyphosphatase	Exopolyphosphatase (EC 3.6.1.11)	Y	Y
509	NATL2_04961	PMN2A_RS02415	PMN2A_1791	precorrin methylase	Cobalt-precorrin-4 C11-methyltransferase (EC 2.1.1.133)
510	NATL2_04971	PMN2A_RS02420	PMN2A_1792	diacylglyceryl transferase	Prolipoprotein diacylglyceryl transferase (EC 2.4.99.-)		Y
511	NATL2_04981	PMN2A_RS02425	PMN2A_1793	apocytochrome f	Cytochrome b6-f complex subunit, apocytochrome f	Y	Y
512	NATL2_04991	PMN2A_RS02430	PMN2A_1794	cytochrome b6-f complex iron-sulfur subunit	Cytochrome b6-f complex iron-sulfur subunit PetC1 (Rieske iron sulfur protein EC 1.10.99.1)	Y	Y
513					hypothetical protein	Y
514	NATL2_05001	PMN2A_RS02435	PMN2A_1795	hypothetical protein	FIG00941026: hypothetical protein		Y
515	NATL2_05011	PMN2A_RS02440	PMN2A_1796	preprotein translocase subunit TatC	Twin-arginine translocation protein TatC		Y
516	NATL2_05021	PMN2A_RS02445	PMN2A_1797	hypothetical protein	hypothetical protein	Y	Y	Y	Y
517	NATL2_05031	PMN2A_RS02450	PMN2A_1798	fibronectin-binding protein	possible secreted protein MPB70 precursor	Y	Y
518	NATL2_05041	PMN2A_RS02455	PMN2A_1799	guanylate kinase	Guanylate kinase (EC 2.7.4.8)		Y
519	NATL2_05051		PMN2A_1800		photosystem I subunit IX (PsaJ)		Y
520	NATL2_05061	PMN2A_RS02460	PMN2A_1801	photosystem I PsaF protein (subunit III)	photosystem I subunit III precursor, plastocyanin (cyt c553) docking protein (PsaF)	Y	Y
521	NATL2_05071	PMN2A_RS02465	PMN2A_1802	tRNA N6-adenosine threonylcarbamoyltransferase	YgjD/Kae1/Qri7 family, required for N6-threonylcarbamoyl adenosine t(6)A37 modification in tRNA	Y	Y		Y
522	NATL2_05081	PMN2A_RS02470	PMN2A_1803	high light inducible protein	possible high light inducible protein	Y	Y
523	NATL2_05091	PMN2A_RS02475	PMN2A_1804	hypothetical protein	FIG00941614: hypothetical protein
524	NATL2_05101	PMN2A_RS02480	PMN2A_1805	sodium:proton antiporter	putative Na+/H+ antiporter, CPA1 family	Y	Y		Y
525	NATL2_05111	PMN2A_RS02485	PMN2A_1806	glutamate--tRNA ligase	Glutamyl-tRNA synthetase (EC 6.1.1.17) @ Glutamyl-tRNA(Gln) synthetase (EC 6.1.1.24)	Y	Y
527	NATL2_05131	PMN2A_RS02505	PMN2A_1808	50S ribosomal protein L19	LSU ribosomal protein L19p	Y	Y
528	NATL2_05141		PMN2A_1933		hypothetical protein		Y
529	NATL2_05151	PMN2A_RS02510	PMN2A_1809	methionine aminopeptidase	Methionine aminopeptidase (EC 3.4.11.18)
530	NATL2_05161	PMN2A_RS02515	PMN2A_1810	short-chain dehydrogenase	FIG00940106: hypothetical protein	Y	Y
531	NATL2_05171	PMN2A_RS02520	PMN2A_1811	hypothetical protein	BioD-like N-terminal domain of phosphotransacetylase	Y	Y
532	NATL2_05181	PMN2A_RS02525	PMN2A_1812	hypothetical protein	cyanobacteria-specific protein	Y	Y
533	NATL2_05191	PMN2A_RS02530	PMN2A_1813	nucleotide-binding protein	hypothetical protein	Y	Y
534	NATL2_05201	PMN2A_RS02535	PMN2A_1814	hypothetical protein	FIG00940253: hypothetical protein	Y	Y
535	NATL2_05211	PMN2A_RS02540	PMN2A_1815	hypothetical protein	Band 7 protein	Y	Y
536	NATL2_05221	PMN2A_RS02545	PMN2A_1816	glutamate-1-semialdehyde 2%2C1-aminomutase	Glutamate-1-semialdehyde aminotransferase (EC 5.4.3.8)		Y
537	NATL2_05231	PMN2A_RS02550	PMN2A_1817	exonuclease III	Exodeoxyribonuclease III (EC 3.1.11.2)	Y	Y
538	NATL2_05241	PMN2A_RS02555	PMN2A_1818	hypothetical protein	FIG00941245: hypothetical protein	Y	Y
539	NATL2_05251	PMN2A_RS02560	PMN2A_1819	hypothetical protein	FIG00941087: hypothetical protein	Y	Y		Y
540	NATL2_05261	PMN2A_RS02565	PMN2A_1820	hypothetical protein	FIG00940789: hypothetical protein
541	NATL2_05271	PMN2A_RS02570	PMN2A_1821	hypothetical protein	Putative transmembrane protein HieC
542	NATL2_05281	PMN2A_RS02575	PMN2A_1822	iron ABC transporter	Ferric iron ABC transporter, permease protein	Y	Y
543	NATL2_05291	PMN2A_RS02580	PMN2A_1823	cobalamin biosynthesis protein CobW	Putative metal chaperone, involved in Zn homeostasis, GTPase of COG0523 family	Y	Y		Y
544	NATL2_05301	PMN2A_RS02585	PMN2A_1824	pterin-4-alpha-carbinolamine dehydratase	Pterin-4-alpha-carbinolamine dehydratase (EC 4.2.1.96)	Y	Y
545	NATL2_05311	PMN2A_RS02590	PMN2A_1825	hypothetical protein	FIG00008365: hypothetical protein
546	NATL2_05321	PMN2A_RS02595	PMN2A_1826	peptidase M32	Thermostable carboxypeptidase 1 (EC 3.4.17.19)	Y	Y
547	NATL2_05331	PMN2A_RS02600	PMN2A_1827	inorganic pyrophosphatase	Inorganic pyrophosphatase (EC 3.6.1.1)	Y	Y
548	NATL2_05341	PMN2A_RS02605	PMN2A_1828	porphobilinogen deaminase	Porphobilinogen deaminase (EC 2.5.1.61)	Y	Y
549	NATL2_05351	PMN2A_RS02610	PMN2A_1829	RNA polymerase sigma factor RpoD	Group 2 RNA polymerase sigma factor @ RNA polymerase sigma factor RpoD	Y	Y
550	NATL2_05361		PMN2A_1934		FIG00941577: hypothetical protein		Y
551	NATL2_05371	PMN2A_RS02615	PMN2A_1830	primosomal protein N'	Helicase PriA essential for oriC/DnaA-independent DNA replication	Y	Y
552	NATL2_05381	PMN2A_RS02620	PMN2A_1831	membrane protein	FIG00940831: hypothetical protein	Y	Y
553	NATL2_05391	PMN2A_RS02625	PMN2A_1832	acetylglutamate kinase	Acetylglutamate kinase (EC 2.7.2.8)	Y	Y
554	NATL2_05401	PMN2A_RS02630	PMN2A_1833	hypothetical protein	Cyanobacterial protein slr0575	Y	Y
555	NATL2_05411	PMN2A_RS02635	PMN2A_1834	hypothetical protein	FIG00940769: hypothetical protein		Y
556	NATL2_05421	PMN2A_RS02640	PMN2A_1835	single-stranded DNA-binding protein	Single-stranded DNA-binding protein	Y	Y
557	NATL2_05431	PMN2A_RS02645	PMN2A_1836	precorrin-6A reductase	Cobalt-precorrin-6x reductase (EC 1.3.1.54)	Y	Y
558	NATL2_05441	PMN2A_RS02650	PMN2A_1837	hypothetical protein	CutA1 divalent ion tolerance protein
559	NATL2_05451	PMN2A_RS02655	PMN2A_1838	carbohydrate kinase	Fructokinase (EC 2.7.1.4)	Y	Y
560	NATL2_05461	PMN2A_RS02660	PMN2A_1839	adenylosuccinate synthetase	Adenylosuccinate synthetase (EC 6.3.4.4)	Y	Y		Y
561	NATL2_05471	PMN2A_RS02665	PMN2A_1840	photosystem II reaction center Psb27 protein	Photosystem II protein Psb27	Y	Y		Y
562	NATL2_05481	PMN2A_RS02670	PMN2A_1841	proline--tRNA ligase	Prolyl-tRNA synthetase (EC 6.1.1.15), bacterial type
563	NATL2_05491	PMN2A_RS02675	PMN2A_1842	resolvase	Possible Helix-turn-helix domain of resolvase	Y	Y
564	NATL2_05501	PMN2A_RS02680	PMN2A_1843	hypothetical protein	FIG00941832: hypothetical protein		Y
565	NATL2_05511	PMN2A_RS02685	PMN2A_1844	inorganic pyrophosphatase	Inorganic pyrophosphatase (EC 3.6.1.1)	Y	Y
566	NATL2_05521	PMN2A_RS02690	PMN2A_1845	ArsC family transcriptional regulator	putative arsenate reductase	Y	Y		Y
567	NATL2_05531	PMN2A_RS02695	PMN2A_1846	signal peptidase I	Signal peptidase I (EC 3.4.21.89)	Y	Y
568	NATL2_05541	PMN2A_RS02700	PMN2A_1847	histidine phosphatase	Phosphoglycerate mutase (EC 5.4.2.1)	Y	Y		Y
569	NATL2_05551	PMN2A_RS02705	PMN2A_1848	protease	Possible membrane associated protease	Y	Y
570	NATL2_05561	PMN2A_RS02710	PMN2A_1849	hypothetical protein	FIG00942356: hypothetical protein	Y	Y		Y
571	NATL2_05571	PMN2A_RS02715	PMN2A_1850	cell division protein FtsI	Cell division protein FtsI [Peptidoglycan synthetase] (EC 2.4.1.129)	Y	Y
572	NATL2_05581	PMN2A_RS02720	PMN2A_1851	transaldolase	Transaldolase (EC 2.2.1.2)	Y	Y	Y	Y
573	NATL2_05591	PMN2A_RS02725	PMN2A_1852	NAD-binding site	Geranylgeranyl reductase (EC 1.3.1.83)	Y
574	NATL2_05601	PMN2A_RS02730	PMN2A_1853	ribosome-recycling factor	Ribosome recycling factor	Y	Y
575	NATL2_05611	PMN2A_RS02735	PMN2A_1854	uridylate kinase	Uridylate kinase (EC 2.7.4.-)	Y	Y
576	NATL2_05621	PMN2A_RS02740	PMN2A_1855	cob(I)alamin adenolsyltransferase/cobinamide ATP-dependent adenolsyltransferase	Cob(I)alamin adenosyltransferase (EC 2.5.1.17)	Y	Y
577	NATL2_05631	PMN2A_RS02745	PMN2A_1856	integrase	Phage integrase family	Y	Y		Y
578	NATL2_05641	PMN2A_RS02750	PMN2A_1857	ferrochelatase	Ferrochelatase, protoheme ferro-lyase (EC 4.99.1.1)	Y	Y
579	NATL2_05651	PMN2A_RS02755	PMN2A_1858	acetolactate synthase	Acetolactate synthase large subunit (EC 2.2.1.6)		Y
580	NATL2_05661	PMN2A_RS02760	PMN2A_1859	hypothetical protein	FIG00940291: hypothetical protein	Y
581	NATL2_05671	PMN2A_RS02765	PMN2A_1860	hypothetical protein	FIG00940617: hypothetical protein	Y	Y
582		PMN2A_RS02770	PMN2A_1861	30S ribosomal protein S1	SSU ribosomal protein S1p	Y	Y
583	NATL2_05691	PMN2A_RS02775	PMN2A_1862	creatininase	Creatinine amidohydrolase related enzyme		Y
584	NATL2_05701	PMN2A_RS02780	PMN2A_1863	aldehyde decarbonylase	Aldehyde decarbonylase	Y	Y	Y	Y
585	NATL2_05711	PMN2A_RS02785	PMN2A_1864	acyl-ACP reductase	Acetylornithine aminotransferase (EC 2.6.1.11)	Y	Y	Y	Y
586	NATL2_05721	PMN2A_RS02790	PMN2A_1865	acetyl-CoA carboxylase carboxyltransferase subunit alpha	Acetyl-coenzyme A carboxyl transferase alpha chain (EC 6.4.1.2)	Y	Y	Y	Y
587	NATL2_05731	PMN2A_RS02795	PMN2A_1866	short-chain dehydrogenase	Sepiapterin reductase (EC 1.1.1.153)	Y	Y
588	NATL2_05741	PMN2A_RS02800	PMN2A_1867	phosphoribosylanthranilate isomerase	Phosphoribosylanthranilate isomerase (EC 5.3.1.24)	Y	Y
589	NATL2_05751	PMN2A_RS02805	PMN2A_1868	multidrug transporter	Metal dependent membrane associated protease, S2P family	Y	Y
590	NATL2_05761	PMN2A_RS02810	PMN2A_1869	lipoate--protein ligase	Lipoate-protein ligase A	Y	Y
591	NATL2_05771	PMN2A_RS02815	PMN2A_1870	hypothetical protein	FIG00940242: hypothetical protein	Y	Y		Y
592	NATL2_05781	PMN2A_RS02820	PMN2A_1871	protochlorophyllide oxidoreductase	Light-dependent protochlorophyllide reductase (EC 1.3.1.33)	Y	Y		Y
593	NATL2_05791	PMN2A_RS02825	PMN2A_1872	light-independent protochlorophyllide reductase iron-sulfur ATP-binding protein	Light-independent protochlorophyllide reductase iron-sulfur ATP-binding protein ChlL (EC 1.18.-.-)	Y	Y		Y
594	NATL2_05801	PMN2A_RS02830	PMN2A_1873	light-independent protochlorophyllide reductase subunit N	Light-independent protochlorophyllide reductase subunit N (EC 1.18.-.-)	Y	Y		Y
595	NATL2_05811	PMN2A_RS02835	PMN2A_1874	light-independent protochlorophyllide reductase subunit B	Light-independent protochlorophyllide reductase subunit B (EC 1.18.-.-)	Y	Y		Y
596	NATL2_05821	PMN2A_RS02840	PMN2A_1875	hypothetical protein	FIG00940602: hypothetical protein	Y	Y
597	NATL2_05831	PMN2A_RS02845	PMN2A_1876	hypothetical protein	FIG00940838: hypothetical protein	Y	Y
598	NATL2_05841	PMN2A_RS02850	PMN2A_1877	nucleoside-triphosphate diphosphatase	Nucleoside 5-triphosphatase RdgB (dHAPTP, dITP, XTP-specific) (EC 3.6.1.15)	Y	Y		Y
599	NATL2_05851	PMN2A_RS02855	PMN2A_1878	carbon dioxide-concentrating mechanism protein CcmK	carboxysome shell protein CsoS1	Y	Y	Y	Y
600	NATL2_05861	PMN2A_RS02860	PMN2A_1879	ribulose bisphosphate carboxylase large chain	Ribulose bisphosphate carboxylase large chain (EC 4.1.1.39)	Y	Y	Y	Y
601	NATL2_05871	PMN2A_RS02865	PMN2A_1880	ribulose bisphosphate carboxylase small chain	Ribulose bisphosphate carboxylase small chain (EC 4.1.1.39)	Y	Y		Y
602	NATL2_05881	PMN2A_RS02870	PMN2A_1881	carboxysome shell protein	carboxysome shell protein CsoS2	Y	Y
603	NATL2_05891	PMN2A_RS02875	PMN2A_1882	carboxysome shell protein	carboxysome shell protein CsoS3	Y	Y
604	NATL2_05901	PMN2A_RS02880	PMN2A_1883	carboxysome shell protein	putative carboxysome peptide A	Y	Y
605	NATL2_05911	PMN2A_RS02885	PMN2A_1884	carboxysome shell protein	putative carboxysome peptide B	Y	Y
606	NATL2_05921	PMN2A_RS02890	PMN2A_1885	carboxysome shell protein	carboxysome shell protein CsoS1	Y	Y
607	NATL2_05931	PMN2A_RS02895	PMN2A_1886	pterin-4-alpha-carbinolamine dehydratase	Possible pterin-4 alpha-carbinolamine dehydratase-like protein	Y	Y	Y	Y
608	NATL2_05941	PMN2A_RS02900	PMN2A_1887	hypothetical protein	FIG00940827: hypothetical protein	Y	Y	Y
609	NATL2_05951	PMN2A_RS02905	PMN2A_1888	endoribonuclease L-PSP	Endoribonuclease L-PSP
610	NATL2_05961	PMN2A_RS02910	PMN2A_1889	hydroxyacylglutathione hydrolase	Hydroxyacylglutathione hydrolase (EC 3.1.2.6)	Y	Y
611	NATL2_05971	PMN2A_RS02915	PMN2A_1890	ATP phosphoribosyltransferase	ATP phosphoribosyltransferase (EC 2.4.2.17)	Y	Y		Y
612	NATL2_05981	PMN2A_RS02920	PMN2A_1891	long-chain fatty acid--CoA ligase	ABC transporter, ATP-binding/permease protein
613	NATL2_05991	PMN2A_RS02925	PMN2A_1892	acetyltransferase	N-acetyltransferase (GNAT) family, Syn7942_0773 homolog, Ycf52 protein	Y	Y		Y
614	NATL2_06001	PMN2A_RS02930	PMN2A_1893	glycosyl transferase	Glycosyltransferase (EC 2.4.1.-)		Y
615	NATL2_06011	PMN2A_RS02935	PMN2A_1894	hypothetical protein	hypothetical protein		Y		Y
616	NATL2_06021	PMN2A_RS02940	PMN2A_0001	chromosomal replication initiator protein DnaA	Chromosomal replication initiator protein DnaA	Y	Y
617	NATL2_06031	PMN2A_RS02945	PMN2A_0002	glutathione S-transferase	Glutaredoxin-like domain/phycoerythrin related domain fusion	Y	Y
618	NATL2_06041	PMN2A_RS02950	PMN2A_0003	glutathione reductase	Glutathione reductase (EC 1.8.1.7)	Y	Y		Y
619	NATL2_06051	PMN2A_RS02955	PMN2A_0004	C50 carotenoid epsilon cyclase	Inner membrane protein YrbG, predicted calcium/sodium:proton antiporter	Y	Y		Y
620	NATL2_06061	PMN2A_RS02960	PMN2A_0005	dihydroorotase	Dihydroorotase (EC 3.5.2.3)	Y	Y
621	NATL2_06081	PMN2A_RS02970	PMN2A_0006	NAD(P)H-quinone oxidoreductase subunit L	NADH dehydrogenase subunit; NdhL	Y	Y		Y
622	NATL2_06091	PMN2A_RS02975	PMN2A_0007	hypothetical protein	FIG00940803: hypothetical protein	Y	Y		Y
623	NATL2_06101	PMN2A_RS02980	PMN2A_0008	tryptophan synthase alpha chain	Tryptophan synthase alpha chain (EC 4.2.1.20)	Y	Y
624	NATL2_06111	PMN2A_RS02985	PMN2A_0009	hypothetical protein	FIG00940381: hypothetical protein	Y	Y
625	NATL2_06121	PMN2A_RS02990	PMN2A_0010	cytochrome C	Cytochrome C553 (soluble cytochrome f)	Y	Y
626	NATL2_06131	PMN2A_RS02995	PMN2A_0011	hypothetical protein	FIG00941040: hypothetical protein	Y	Y
627	NATL2_06141	PMN2A_RS03000	PMN2A_0012	hypothetical protein	COGs COG3339	Y	Y
628	NATL2_06151	PMN2A_RS03005	PMN2A_0013	DNA-directed RNA polymerase sigma-70 factor	Cyanobacteria-specific RpoD-like sigma factor, type-14	Y	Y		Y
629	NATL2_06161		PMN2A_1936		hypothetical protein	Y	Y
630	NATL2_06171	PMN2A_RS03010	PMN2A_0014	phosphoribosyl-ATP pyrophosphatase	Phosphoribosyl-AMP cyclohydrolase (EC 3.5.4.19) / Phosphoribosyl-ATP pyrophosphatase (EC 3.6.1.31)	Y	Y		Y
631	NATL2_06181	PMN2A_RS03015	PMN2A_0015	6-pyruvoyl tetrahydropterin synthase	Queuosine biosynthesis QueD, PTPS-I	Y	Y
632	NATL2_06191	PMN2A_RS03020	PMN2A_0016	molecular chaperone ClpB	ClpB protein	Y	Y
633	NATL2_06201	PMN2A_RS03025	PMN2A_0017	plasmid stabilization protein	Plastocyanin	Y	Y
634	NATL2_06211	PMN2A_RS03030	PMN2A_0018	NAD-dependent epimerase	Nucleoside-diphosphate-sugar epimerases	Y	Y		Y
635	NATL2_06221	PMN2A_RS03035	PMN2A_0019	uroporphyrinogen decarboxylase	Uroporphyrinogen III decarboxylase (EC 4.1.1.37)	Y	Y		Y
636	NATL2_06231	PMN2A_RS03040	PMN2A_0020	1%2C4-alpha-glucan-branching protein	1,4-alpha-glucan (glycogen) branching enzyme, GH-13-type (EC 2.4.1.18)	Y	Y	Y	Y
637	NATL2_06241	PMN2A_RS03045	PMN2A_0021	alpha/beta hydrolase	alpha/beta superfamily hydrolase		Y
638	NATL2_06251	PMN2A_RS03050	PMN2A_0022	hypothetical protein	FIG00940057: hypothetical protein		Y
639	NATL2_06261	PMN2A_RS03055	PMN2A_0023	hypothetical protein	FIG00941167: hypothetical protein
640	NATL2_06271	PMN2A_RS03060	PMN2A_0024	hypothetical protein	Alr2762 protein	Y	Y
641	NATL2_06281	PMN2A_RS03065	PMN2A_0025	hypothetical protein	Protein of unknown function DUF490	Y	Y		Y
642	NATL2_06291	PMN2A_RS03070	PMN2A_0026	gamma-glutamyl phosphate reductase	Gamma-glutamyl phosphate reductase (EC 1.2.1.41)	Y	Y
643	NATL2_06301	PMN2A_RS03075	PMN2A_0027	dihydroneopterin aldolase	Dihydroneopterin aldolase (EC 4.1.2.25)	Y	Y		Y
644	NATL2_06311	PMN2A_RS03080	PMN2A_0028	alpha/beta hydrolase	Lipase (EC 3.1.1.3) family protein, sll1969 homolog	Y	Y		Y
645	NATL2_06321	PMN2A_RS03085	PMN2A_0029	peptidase M3	Oligopeptidase A (EC 3.4.24.70)	Y	Y
646	NATL2_06331	PMN2A_RS03090	PMN2A_0030	NAD(P)H-quinone oxidoreductase subunit 4	NADH dehydrogenase I subunit 4, Involved in photosystem-1 cyclic electron flow	Y	Y		Y
647	NATL2_06341	PMN2A_RS03095	PMN2A_0031	homoserine kinase	Homoserine kinase (EC 2.7.1.39)	Y	Y		Y
648	NATL2_06351	PMN2A_RS03100	PMN2A_0032	glucokinase	Glucokinase (EC 2.7.1.2)	Y	Y		Y
649	NATL2_06361	PMN2A_RS03105	PMN2A_0033	threonine--tRNA ligase	Threonyl-tRNA synthetase (EC 6.1.1.3)	Y	Y
650	NATL2_06371	PMN2A_RS03110	PMN2A_0034	tryptophanyl-tRNA synthetase	Tryptophanyl-tRNA synthetase (EC 6.1.1.2)	Y	Y
651	NATL2_06381	PMN2A_RS03115	PMN2A_0035	hypothetical protein	FIG00940233: hypothetical protein	Y	Y		Y
652	NATL2_06391	PMN2A_RS03120	PMN2A_0036	hypothetical protein	Membrane associated GTPase
653	NATL2_06401	PMN2A_RS03125	PMN2A_0037	metal ABC transporter substrate-binding protein	Manganese ABC transporter, periplasmic-binding protein SitA	Y	Y
654	NATL2_06411	PMN2A_RS03130	PMN2A_0038	manganese transporter	Manganese ABC transporter, ATP-binding protein SitB	Y	Y
655	NATL2_06421	PMN2A_RS03135	PMN2A_0039	iron ABC transporter permease	ABC transporter component, possibly Mn transport	Y	Y
656	NATL2_06431	PMN2A_RS03140	PMN2A_0040	hypothetical protein	FIG00940124: hypothetical protein		Y
657	NATL2_06441	PMN2A_RS03145	PMN2A_0041	hypothetical protein	FIG00942067: hypothetical protein	Y	Y
658	NATL2_06451	PMN2A_RS03150	PMN2A_0042	peptidase A26	Signal peptidase I (EC 3.4.21.89)		Y
659	NATL2_06461	PMN2A_RS03155	PMN2A_0043	2-succinyl-5-enolpyruvyl-6-hydroxy-3- cyclohexene-1-carboxylate synthase	2-succinyl-5-enolpyruvyl-6-hydroxy-3-cyclohexene-1-carboxylic-acid synthase (EC 2.2.1.9)	Y	Y
660	NATL2_06471	PMN2A_RS03160	PMN2A_0044	dihydroxynaphthoic acid synthetase	Naphthoate synthase (EC 4.1.3.36)	Y	Y		Y
661	NATL2_06481	PMN2A_RS03165	PMN2A_0045	glycogen synthase	Glycogen synthase, ADP-glucose transglucosylase (EC 2.4.1.21)	Y	Y		Y
662	NATL2_06491	PMN2A_RS03170	PMN2A_0046	UDP-N-acetylmuramyl peptide synthase	UDP-N-acetylmuramoylalanyl-D-glutamyl-2,6-diaminopimelate--D-alanyl-D-alanine ligase (EC 6.3.2.10)	Y	Y		Y
663	NATL2_06501	PMN2A_RS03175	PMN2A_0047	bifunctional protein GlmU	N-acetylglucosamine-1-phosphate uridyltransferase (EC 2.7.7.23) / Glucosamine-1-phosphate N-acetyltransferase (EC 2.3.1.157)	Y	Y
664	NATL2_06511	PMN2A_RS03180	PMN2A_0048	SAM-dependent methyltransferase	SAM-dependent methyltransferase (EC 2.1.1.-)	Y	Y
665	NATL2_06521	PMN2A_RS03185	PMN2A_0049	3-phosphoshikimate 1-carboxyvinyltransferase	5-Enolpyruvylshikimate-3-phosphate synthase (EC 2.5.1.19)	Y	Y
666	NATL2_06531	PMN2A_RS03190	PMN2A_0050	hypothetical protein	3-polyprenyl-4-hydroxybenzoate carboxy-lyase (EC 4.1.1.-)	Y	Y
667	NATL2_06541	PMN2A_RS03195	PMN2A_0051	hypothetical protein	2-phosphosulfolactate phosphatase (EC 3.1.3.71)	Y	Y
668	NATL2_06551	PMN2A_RS03200	PMN2A_0052	hydrolase	Omega amidase (Nit2 homolog)	Y	Y
669	NATL2_06561	PMN2A_RS03205	PMN2A_0053	cell wall hydrolase	N-acetylmuramoyl-L-alanine amidase (EC 3.5.1.28)	Y	Y
670	NATL2_06571	PMN2A_RS03210	PMN2A_0054	glutamate racemase	Glutamate racemase (EC 5.1.1.3)	Y
671	NATL2_06581	PMN2A_RS03215	PMN2A_0055	prenyltransferase	Solanesyl diphosphate synthase (EC 2.5.1.11)	Y	Y
672	NATL2_06591	PMN2A_RS03220	PMN2A_0056	haloacid dehalogenase	Pseudouridine-5' phosphatase (EC 3.1.3.-)		Y
673	NATL2_06601	PMN2A_RS03225	PMN2A_0057	3-hydroxypropionyl-CoA synthetase	Acetyl-coenzyme A synthetase (EC 6.2.1.1)	Y	Y	Y	Y
674	NATL2_06611	PMN2A_RS03230	PMN2A_0058	alpha/beta hydrolase	Alpha/beta superfamily hydrolase		Y
675	NATL2_06621	PMN2A_RS03235	PMN2A_0059	DNA polymerase III subunit epsilon	possible DNA polymerase III, epsilon subunit	Y	Y
676	NATL2_06631	PMN2A_RS03240	PMN2A_0060	hypothetical protein	FIG00943174: hypothetical protein	Y	Y
677	NATL2_06641	PMN2A_RS03245	PMN2A_0061	histidine--tRNA ligase	Histidyl-tRNA synthetase (EC 6.1.1.21)	Y	Y		Y
678	NATL2_06651	PMN2A_RS03250	PMN2A_0062	UDP-glucose 6-dehydrogenase	UDP-glucose dehydrogenase (EC 1.1.1.22)
679	NATL2_06661	PMN2A_RS03255	PMN2A_0063	hypothetical protein	possible Hantavirus glycoprotein G2
680	NATL2_06671	PMN2A_RS03260	PMN2A_0064	hypothetical protein	Tryptophan-rich protein DUF2389, Ssr2843 homolog	Y	Y
681	NATL2_06681	PMN2A_RS03265	PMN2A_0065	hypothetical protein	FIG00940490: hypothetical protein	Y	Y
682	NATL2_06691		PMN2A_1937		FIG00941143: hypothetical protein	Y	Y
683					hypothetical protein		Y
684	NATL2_06701	PMN2A_RS03275	PMN2A_0066	divinyl chlorophyll a/b light-harvesting protein PcbA	Iron starvation-induced chlorophyll a(b) binding protein IsiA, photosystem II CP43 protein (PsbC) homolog	Y	Y	Y	Y
685	NATL2_06711	PMN2A_RS03280	PMN2A_0067	sodium:solute symporter	Possible sodium:solute symporter, ESS family	Y	Y		Y
686	NATL2_06721	PMN2A_RS03285	PMN2A_0068	hypothetical protein	FIG00940502: hypothetical protein		Y		Y
687	NATL2_06731	PMN2A_RS03290	PMN2A_0069	glutathione S-transferase	Glutathione S-transferase domain protein	Y	Y
688	NATL2_06741	PMN2A_RS03295	PMN2A_0070	NADH-ubiquinone oxidoreductase	Possible NADH-ubiquinone/plastoquinone	Y	Y
689	NATL2_06751	PMN2A_RS03300	PMN2A_0071	hypothetical protein	predicted protein	Y	Y
690	NATL2_06761	PMN2A_RS03305	PMN2A_0072	short-chain dehydrogenase	3-oxoacyl-[acyl-carrier protein] reductase (EC 1.1.1.100)	Y	Y
691	NATL2_06771	PMN2A_RS03310	PMN2A_0073	lycopene cyclase	Lycopene epsilon cyclase	Y	Y
692	NATL2_06781		PMN2A_1938		FIG00941766: hypothetical protein
693	NATL2_06791	PMN2A_RS03315	PMN2A_0074	light-dependent protochlorophyllide oxido-reductase	Light-dependent protochlorophyllide reductase (EC 1.3.1.33)	Y	Y
694	NATL2_06801	PMN2A_RS03320	PMN2A_0075	mechanosensitive ion channel protein MscS	Small mechanosensitive ion channel, MscS family	Y	Y		Y
695	NATL2_06811	PMN2A_RS03325	PMN2A_0076	isochorismatase	Isochorismatase (EC 3.3.2.1)
696	NATL2_06821	PMN2A_RS03330	PMN2A_0077	Fur family transcriptional regulator	Ferric uptake regulation protein FUR	Y	Y		Y
697	NATL2_06831	PMN2A_RS03335	PMN2A_0078	radical SAM protein	FIG00940504: hypothetical protein	Y	Y
698	NATL2_06841	PMN2A_RS03340	PMN2A_0079	glucosylglycerolphosphate phosphatase	putative glucosylglycerolphosphate phosphatase	Y	Y	Y
699	NATL2_06851	PMN2A_RS03345	PMN2A_0080	hypothetical protein	FIG00940810: hypothetical protein		Y
700	NATL2_06861		PMN2A_0081		FIG00941955: hypothetical protein
701	NATL2_06871	PMN2A_RS03355	PMN2A_0082	hypothetical protein	FIG00940386: hypothetical protein	Y	Y
702	NATL2_06881	PMN2A_RS03360	PMN2A_0083	O-acetylhomoserine aminocarboxypropyltransferase	O-acetylhomoserine sulfhydrylase (EC 2.5.1.49) / O-succinylhomoserine sulfhydrylase (EC 2.5.1.48)	Y	Y
703	NATL2_06891	PMN2A_RS03365	PMN2A_0084	homoserine O-succinyltransferase	Homoserine O-succinyltransferase (EC 2.3.1.46)	Y	Y		Y
704	NATL2_06901		PMN2A_0085		FAD linked oxidase, N-terminal
705					hypothetical protein
706	NATL2_06911	PMN2A_RS03375	PMN2A_0086	sirohydrochlorin cobaltochelatase	Sirohydrochlorin cobaltochelatase (EC 4.99.1.3)
707	NATL2_06921	PMN2A_RS03380	PMN2A_0087	hypothetical protein	FIG00942612: hypothetical protein	Y	Y
708	NATL2_06931	PMN2A_RS03385	PMN2A_0088	GMC oxidoreductase	Glucose-methanol-choline (GMC) oxidoreductase:NAD binding site	Y	Y
709	NATL2_06941	PMN2A_RS03390	PMN2A_0089	hypothetical protein	Putative thylakoid membrane protein, contains 8 pentapeptide repeats, sll0274 homolog		Y
710	NATL2_06951	PMN2A_RS03395	PMN2A_0090	hypothetical protein	4-amino-4-deoxy-L-arabinose transferase and related glycosyltransferases of PMT family	Y	Y	Y	Y
711	NATL2_06961		PMN2A_1939		hypothetical protein	Y	Y
712	NATL2_06971	PMN2A_RS03405	PMN2A_0091	hypothetical protein	hypothetical protein	Y	Y	Y	Y
713	NATL2_06981	PMN2A_RS03410	PMN2A_0092	hypothetical protein	possible RNA recognition motif. (a.k.a. RRM, R	Y	Y		Y
714	NATL2_06991	PMN2A_RS03415	PMN2A_0093	ribonucleotide reductase	Ribonucleotide reductase of class II (coenzyme B12-dependent) (EC 1.17.4.1)	Y	Y
715	NATL2_07001	PMN2A_RS03420	PMN2A_0094	SAM-dependent methyltransferase	SAM-dependent methyltransferase (EC 2.1.1.-)
716	NATL2_07011	PMN2A_RS03425	PMN2A_0095	peptide chain release factor 3	Peptide chain release factor 3	Y	Y
717	NATL2_07021	PMN2A_RS03430	PMN2A_0096	hypothetical protein	Cyanobacteria-specific chaperone containing DNAJ domain fused to a membrane domain
718	NATL2_07031	PMN2A_RS03435	PMN2A_0097	molecular chaperone Hsp33	Chaperonin (heat shock protein 33)	Y	Y		Y
719	NATL2_07041	PMN2A_RS03440	PMN2A_0098	murein transglycosylase	Possible ABC transporter, ATP-binding component	Y	Y
720	NATL2_07051	PMN2A_RS03445	PMN2A_0099	hypothetical protein	FIG00941229: hypothetical protein	Y	Y
721	NATL2_07061	PMN2A_RS03450	PMN2A_0100	16S rRNA methyltransferase	Ribosomal RNA small subunit methyltransferase E (EC 2.1.1.-)	Y	Y		Y
722	NATL2_07071	PMN2A_RS03455	PMN2A_0101	membrane protein	COG1836	Y	Y
723	NATL2_07081	PMN2A_RS03460	PMN2A_0102	arylesterase	FIG00940448: hypothetical protein
724	NATL2_07091	PMN2A_RS03465	PMN2A_0103	phosphate ABC transporter permease	Phosphonate ABC transporter permease protein phnE (TC 3.A.1.9.1)		Y
725	NATL2_07101	PMN2A_RS03470	PMN2A_0104	phosphate ABC transporter ATPase	Phosphonate ABC transporter ATP-binding protein (TC 3.A.1.9.1)
726	NATL2_07111	PMN2A_RS03475	PMN2A_0105	phosphate ABC transporter substrate-binding protein	Phosphonate ABC transporter phosphate-binding periplasmic component (TC 3.A.1.9.1)	Y	Y		Y
727	NATL2_07121	PMN2A_RS03480	PMN2A_0106	aspartate aminotransferase	Aspartate aminotransferase (EC 2.6.1.1)	Y	Y
728	NATL2_07131	PMN2A_RS03485	PMN2A_0107	lactoylglutathione lyase	hypothetical protein
729	NATL2_07141	PMN2A_RS03490	PMN2A_0108	uracil-DNA glycosylase	Uracil-DNA glycosylase, family 4	Y
730	NATL2_07151	PMN2A_RS03495	PMN2A_0109	4-hydroxy-3-methylbut-2-en-1-yl diphosphate synthase	1-hydroxy-2-methyl-2-(E)-butenyl 4-diphosphate synthase (EC 1.17.7.1)	Y	Y
731	NATL2_07171	PMN2A_RS03500	PMN2A_0110	peptidase S41	Carboxyl-terminal protease (EC 3.4.21.102)
732	NATL2_07181	PMN2A_RS03505	PMN2A_0111	hypothetical protein	FIG00942083: hypothetical protein	Y	Y
733	NATL2_07191	PMN2A_RS03510	PMN2A_0112	quinolinate synthetase	Quinolinate synthetase (EC 2.5.1.72)	Y	Y	Y
734	NATL2_07201	PMN2A_RS03515	PMN2A_0113	transcriptional regulator	putative transcripton factor
735	NATL2_07211	PMN2A_RS03520	PMN2A_0114	hypothetical protein	FIG00940302: hypothetical protein	Y	Y	Y
736	NATL2_07221	PMN2A_RS03525	PMN2A_0115	hypothetical protein	COG1565: Uncharacterized conserved protein		Y
737	NATL2_07231	PMN2A_RS03530	PMN2A_0116	3-dehydroquinate synthase	3-dehydroquinate synthase (EC 4.2.3.4)		Y
738	NATL2_07241	PMN2A_RS03535	PMN2A_0117	phosphoribosylaminoimidazole carboxylase	Phosphoribosylaminoimidazole carboxylase ATPase subunit (EC 4.1.1.21)	Y	Y
739	NATL2_07251	PMN2A_RS03540	PMN2A_0118	hypothetical protein	FIG00943508: hypothetical protein	Y	Y
740	NATL2_07261	PMN2A_RS03545	PMN2A_0119	hypothetical protein	FIG00942990: hypothetical protein
741	NATL2_07271		PMN2A_1941		hypothetical protein		Y
742	NATL2_07281		PMN2A_1942		FIG00943280: hypothetical protein	Y
743	NATL2_07291		PMN2A_1943		hypothetical protein
744	NATL2_07301		PMN2A_1944		FIG00941520: hypothetical protein	Y	Y
745					hypothetical protein	Y	Y	Y
746	NATL2_07311	PMN2A_RS03550	PMN2A_0120	hypothetical protein	FIG00942577: hypothetical protein	Y	Y	Y
747	NATL2_07321	PMN2A_RS03555	PMN2A_0121	hypothetical protein	FIG00941667: hypothetical protein	Y			Y
748	NATL2_07331		PMN2A_0122		FIG00944041: hypothetical protein	Y	Y
749					hypothetical protein
750	NATL2_07341	PMN2A_RS03560	PMN2A_0123	hypothetical protein	FIG00941049: hypothetical protein	Y	Y
751					hypothetical protein		Y
752	NATL2_07351		PMN2A_1945		FIG00943113: hypothetical protein	Y	Y
753	NATL2_07361	PMN2A_RS03570	PMN2A_0124	nucleoside 2-deoxyribosyltransferase	Nucleoside 2-deoxyribosyltransferase	Y	Y		Y
754	NATL2_07371	PMN2A_RS03575	PMN2A_0125	hypothetical protein	possible Paired amphipathic helix repeat		Y
755					hypothetical protein		Y
756	NATL2_07381	PMN2A_RS03580	PMN2A_1946	hypothetical protein	FIG00941430: hypothetical protein	Y	Y
757	NATL2_07391	PMN2A_RS03585	PMN2A_0126	hypothetical protein	FIG00943744: hypothetical protein	Y	Y
758	NATL2_07401	PMN2A_RS03590	PMN2A_0127	hypothetical protein	FIG00942120: hypothetical protein	Y	Y
759	NATL2_07411	PMN2A_RS03595	PMN2A_0128	hypothetical protein	FIG00941103: hypothetical protein		Y
760	NATL2_07421		PMN2A_1947		FIG00941637: hypothetical protein	Y	Y
761	NATL2_07431	PMN2A_RS03600	PMN2A_0129	hypothetical protein	FIG00942398: hypothetical protein		Y
762	NATL2_07441	PMN2A_RS03605	PMN2A_0130	flavoprotein	NAD(FAD)-utilizing dehydrogenases	Y	Y
763	NATL2_07451	PMN2A_RS03610	PMN2A_0131	membrane protein	predicted membrane protein (COG2259)	Y	Y
764	NATL2_07461	PMN2A_RS03615	PMN2A_0132	hypothetical protein	FIG00942309: hypothetical protein	Y	Y		Y
765	NATL2_07471	PMN2A_RS03620	PMN2A_0133	hypothetical protein	hypothetical protein	Y	Y		Y
766	NATL2_07481	PMN2A_RS03625	PMN2A_0134	permease	FIG00941373: hypothetical protein		Y
767	NATL2_07491	PMN2A_RS03630	PMN2A_0135	photosystem II reaction center Psb28 protein	Photosystem II 13 kDa protein Psb28 (PsbW)
768	NATL2_07501	PMN2A_RS03635	PMN2A_0136	tRNA 2-selenouridine synthase	Selenophosphate-dependent tRNA 2-selenouridine synthase		Y
769	NATL2_07511	PMN2A_RS03640	PMN2A_0137	hypothetical protein	FIG00940454: hypothetical protein	Y	Y
770	NATL2_07521	PMN2A_RS03645	PMN2A_0138	anti-sigma regulatory factor	Serine-protein kinase RsbW (EC 2.7.11.1)	Y	Y		Y
771	NATL2_07531	PMN2A_RS03650	PMN2A_0139	hypothetical protein	FIG00940774: hypothetical protein		Y
772	NATL2_07541	PMN2A_RS03655	PMN2A_0140	methyltransferase	SAM-dependent methyltransferases	Y	Y
773	NATL2_07551	PMN2A_RS03660	PMN2A_0141	glutamine synthetase	Glutamine synthetase type I (EC 6.3.1.2)	Y	Y
774	NATL2_07561	PMN2A_RS03665	PMN2A_0142	alanine--glyoxylate aminotransferase	Serine--pyruvate aminotransferase (EC 2.6.1.51) / L-alanine:glyoxylate aminotransferase (EC 2.6.1.44)	Y	Y	Y	Y
775	NATL2_07571	PMN2A_RS03670	PMN2A_0143	cytidine deaminase	tRNA-specific adenosine-34 deaminase (EC 3.5.4.-)		Y		Y
776	NATL2_07581	PMN2A_RS03675	PMN2A_0144	pyridoxal-dependent decarboxylase	Pyridoxal-dependent decarboxylase family protein		Y
777	NATL2_07591	PMN2A_RS03680	PMN2A_0145	GTPase	Small GTP-binding protein domain	Y	Y		Y
778	NATL2_07601	PMN2A_RS03685	PMN2A_0146	peptidase A8	Lipoprotein signal peptidase (EC 3.4.23.36)
779	NATL2_07611	PMN2A_RS03690	PMN2A_0147	biotin biosynthesis protein BioY	Substrate-specific component BioY of biotin ECF transporter	Y	Y
780	NATL2_07621	PMN2A_RS03695	PMN2A_0148	hypothetical protein	FIG00940304: hypothetical protein	Y	Y
781	NATL2_07631	PMN2A_RS03700	PMN2A_0149	peptidase M16	Insulinase family (Peptidase family M16)	Y	Y
782	NATL2_07641	PMN2A_RS03705	PMN2A_0150	peptidase M16	Mitochondrial processing peptidase-like protein (EC 3.4.24.64)		Y
783	NATL2_07651	PMN2A_RS03710	PMN2A_0151	phycocyanobilin:ferredoxin oxidoreductase	Phycocyanobilin:ferredoxin oxidoreductase PcyA (EC 1.3.7.5)
784	NATL2_07661	PMN2A_RS03715	PMN2A_0152	lipid ABC transporter permease	possible ABC transporter component
785	NATL2_07671	PMN2A_RS03720	PMN2A_0153	ABC transporter	ABC-transporter, membrane spanning component	Y	Y
786	NATL2_07681	PMN2A_RS03725	PMN2A_0154	ABC transporter	Cell division transporter, ATP-binding protein FtsE (TC 3.A.5.1.1)
787	NATL2_07691		PMN2A_0155		FIG00940414: hypothetical protein	Y	Y	Y	Y
788	NATL2_07701	PMN2A_RS03730	PMN2A_0156	glycosyl transferase	Glycosyltransferase		Y
789	NATL2_07711	PMN2A_RS03735	PMN2A_0157	30S ribosomal protein S2	SSU ribosomal protein S2p (SAe)	Y	Y
790	NATL2_07721	PMN2A_RS03740	PMN2A_0158	elongation factor Ts	Translation elongation factor Ts	Y	Y
791	NATL2_07731	PMN2A_RS03745	PMN2A_0159	hypothetical protein	possible Adenylate cyclase		Y
792	NATL2_07741	PMN2A_RS03750	PMN2A_0160	ATP-dependent DNA helicase RecG	ATP-dependent DNA helicase RecG (EC 3.6.1.-)	Y	Y
793	NATL2_07761	PMN2A_RS03760	PMN2A_0162	sulfite reductase	Ferredoxin--sulfite reductase (EC 1.8.7.1)		Y
794	NATL2_07771	PMN2A_RS03765	PMN2A_0163	glycyl-tRNA synthetase subunit beta	Glycyl-tRNA synthetase beta chain (EC 6.1.1.14)	Y	Y
795	NATL2_07781	PMN2A_RS03770	PMN2A_0164	geranylgeranyl diphosphate reductase	Geranylgeranyl hydrogenase BchP; Geranylgeranyl reductase (EC 1.3.1.83)	Y	Y
796	NATL2_07791	PMN2A_RS03775	PMN2A_0165	peptidase M15	D-alanyl-D-alanine carboxypeptidase (EC 3.4.16.4)	Y	Y
797	NATL2_07801	PMN2A_RS03780	PMN2A_0166	GTP-binding protein	GTP-binding protein TypA/BipA	Y	Y
798	NATL2_07811	PMN2A_RS03785	PMN2A_0167	hypothetical protein	FIG00941001: hypothetical protein	Y	Y		Y
799	NATL2_07821	PMN2A_RS03790	PMN2A_0168	hypothetical protein	FIG00943862: hypothetical protein	Y	Y
800	NATL2_07831	PMN2A_RS03795	PMN2A_0169	ABC transporter	Lipopolysaccharide ABC transporter, ATP-binding protein LptB	Y	Y		Y
801	NATL2_07841	PMN2A_RS03800	PMN2A_0170	permease	Unclassified ABC-type transport system permease	Y	Y
802	NATL2_07851	PMN2A_RS03805	PMN2A_0171	cytochrome c biogenesis protein CcsA	Cytochrome c-type biogenesis protein CcsA/ResC		Y
803	NATL2_07861	PMN2A_RS03810	PMN2A_0172	ribulose-phosphate 3-epimerase	Ribulose-phosphate 3-epimerase (EC 5.1.3.1)	Y	Y		Y
804	NATL2_07871	PMN2A_RS03815	PMN2A_0173	fructose 1%2C6-bisphosphatase	Fructose-1,6-bisphosphatase, GlpX type (EC 3.1.3.11) / Sedoheptulose-1,7-bisphosphatase (EC 3.1.3.37)	Y	Y
805	NATL2_07881	PMN2A_RS03820	PMN2A_0174	glutamyl-tRNA reductase	Glutamyl-tRNA reductase (EC 1.2.1.70)	Y	Y		Y
806	NATL2_07891	PMN2A_RS03825	PMN2A_0175	glucose-1-phosphate adenylyltransferase	Glucose-1-phosphate adenylyltransferase (EC 2.7.7.27)	Y	Y		Y
807	NATL2_07901	PMN2A_RS03830	PMN2A_0176	6-phosphogluconate dehydrogenase	6-phosphogluconate dehydrogenase, decarboxylating (EC 1.1.1.44)	Y	Y
808	NATL2_07911	PMN2A_RS03835	PMN2A_0177	6-phosphogluconolactonase	6-phosphogluconolactonase (EC 3.1.1.31), eukaryotic type	Y	Y
809	NATL2_07921	PMN2A_RS03840	PMN2A_0178	epimerase	hypothetical protein	Y	Y
810	NATL2_07931	PMN2A_RS03845	PMN2A_0179	hypothetical protein	FIG00940546: hypothetical protein	Y			Y
811	NATL2_07941	PMN2A_RS03850	PMN2A_0180	dihydroxy-acid dehydratase	Dihydroxy-acid dehydratase (EC 4.2.1.9)	Y	Y
812	NATL2_07951	PMN2A_RS03855	PMN2A_0181	membrane protein	FIG00940605: hypothetical protein		Y
813	NATL2_07961	PMN2A_RS03860	PMN2A_0182	uracil phosphoribosyltransferase	Uracil phosphoribosyltransferase (EC 2.4.2.9)	Y	Y		Y
814	NATL2_07971	PMN2A_RS03865	PMN2A_0183	hypothetical protein	Putative lumenal protein, contains 8 pentapeptide repeats, sll0577 homolog	Y	Y		Y
815	NATL2_07981	PMN2A_RS03870	PMN2A_0184	GTPase	Putative metal chaperone, involved in Zn homeostasis, GTPase of COG0523 family	Y	Y
816	NATL2_07991	PMN2A_RS03875	PMN2A_0186	phosphoribosylformylglycinamidine synthase	Phosphoribosylformylglycinamidine synthase, PurS subunit (EC 6.3.5.3)	Y	Y
817	NATL2_08001	PMN2A_RS03880	PMN2A_0187	phosphoribosylformylglycinamidine synthase subunit PurQ	Phosphoribosylformylglycinamidine synthase, glutamine amidotransferase subunit (EC 6.3.5.3)	Y	Y
818	NATL2_08011	PMN2A_RS03885	PMN2A_0188	fructose-bisphosphate aldolase	Fructose-bisphosphate aldolase class I (EC 4.1.2.13)	Y	Y		Y
819	NATL2_08021	PMN2A_RS03890	PMN2A_0189	oxidoreductase	Oxidoreductase, N-terminal:Oxidoreductase, C-terminal, utilizes NADP or NAD	Y	Y
820	NATL2_08031	PMN2A_RS03895	PMN2A_0190	hypothetical protein	FIG00940077: hypothetical protein		Y
821	NATL2_08041	PMN2A_RS03900	PMN2A_0191	acetyl-CoA carboxylase carboxyltransferase subunit beta	Acetyl-coenzyme A carboxyl transferase beta chain (EC 6.4.1.2)	Y	Y	Y
822	NATL2_08061	PMN2A_RS03910	PMN2A_0193	phosphoribulokinase	Phosphoribulokinase (EC 2.7.1.19)	Y	Y		Y
823	NATL2_08071	PMN2A_RS03915	PMN2A_0194	3-isopropylmalate dehydrogenase	3-isopropylmalate dehydrogenase (EC 1.1.1.85)	Y	Y	Y	Y
824	NATL2_08081	PMN2A_RS03920	PMN2A_0195	UDP-3-O-acylglucosamine N-acyltransferase	UDP-3-O-[3-hydroxymyristoyl] glucosamine N-acyltransferase (EC 2.3.1.-)	Y	Y
825	NATL2_08091	PMN2A_RS03925	PMN2A_0196	glutamate 5-kinase	Glutamate 5-kinase (EC 2.7.2.11) / RNA-binding C-terminal domain PUA	Y	Y	Y	Y
826	NATL2_08101		PMN2A_0197		FIG00941320: hypothetical protein		Y		Y
827	NATL2_08111	PMN2A_RS03935	PMN2A_0198	hypothetical protein	FIG00941659: hypothetical protein	Y	Y
828	NATL2_08121	PMN2A_RS03940	PMN2A_0199	Holliday junction DNA helicase	Putative Holliday junction resolvase (EC 3.1.-.-)
829	NATL2_08131	PMN2A_RS03945	PMN2A_0200	hypothetical protein	FIG00940866: hypothetical protein
830	NATL2_08141	PMN2A_RS03950	PMN2A_0201	hypothetical protein	ABC-type sugar transport system, periplasmic component	Y	Y		Y
831	NATL2_08151	PMN2A_RS03955	PMN2A_0202	thioredoxin	Thioredoxin family protein	Y	Y
832	NATL2_08161	PMN2A_RS03960	PMN2A_0203	chemotaxis protein CheY	CheY-like domain containing protein	Y	Y		Y
833	NATL2_08171	PMN2A_RS03965	PMN2A_0204	1-(5-phosphoribosyl)-5-[(5- phosphoribosylamino)methylideneamino] imidazole-4-carboxamide isomerase	Phosphoribosylformimino-5-aminoimidazole carboxamide ribotide isomerase (EC 5.3.1.16)	Y	Y		Y
834	NATL2_08181	PMN2A_RS03970	PMN2A_0205	mRNA-binding protein	Ribosome-associated endonuclease, involved in final steps of 23S rRNA maturation	Y	Y		Y
835	NATL2_08191	PMN2A_RS03975	PMN2A_0206	CDP-diacylglycerol--glycerol-3-phosphate 3-phosphatidyltransferase	CDP-diacylglycerol-glycerol-3-phosphate 3-phosphatidyltransferase precursor (EC 2.7.8.5)	Y	Y		Y
836					hypothetical protein
837	NATL2_08201	PMN2A_RS03980	PMN2A_0207	GCN5-related N-acetyltransferase	GCN5-related N-acetyltransferase	Y	Y
838	NATL2_08211	PMN2A_RS03985	PMN2A_0208	hypothetical protein	FIG00940552: hypothetical protein	Y	Y		Y
839	NATL2_08221	PMN2A_RS03990	PMN2A_0209	NADH-flavin reductase	NAD dependent epimerase/dehydratase		Y
840	NATL2_08231	PMN2A_RS03995	PMN2A_0210	endonuclease III	Endonuclease III (EC 4.2.99.18)	Y	Y	Y	Y
841	NATL2_08241	PMN2A_RS04000	PMN2A_0211	sugar ABC transporter	ABC transporter, ATP binding component, possibly iron transporter( EC:3.6.3.25,EC:3.6.3.30 )		Y		Y
842	NATL2_08251	PMN2A_RS04005	PMN2A_0212	ferritin	ferritin	Y	Y
843	NATL2_08261	PMN2A_RS04010	PMN2A_0213	pilus assembly protein	FIG00941444: hypothetical protein
844	NATL2_08271	PMN2A_RS04015	PMN2A_0214	transcriptional regulator	Bacterial regulatory proteins, Crp family	Y	Y
845	NATL2_08281	PMN2A_RS04020	PMN2A_0215	divinyl chlorophyll a/b light-harvesting protein PcbB	Iron starvation-induced chlorophyll a(b) binding protein IsiA, photosystem II CP43 protein (PsbC) homolog	Y	Y
846	NATL2_08291	PMN2A_RS04025	PMN2A_0216	hypothetical protein	FIG00941352: hypothetical protein	Y			Y
847	NATL2_08301	PMN2A_RS04030	PMN2A_0217	ATPase	ATPase		Y
848	NATL2_08311	PMN2A_RS04035	PMN2A_0218	(2Fe-2S)-binding protein	Chlorophyll a, chlorophyllide a oxygenase (EC 1.14.13.-)	Y	Y		Y
849	NATL2_08321		PMN2A_0219		FIG00941860: hypothetical protein	Y	Y
850	NATL2_08331		PMN2A_0220		FIG00943050: hypothetical protein		Y
851	NATL2_08341	PMN2A_RS04040	PMN2A_0221	UDP-glucose 4-epimerase	UDP-glucose 4-epimerase (EC 5.1.3.2)		Y
852					hypothetical protein	Y	Y
853	NATL2_08351	PMN2A_RS04050	PMN2A_0222	asparaginase	Hypothetical protein of L-Asparaginase type 2-like superfamily		Y
854	NATL2_08361	PMN2A_RS04055	PMN2A_0223	hypothetical protein	Uncharacterized membrane protein Ycf36	Y	Y
855	NATL2_08371	PMN2A_RS04060	PMN2A_0224	ribosome silencing factor RsfS	Iojap protein	Y	Y		Y
856	NATL2_08381	PMN2A_RS04065	PMN2A_0225	membrane protein	FIG017608: hypothetical membrane protein, specific for cyanobacteria	Y	Y
857	NATL2_08401	PMN2A_RS04070	PMN2A_0226	carbamoyl phosphate synthase large subunit	Carbamoyl-phosphate synthase large chain (EC 6.3.5.5)	Y	Y
858		PMN2A_RS04075	PMN2A_0227	magnesium-protoporphyrin IX monomethyl ester cyclase	Mg protoporphyrin IX monomethyl ester oxidative cyclase (aerobic) (EC 1.14.13.81)	Y	Y
859	NATL2_08421	PMN2A_RS04080	PMN2A_0228	ferredoxin	soluble [2Fe-2S] ferredoxin	Y	Y
860	NATL2_08431	PMN2A_RS04085	PMN2A_0229	hypothetical protein	FIG00942852: hypothetical protein	Y	Y		Y
861	NATL2_08441	PMN2A_RS04090	PMN2A_0230	hypothetical protein	hypothetical protein	Y	Y
862	NATL2_08451	PMN2A_RS04095	PMN2A_0231	tartronate semialdehyde reductase	2-hydroxy-3-oxopropionate reductase (EC 1.1.1.60)	Y	Y
863	NATL2_08455		PMN2A_0232		FIG00941490: hypothetical protein				Y
864	NATL2_08461	PMN2A_RS04100	PMN2A_0233	hypothetical protein	FIG00940945: hypothetical protein	Y	Y
865	NATL2_08471	PMN2A_RS04105	PMN2A_0234	ABC transporter	ABC transporter		Y		Y
866	NATL2_08481	PMN2A_RS04110	PMN2A_0235	multidrug ABC transporter permease	putative multidrug efflux ABC transporter
867	NATL2_08491	PMN2A_RS04115	PMN2A_0236	ABC transporter permease	conserved membrane protein, multidrug efflux associated
868	NATL2_08501	PMN2A_RS04120	PMN2A_0237	iron transporter	FIG00944807: hypothetical protein	Y	Y	Y
869	NATL2_08511	PMN2A_RS04125	PMN2A_0238	josephin	possible Josephin	Y	Y
870	NATL2_08521	PMN2A_RS04130	PMN2A_0239	phosphoribosyltransferase	putative PURINE PHOSPHORIBOSYLTRANSFERASE related protein		Y
871					hypothetical protein	Y	Y	Y	Y
872	NATL2_08531		PMN2A_0240		hypothetical protein
873	NATL2_08541	PMN2A_RS04135	PMN2A_0241	hypothetical protein	FIG00940770: hypothetical protein		Y
874	NATL2_08551	PMN2A_RS04140	PMN2A_0242	hypothetical protein	FIG00943527: hypothetical protein		Y		Y
875	NATL2_08561	PMN2A_RS04145	PMN2A_1950	hypothetical protein	FIG00942155: hypothetical protein
876	NATL2_08571	PMN2A_RS04150	PMN2A_0243	hypothetical protein	FIG00943066: hypothetical protein		Y
877	NATL2_08581	PMN2A_RS04155	PMN2A_0244	permease	FIG00941134: hypothetical protein	Y	Y
878	NATL2_08591	PMN2A_RS04160	PMN2A_0245	glycosyl transferase	Glycosyltransferase	Y	Y	Y	Y
879	NATL2_08601	PMN2A_RS04165	PMN2A_0246	glycosidase	Putative sucrose phosphorylase (EC 2.4.1.7)	Y	Y		Y
880	NATL2_08611	PMN2A_RS04170	PMN2A_0247	mannosyl-3-phosphoglycerate phosphatase	Putative mannosyl-3-phosphoglycerate phosphatase (EC 3.1.3.70)	Y	Y		Y
881	NATL2_08621	PMN2A_RS04175	PMN2A_0248	uridine kinase	D-glycerate 3-kinase (EC 2.7.1.31), plant type	Y	Y
882	NATL2_08631	PMN2A_RS04180	PMN2A_0249	hypothetical protein	Possible NADH-ubiquinone/plastoquinone	Y
883	NATL2_08641		PMN2A_0250		FIG00941739: hypothetical protein		Y
884	NATL2_08651	PMN2A_RS04185	PMN2A_0251	GRAM domain-containing protein	possible GRAM domain		Y
885	NATL2_08661	PMN2A_RS04190	PMN2A_0252	undecaprenyl-diphosphatase	Undecaprenyl-diphosphatase (EC 3.6.1.27)
886	NATL2_08671		PMN2A_1951		hypothetical protein		Y
887	NATL2_08681	PMN2A_RS04200	PMN2A_0253	hypothetical protein	FIG00940619: hypothetical protein
888	NATL2_08691		PMN2A_1952		FIG00940092: hypothetical protein	Y			Y
889	NATL2_08701	PMN2A_RS04205	PMN2A_0254	peptide methionine sulfoxide reductase	Peptide methionine sulfoxide reductase MsrA (EC 1.8.4.11)	Y	Y
890	NATL2_08711	PMN2A_RS04210	PMN2A_0255	membrane protein	putative regulator	Y	Y
891	NATL2_08721	PMN2A_RS04215	PMN2A_0256	membrane protein	ATP-binding protein of ABC transporter	Y	Y
892	NATL2_08731	PMN2A_RS04220	PMN2A_0257	hypothetical protein	FIG00940930: hypothetical protein
893	NATL2_08741	PMN2A_RS04225	PMN2A_0258	anthranilate phosphoribosyltransferase	Anthranilate phosphoribosyltransferase (EC 2.4.2.18)	Y	Y
894	NATL2_08751	PMN2A_RS04230	PMN2A_0259	carbamoyl phosphate synthase small subunit	Carbamoyl-phosphate synthase small chain (EC 6.3.5.5)	Y	Y
895	NATL2_08761	PMN2A_RS04235	PMN2A_0260	sulfate transporter	Putative anti-sigma factor antagonist	Y	Y
896	NATL2_08771	PMN2A_RS04240	PMN2A_0261	hypothetical protein	COG1939: Ribonuclease III family protein	Y
897	NATL2_08781	PMN2A_RS04245	PMN2A_0262	rRNA methyltransferase	23S rRNA (guanosine-2'-O-) -methyltransferase rlmB (EC 2.1.1.-) ## LSU rRNA Gm2251	Y	Y
898	NATL2_08791	PMN2A_RS04250	PMN2A_0263	hypothetical protein	Hypothetical protein, Slr0957 homolog		Y
899	NATL2_08801	PMN2A_RS04255	PMN2A_0264	glutamyl-tRNA(Gln) amidotransferase subunit A	Aspartyl-tRNA(Asn) amidotransferase subunit A (EC 6.3.5.6) @ Glutamyl-tRNA(Gln) amidotransferase subunit A (EC 6.3.5.7)		Y		Y
900	NATL2_08811	PMN2A_RS04260	PMN2A_0265	DNA polymerase III subunit alpha	DNA polymerase III alpha subunit (EC 2.7.7.7)	Y	Y	Y
901	NATL2_08821	PMN2A_RS04265	PMN2A_0266	hypothetical protein	FIG00940912: hypothetical protein		Y
902	NATL2_08831	PMN2A_RS04270	PMN2A_0267	30S ribosomal protein S15	SSU ribosomal protein S15p (S13e)	Y	Y
903	NATL2_08841	PMN2A_RS04275	PMN2A_0268	Holliday junction DNA helicase RuvA	Holliday junction DNA helicase RuvA	Y	Y		Y
904	NATL2_08851	PMN2A_RS04280	PMN2A_0269	cAMP phosphodiesterase	Possible cAMP phosphodiesterases class-II precursor	Y	Y		Y
905	NATL2_08861	PMN2A_RS04285	PMN2A_0270	membrane protein	Integral membrane protein, DUF6		Y
906	NATL2_08871	PMN2A_RS04290	PMN2A_0271	DNA primase	DNA primase (EC 2.7.7.-)		Y		Y
907	NATL2_08881	PMN2A_RS04295	PMN2A_0272	hypothetical protein	FIG00942559: hypothetical protein	Y
908	NATL2_08891	PMN2A_RS04300	PMN2A_0273	serine hydroxymethyltransferase	possible Serine hydroxymethyltransferase		Y
909	NATL2_08901	PMN2A_RS04305	PMN2A_0274	DNA-directed DNA polymerase	Error-prone, lesion bypass DNA polymerase V (UmuC)
910	NATL2_08911	PMN2A_RS04310	PMN2A_0275	SOS mutagenesis protein UmuD	Error-prone repair protein UmuD		Y
911	NATL2_08921	PMN2A_RS04315	PMN2A_0276	ribosomal RNA large subunit methyltransferase H	LSU m3Psi1915 methyltransferase RlmH	Y	Y
912	NATL2_08931	PMN2A_RS04320	PMN2A_0277	hypothetical protein	FIG00941205: hypothetical protein
913	NATL2_08941	PMN2A_RS04325	PMN2A_0278	ribosomal RNA small subunit methyltransferase A	Dimethyladenosine transferase (EC 2.1.1.-)	Y	Y
914	NATL2_08951	PMN2A_RS04330	PMN2A_0279	4-diphosphocytidyl-2-C-methyl-D-erythritol kinase	4-diphosphocytidyl-2-C-methyl-D-erythritol kinase (EC 2.7.1.148)	Y	Y	Y
915	NATL2_08961	PMN2A_RS04335	PMN2A_0280	hypothetical protein	FIG00940836: hypothetical protein	Y	Y	Y	Y
916	NATL2_08981	PMN2A_RS04340	PMN2A_0281	pyruvate dehydrogenase subunit beta	Pyruvate dehydrogenase E1 component beta subunit (EC 1.2.4.1)
917	NATL2_08991	PMN2A_RS04345	PMN2A_0282	preprotein translocase subunit SecD	Protein-export membrane protein SecD (TC 3.A.5.1.1)	Y	Y
918	NATL2_09001	PMN2A_RS04350	PMN2A_0283	preprotein translocase subunit SecF	Protein-export membrane protein SecF (TC 3.A.5.1.1)		Y
919	NATL2_09011	PMN2A_RS04360	PMN2A_0285	hypothetical protein	Predicted protein family PM-1	Y	Y
920	NATL2_09021	PMN2A_RS04365	PMN2A_0286	PMT family 4-amino-4-deoxy-L-arabinose transferase/ glycosyltransferase	4-amino-4-deoxy-L-arabinose transferase and related glycosyltransferases of PMT family	Y
921	NATL2_09031		PMN2A_1954		FIG00942148: hypothetical protein	Y	Y
922	NATL2_09041	PMN2A_RS04370	PMN2A_0287	hypothetical protein	hypothetical membrane protein	Y	Y
923	NATL2_09051	PMN2A_RS04375	PMN2A_0288	hypothetical protein	FIG00940338: hypothetical protein	Y	Y
924	NATL2_09061		PMN2A_1955		FIG00940320: hypothetical protein		Y
925	NATL2_09071	PMN2A_RS04380	PMN2A_0289	hypothetical protein	FIG113347: hypothetical protein	Y	Y
926	NATL2_09091	PMN2A_RS04385	PMN2A_0291	protein Thf1	FIG00940934: hypothetical protein	Y	Y
927	NATL2_09101	PMN2A_RS04390	PMN2A_0292	ATP-dependent Clp protease proteolytic subunit 1	ATP-dependent Clp protease proteolytic subunit (EC 3.4.21.92)	Y	Y		Y
928	NATL2_09111	PMN2A_RS04395	PMN2A_0293	cell division protein FtsH	FtsH ATP-dependent protease-like protein	Y	Y
929	NATL2_09121	PMN2A_RS04400	PMN2A_0294	ABC transporter permease	Cell division protein FtsX	Y	Y
930	NATL2_09131	PMN2A_RS04405	PMN2A_0295	pyruvate kinase	Pyruvate kinase (EC 2.7.1.40)	Y	Y	Y	Y
931	NATL2_09141	PMN2A_RS04410	PMN2A_0296	hypothetical protein	FIG00940686: hypothetical protein		Y
932	NATL2_09151	PMN2A_RS04415	PMN2A_0297	membrane protein	Cell division protein YlmG/Ycf19 (putative), YggT family	Y	Y
933	NATL2_09161	PMN2A_RS04420	PMN2A_0298	SMC-Scp complex subunit ScpB	Predicted transcriptional regulator containing the HTH domain	Y	Y		Y
934	NATL2_09171	PMN2A_RS04425	PMN2A_0299	threonine dehydratase	Threonine dehydratase biosynthetic (EC 4.3.1.19)	Y	Y
935	NATL2_09181	PMN2A_RS04430	PMN2A_0300	1-deoxy-D-xylulose-5-phosphate synthase	1-deoxy-D-xylulose 5-phosphate synthase (EC 2.2.1.7)	Y	Y
936	NATL2_09191	PMN2A_RS04435	PMN2A_0301	photosystem I PsaK protein (subunit X)	photosystem I subunit X (PsaK, PsaK1)	Y	Y
937	NATL2_09201	PMN2A_RS04440	PMN2A_0302	hypothetical protein	FIG00941471: hypothetical protein	Y
938	NATL2_09211	PMN2A_RS04445	PMN2A_0303	hypothetical protein	FIG00942767: hypothetical protein		Y
939	NATL2_09221	PMN2A_RS04450	PMN2A_0304	peroxiredoxin	Alkyl hydroperoxide reductase subunit C-like protein	Y
940	NATL2_09231		PMN2A_1956		FIG00943169: hypothetical protein	Y	Y
941	NATL2_09241	PMN2A_RS04455	PMN2A_0305	50S ribosomal protein L28	LSU ribosomal protein L28p	Y	Y
942	NATL2_09251	PMN2A_RS04460	PMN2A_0306	heat-shock protein Hsp90	Chaperone protein HtpG	Y	Y
943	NATL2_09261	PMN2A_RS04465	PMN2A_0307	ATP phosphoribosyltransferase regulatory subunit	ATP phosphoribosyltransferase regulatory subunit (EC 2.4.2.17)	Y	Y
944	NATL2_09271	PMN2A_RS04470	PMN2A_0308	inositol monophosphatase	Inositol-1-monophosphatase (EC 3.1.3.25)	Y	Y
945	NATL2_09281	PMN2A_RS04480	PMN2A_0309	phosphate import ATP-binding protein PstB	Phosphate transport ATP-binding protein PstB (TC 3.A.1.7.1)
946	NATL2_09291	PMN2A_RS04485	PMN2A_0310	phosphate ABC transporter permease	Phosphate transport system permease protein PstA (TC 3.A.1.7.1)
947	NATL2_09301	PMN2A_RS04490	PMN2A_0311	phosphate ABC transporter permease	Phosphate transport system permease protein PstC (TC 3.A.1.7.1)	Y
948					FIG00942699: hypothetical protein		Y
949	NATL2_09311	PMN2A_RS04495	PMN2A_0312	molecular chaperone DnaK	Chaperone protein DnaK	Y	Y
950	NATL2_09321	PMN2A_RS04500	PMN2A_0313	molecular chaperone DnaJ	DnaJ-class molecular chaperone CbpA	Y	Y		Y
951	NATL2_09331	PMN2A_RS04505	PMN2A_0314	hypothetical protein	FIG00940620: hypothetical protein	Y	Y		Y
952	NATL2_09341	PMN2A_RS04510	PMN2A_0315	N-acetylmuramic acid-6-phosphate etherase	N-acetylmuramic acid 6-phosphate etherase (EC 4.2.-.-)	Y	Y	Y	Y
953	NATL2_09351	PMN2A_RS04515	PMN2A_0316	cyclophilin	Peptidyl-prolyl cis-trans isomerase (EC 5.2.1.8)	Y	Y
954	NATL2_09361	PMN2A_RS04520	PMN2A_0317	3%2C4-dihydroxy-2-butanone 4-phosphate synthase	3,4-dihydroxy-2-butanone 4-phosphate synthase (EC 4.1.99.12) / GTP cyclohydrolase II (EC 3.5.4.25)	Y	Y
955	NATL2_09371	PMN2A_RS04525	PMN2A_0318	n-acetyl-gamma-glutamyl-phosphate reductase	N-acetyl-gamma-glutamyl-phosphate reductase (EC 1.2.1.38)	Y	Y
956	NATL2_09381	PMN2A_RS04530	PMN2A_0319	phosphoribosylglycinamide formyltransferase	Phosphoribosylglycinamide formyltransferase (EC 2.1.2.2)	Y	Y
957	NATL2_09391	PMN2A_RS04535	PMN2A_0320	glucose-6-phosphate isomerase	Glucose-6-phosphate isomerase (EC 5.3.1.9)	Y	Y		Y
958	NATL2_09401	PMN2A_RS04540	PMN2A_0321	leucine--tRNA ligase	Leucyl-tRNA synthetase (EC 6.1.1.4)	Y	Y
959	NATL2_09411	PMN2A_RS04545	PMN2A_0322	diaminopimelate epimerase	Diaminopimelate epimerase (EC 5.1.1.7)		Y		Y
960	NATL2_09421	PMN2A_RS04550	PMN2A_0323	aminotransferase V	Cysteine desulfurase (EC 2.8.1.7)		Y
961	NATL2_09431	PMN2A_RS04555	PMN2A_0324	hypothetical protein	All3116 protein	Y	Y
962	NATL2_09441	PMN2A_RS04560	PMN2A_0325	D-alanyl-D-alanine carboxypeptidase	D-alanyl-D-alanine carboxypeptidase (EC 3.4.16.4)	Y	Y
963	NATL2_09451	PMN2A_RS04565	PMN2A_0326	phosphopantetheine adenylyltransferase	Phosphopantetheine adenylyltransferase (EC 2.7.7.3)	Y
964	NATL2_09461	PMN2A_RS04570	PMN2A_0327	diguanylate cyclase	DIM6/NTAB family protein	Y	Y
965	NATL2_09471	PMN2A_RS04575	PMN2A_0328	UvrABC system protein C	Excinuclease ABC subunit C	Y
966	NATL2_09481	PMN2A_RS04580	PMN2A_0329	membrane protein	Protoporphyrinogen IX oxidase, novel form, HemJ (EC 1.3.-.-)	Y	Y
967	NATL2_09491	PMN2A_RS04585	PMN2A_0330	phosphoesterase	COG0613, Predicted metal-dependent phosphoesterases (PHP family)	Y	Y		Y
968	NATL2_09501	PMN2A_RS04590	PMN2A_0331	cobaltochelatase	CobN component of cobalt chelatase involved in B12 biosynthesis	Y	Y		Y
969	NATL2_09511	PMN2A_RS04595	PMN2A_0332	branched-chain amino acid aminotransferase	Branched-chain amino acid aminotransferase (EC 2.6.1.42)		Y
970	NATL2_09521	PMN2A_RS04600	PMN2A_0333	methionine synthase	5-methyltetrahydrofolate--homocysteine methyltransferase (EC 2.1.1.13)	Y	Y
971	NATL2_09531	PMN2A_RS04605	PMN2A_0334	hypothetical protein	FIG00940369: hypothetical protein	Y	Y	Y	Y
972	NATL2_09551	PMN2A_RS04615	PMN2A_0335	ATP adenylyltransferase	possible ATP adenylyltransferase	Y	Y
973	NATL2_09561	PMN2A_RS04620	PMN2A_0336	hypothetical protein	FIG00941006: hypothetical protein		Y
974	NATL2_09571	PMN2A_RS04625	PMN2A_0337	molecular chaperone DnaJ	possible DnaJ domain	Y	Y		Y
975	NATL2_09581	PMN2A_RS04630	PMN2A_0338	phenylalanine--tRNA ligase subunit beta	Phenylalanyl-tRNA synthetase beta chain (EC 6.1.1.20)	Y	Y
976	NATL2_09591	PMN2A_RS04635	PMN2A_0339	50S ribosomal protein L33	LSU ribosomal protein L33p	Y	Y	Y	Y
977	NATL2_09601	PMN2A_RS04640	PMN2A_0340	30S ribosomal protein S18	SSU ribosomal protein S18p		Y
978	NATL2_09611	PMN2A_RS04645	PMN2A_0341	ribonuclease II	Exoribonuclease II (EC 3.1.13.1)		Y
979	NATL2_09621	PMN2A_RS04650	PMN2A_0342	methionyl-tRNA synthetase	Methionyl-tRNA synthetase (EC 6.1.1.10)
980	NATL2_09631	PMN2A_RS04655	PMN2A_0343	chromosome segregation protein SMC	possible SMC domain N terminal domain		Y
981	NATL2_09641	PMN2A_RS04660	PMN2A_0344	hypothetical protein	FIG00940579: hypothetical protein
982	NATL2_09651	PMN2A_RS04665	PMN2A_0345	adenosylcobinamide kinase	Adenosylcobinamide-phosphate guanylyltransferase (EC 2.7.7.62)		Y
983	NATL2_09661	PMN2A_RS04670	PMN2A_0346	rRNA methyltransferase	tRNA (cytosine34-2'-O-)-methyltransferase (EC 2.1.1.-)	Y	Y
984	NATL2_09671	PMN2A_RS04675	PMN2A_1958	hypothetical protein	hypothetical protein	Y
985	NATL2_09681	PMN2A_RS04680	PMN2A_1959	hypothetical protein	FIG00944170: hypothetical protein	Y	Y		Y
986	NATL2_09691	PMN2A_RS04685	PMN2A_1960	hypothetical protein	FIG00941186: hypothetical protein	Y	Y
987	NATL2_09701	PMN2A_RS04690	PMN2A_1961	hypothetical protein	FIG00943770: hypothetical protein	Y	Y		Y
988					FIG00942527: hypothetical protein	Y	Y
989					hypothetical protein	Y	Y
990	NATL2_09711	PMN2A_RS04695	PMN2A_0347	hypothetical protein	hypothetical protein		Y
991	NATL2_09721	PMN2A_RS04700	PMN2A_0348	hypothetical protein	FIG00942652: hypothetical protein		Y
992					hypothetical protein		Y		Y
993	NATL2_09731		PMN2A_1962		FIG00940230: hypothetical protein	Y	Y
994	NATL2_09741		PMN2A_1963		FIG00942296: hypothetical protein		Y
995	NATL2_09751	PMN2A_RS04705	PMN2A_0349	hypothetical protein	FIG00940167: hypothetical protein	Y	Y
996	NATL2_09761		PMN2A_1964		FIG00942650: hypothetical protein		Y
997	NATL2_09771	PMN2A_RS04710	PMN2A_0350	hypothetical protein	FIG00943774: hypothetical protein	Y	Y
998	NATL2_09791	PMN2A_RS04720	PMN2A_0351	hypothetical protein	FIG00941032: hypothetical protein	Y	Y		Y
999	NATL2_09801	PMN2A_RS04725	PMN2A_0352	peroxiredoxin	Alkyl hydroperoxide reductase subunit C-like protein	Y	Y	Y	Y
1000	NATL2_09811	PMN2A_RS04730	PMN2A_0353	cell division protein FtsH	Cell division protein FtsH (EC 3.4.24.-)		Y
1001	NATL2_09821	PMN2A_RS04735	PMN2A_0354	50S ribosomal protein L32	LSU ribosomal protein L32p	Y	Y	Y
1002	NATL2_09831	PMN2A_RS04740	PMN2A_0355	hypothetical protein	FIG00940874: hypothetical protein
1003	NATL2_09841	PMN2A_RS04745	PMN2A_0356	haloacid dehalogenase	Hypothetical protein CbbY	Y	Y
1004	NATL2_09851	PMN2A_RS04750	PMN2A_0357	exonuclease RecJ	Single-stranded-DNA-specific exonuclease RecJ (EC 3.1.-.-)	Y	Y		Y
1005	NATL2_09871	PMN2A_RS04755	PMN2A_0358	hypothetical protein	FIG00940821: hypothetical protein	Y	Y		Y
1006					FIG00942125: hypothetical protein
1007	NATL2_09891	PMN2A_RS04765	PMN2A_0360	RNA-binding protein S1	3'-to-5' exoribonuclease RNase R	Y	Y
1008	NATL2_09901	PMN2A_RS04770	PMN2A_0361	amino acid decarboxylase	3-polyprenyl-4-hydroxybenzoate carboxy-lyase UbiX (EC 4.1.1.-)	Y	Y		Y
1009	NATL2_09911	PMN2A_RS04775	PMN2A_0362	hypothetical protein	possible Uncharacterized secreted proteins, Ya	Y
1010	NATL2_09921	PMN2A_RS04780	PMN2A_0363	hypothetical protein	Type II secretory pathway, pseudopilin PulG	Y	Y		Y
1011	NATL2_09931	PMN2A_RS04785	PMN2A_0364	hypothetical protein	TldD protein, part of proposed TldE/TldD proteolytic complex (PMID 12029038)	Y	Y
1012	NATL2_09941	PMN2A_RS04790	PMN2A_0365	modulator of DNA gyrase	TldE/PmbA protein, part of proposed TldE/TldD proteolytic complex (PMID 12029038)	Y	Y
1013	NATL2_09951	PMN2A_RS04795	PMN2A_0366	methionyl-tRNA formyltransferase	Methionyl-tRNA formyltransferase (EC 2.1.2.9)
1014	NATL2_09961	PMN2A_RS04800	PMN2A_0367	membrane protein	Conserved membrane protein TerC
1015	NATL2_09971	PMN2A_RS04805	PMN2A_0368	hypothetical protein	FIG00941191: hypothetical protein	Y	Y
1016	NATL2_09981	PMN2A_RS04810	PMN2A_0369	transcription-repair coupling factor	Transcription-repair coupling factor		Y
1017	NATL2_09991	PMN2A_RS04815	PMN2A_0370	hypothetical protein	FIG01276757: hypothetical protein		Y
1018	NATL2_10001	PMN2A_RS04820	PMN2A_0371	hypothetical protein	FIG00944261: hypothetical protein		Y
1019	NATL2_10011	PMN2A_RS04825	PMN2A_0372	SAM-dependent methyltransferase	FIG01152565: hypothetical protein	Y	Y
1020	NATL2_10021	PMN2A_RS04830	PMN2A_0373	hypothetical protein	FIG00941009: hypothetical protein		Y
1021	NATL2_10031	PMN2A_RS04835	PMN2A_0374	hypothetical protein	FIG00940097: hypothetical protein		Y
1022	NATL2_10041	PMN2A_RS04840	PMN2A_0375	adenine phosphoribosyltransferase	Adenine phosphoribosyltransferase (EC 2.4.2.7)	Y	Y		Y
1023	NATL2_10045	PMN2A_RS04845	PMN2A_0376	hypothetical protein	FIG00940800: hypothetical protein	Y	Y
1024	NATL2_10051	PMN2A_RS04850	PMN2A_0377	2-polyprenyl-6-methoxyphenol hydroxylase	2-octaprenyl-6-methoxyphenol hydroxylase (EC 1.14.13.-)	Y	Y
1025	NATL2_10061	PMN2A_RS04855	PMN2A_0378	hypothetical protein	FIG00940478: hypothetical protein	Y	Y
1026	NATL2_10071	PMN2A_RS04860	PMN2A_0379	4-hydroxy-tetrahydrodipicolinate reductase	Dihydrodipicolinate reductase (EC 1.3.1.26)	Y	Y		Y
1027	NATL2_10081	PMN2A_RS04865	PMN2A_0380	magnesium chelatase	Protoporphyrin IX Mg-chelatase subunit H (EC 6.6.1.1)	Y	Y	Y	Y
1028	NATL2_10091	PMN2A_RS04870	PMN2A_0381	dihydropteroate synthase	Dihydropteroate synthase (EC 2.5.1.15)	Y	Y	Y
1029	NATL2_10101	PMN2A_RS04875	PMN2A_0382	triosephosphate isomerase	Triosephosphate isomerase (EC 5.3.1.1)	Y	Y	Y	Y
1030	NATL2_10111	PMN2A_RS04880	PMN2A_0383	RNA-binding protein	FIG002958: hypothetical protein	Y	Y		Y
1031	NATL2_10121	PMN2A_RS04885	PMN2A_0384	multidrug ABC transporter	ABC transporter, possibly multidrug efflux		Y
1032	NATL2_10131	PMN2A_RS04890	PMN2A_0385	hypothetical protein	FIG00940463: hypothetical protein	Y	Y
1033	NATL2_10141	PMN2A_RS04895	PMN2A_0386	hypothetical protein	FIG00944614: hypothetical protein	Y	Y
1034	NATL2_10151	PMN2A_RS04900	PMN2A_0387	hypothetical protein	FIG00942733: hypothetical protein	Y	Y
1035					FIG00944453: hypothetical protein	Y	Y
1036	NATL2_10161	PMN2A_RS04905	PMN2A_0388	uridine kinase	ATP/GTP-binding site motif A	Y	Y
1037	NATL2_10171		PMN2A_1967		FIG00940653: hypothetical protein	Y	Y		Y
1038	NATL2_10181	PMN2A_RS04910	PMN2A_1968	hypothetical protein	FIG00942405: hypothetical protein	Y	Y
1039	NATL2_10191	PMN2A_RS04915	PMN2A_0389	hypothetical protein	FIG00942244: hypothetical protein		Y
1040	NATL2_10201	PMN2A_RS04920	PMN2A_1969	hypothetical protein	FIG00940311: hypothetical protein	Y	Y
1041	NATL2_10211	PMN2A_RS04925	PMN2A_0390	NADH-ubiquinone oxidoreductase subunit 6	NADPH-dependent reductase	Y	Y
1042	NATL2_10221		PMN2A_1970		FIG00941731: hypothetical protein	Y	Y
1043	NATL2_10231	PMN2A_RS04930	PMN2A_1971	hypothetical protein	FIG00940645: hypothetical protein		Y
1044					hypothetical protein
1045	NATL2_10241		PMN2A_1972		hypothetical protein		Y
1046	NATL2_10251		PMN2A_1973		FIG00944183: hypothetical protein
1047	NATL2_10255	PMN2A_RS04935	PMN2A_0391	hypothetical protein	FIG00942226: hypothetical protein	Y	Y
1048	NATL2_10281	PMN2A_RS04940	PMN2A_0392	hypothetical protein	FIG00940153: hypothetical protein		Y
1049	NATL2_10291	PMN2A_RS04945	PMN2A_0393	fatty acid desaturase	Fatty acid desaturase, type 2 (EC 1.14.99.-)	Y	Y		Y
1050	NATL2_10301	PMN2A_RS04950	PMN2A_1975	hypothetical protein	hypothetical protein		Y
1051	NATL2_10311	PMN2A_RS04955	PMN2A_0394	hypothetical protein	hypothetical protein		Y
1052	NATL2_10321	PMN2A_RS04960	PMN2A_0395	short-chain dehydrogenase	Cell-cell signaling protein, C-factor	Y	Y
1053	NATL2_10331	PMN2A_RS04965	PMN2A_0396	hypothetical protein	FIG00940531: hypothetical protein	Y	Y		Y
1054	NATL2_10341	PMN2A_RS04970	PMN2A_0397	hypothetical protein	FIG00942057: hypothetical protein		Y		Y
1055	NATL2_10351	PMN2A_RS04975	PMN2A_0398	hypothetical protein	FIG00942206: hypothetical protein		Y		Y
1056	NATL2_10361	PMN2A_RS04980	PMN2A_0399	Nif11-like leader peptide family natural product precursor	hypothetical protein	Y	Y		Y
1057	NATL2_10371	PMN2A_RS04985	PMN2A_0400	hypothetical protein	FIG00941086: hypothetical protein	Y	Y
1058	NATL2_10381	PMN2A_RS04990	PMN2A_0401	hypothetical protein	FIG00943190: hypothetical protein	Y	Y
1059	NATL2_10391	PMN2A_RS04995	PMN2A_1976	hypothetical protein	FIG00942412: hypothetical protein		Y
1060	NATL2_10401	PMN2A_RS05000	PMN2A_0402	hypothetical protein	hypothetical protein	Y	Y		Y
1061	NATL2_10411	PMN2A_RS05005	PMN2A_0403	VIC family potassium channel protein	putative potassium channel, VIC family	Y	Y		Y
1062	NATL2_10421	PMN2A_RS05010	PMN2A_0404	hypothetical protein	FIG00943812: hypothetical protein		Y
1063	NATL2_10431		PMN2A_0405		FIG00942327: hypothetical protein		Y
1064	NATL2_10441	PMN2A_RS05015	PMN2A_0406	membrane protein	FIG00940797: hypothetical protein
1065	NATL2_10451		PMN2A_1977		FIG00941452: hypothetical protein		Y
1066	NATL2_10461	PMN2A_RS05020	PMN2A_0407	hypothetical protein	FIG00940976: hypothetical protein	Y	Y		Y
1067	NATL2_10471	PMN2A_RS05025	PMN2A_0408	hypothetical protein	FIG00942360: hypothetical protein	Y	Y
1068	NATL2_10481	PMN2A_RS05030	PMN2A_0409	hypothetical protein	FIG00941379: hypothetical protein	Y	Y		Y
1069	NATL2_10491	PMN2A_RS05035	PMN2A_1978	hypothetical protein	hypothetical protein	Y	Y
1070					hypothetical protein	Y	Y
1071	NATL2_10501	PMN2A_RS05040	PMN2A_0410	hypothetical protein	FIG00941148: hypothetical protein	Y
1072	NATL2_10521	PMN2A_RS05045	PMN2A_1980	hypothetical protein	FIG00942498: hypothetical protein
1073	NATL2_10531	PMN2A_RS05050	PMN2A_0411	transcriptional regulator	AbrB family transciptional regulator	Y	Y
1074					hypothetical protein		Y
1075	NATL2_10535				FIG00943144: hypothetical protein	Y	Y
1076	NATL2_10541	PMN2A_RS05060	PMN2A_1981	hypothetical protein	FIG00943999: hypothetical protein		Y
1077	NATL2_10551	PMN2A_RS05065	PMN2A_0413	NAD-dependent DNA ligase	DNA ligase (EC 6.5.1.2)	Y	Y		Y
1078	NATL2_10561		PMN2A_1982		Conserved hypothetical protein
1079	NATL2_10571	PMN2A_RS05070	PMN2A_0414	hypothetical protein	FIG00942343: hypothetical protein	Y	Y
1080	NATL2_10581	PMN2A_RS05075	PMN2A_0415	hypothetical protein	hypothetical protein	Y	Y
1081	NATL2_10591	PMN2A_RS05080	PMN2A_0416	hypothetical protein	FIG00942237: hypothetical protein	Y	Y
1082					hypothetical protein	Y	Y
1083	NATL2_10601	PMN2A_RS05085	PMN2A_0417	high light inducible protein	possible high light inducible protein	Y	Y
1084	NATL2_10611	PMN2A_RS05090	PMN2A_0418	high light inducible protein	FIG00940228: hypothetical protein	Y	Y
1085	NATL2_10621	PMN2A_RS05095	PMN2A_0419	high light inducible protein	possible high light inducible protein	Y	Y
1086	NATL2_10631	PMN2A_RS05100	PMN2A_1983	high light inducible protein	hypothetical protein	Y	Y
1087	NATL2_10651	PMN2A_RS05110	PMN2A_0421	hypothetical protein	FIG01149195: hypothetical protein	Y	Y		Y
1088	NATL2_10661	PMN2A_RS05115	PMN2A_0422	SAM-dependent methyltransferase	SAM-dependent methyltransferases
1089	NATL2_10671	PMN2A_RS05120	PMN2A_0423	hypothetical protein	FIG00940612: hypothetical protein
1090	NATL2_10681	PMN2A_RS05125	PMN2A_0424	epimerase	DNA ligase (EC 6.5.1.2)	Y	Y		Y
1091	NATL2_10691		PMN2A_1984		hypothetical protein		Y
1092	NATL2_10701	PMN2A_RS05130	PMN2A_0425	hypothetical protein	FIG00941938: hypothetical protein	Y	Y
1093	NATL2_10711		PMN2A_1985		hypothetical protein		Y		Y
1094	NATL2_10721	PMN2A_RS05135	PMN2A_0426	hypothetical protein	FIG00941936: hypothetical protein		Y		Y
1095	NATL2_10731		PMN2A_1986		FIG00940992: hypothetical protein	Y	Y		Y
1096	NATL2_10741		PMN2A_1987		FIG00942591: hypothetical protein	Y	Y		Y
1097	NATL2_10751		PMN2A_1988		FIG00943961: hypothetical protein	Y	Y		Y
1098	NATL2_10761	PMN2A_RS05140	PMN2A_1989	hypothetical protein	hypothetical protein
1099	NATL2_10771	PMN2A_RS05145	PMN2A_0427	hypothetical protein	FIG00942139: hypothetical protein		Y		Y
1100	NATL2_10781	PMN2A_RS05150	PMN2A_0428	hypothetical protein	FIG00942946: hypothetical protein	Y	Y
1101	NATL2_10791	PMN2A_RS05155	PMN2A_0429	plastoquinol terminal oxidase	hypothetical protein	Y	Y
1102	NATL2_10801		PMN2A_0430		hypothetical protein	Y	Y
1103					hypothetical protein
1104	NATL2_10811	PMN2A_RS05160	PMN2A_0431	hypothetical protein	FIG00941176: hypothetical protein		Y		Y
1105	NATL2_10821	PMN2A_RS05165	PMN2A_0432	hypothetical protein	FIG00940284: hypothetical protein
1106	NATL2_10831				hypothetical protein
1107	NATL2_10841		PMN2A_0433		FIG00940767: hypothetical protein	Y	Y	Y	Y
1108	NATL2_10851				high light inducible protein hli11		Y
1109	NATL2_10861		PMN2A_1992		hypothetical protein	Y	Y
1110	NATL2_10871		PMN2A_1993		hypothetical protein	Y	Y
1111	NATL2_10881		PMN2A_1994		hypothetical protein	Y
1112					hypothetical protein	Y	Y		Y
1113	NATL2_10891	PMN2A_RS05180	PMN2A_1995	hypothetical protein	Conserved hypothetical protein	Y	Y		Y
1114	NATL2_10901	PMN2A_RS05185	PMN2A_1996	hypothetical protein	FIG00941645: hypothetical protein
1115	NATL2_10911	PMN2A_RS05190	PMN2A_0435	ArsR family transcriptional regulator	Global nitrogen regulatory protein, CRP family of transcriptional regulators	Y
1116	NATL2_10921	PMN2A_RS05195	PMN2A_0436	alkaline phosphatase	Phosphate regulon transcriptional regulatory protein PhoB (SphR)		Y
1117	NATL2_10931	PMN2A_RS05200	PMN2A_0437	ATPase	Phosphate regulon sensor protein PhoR (SphS) (EC 2.7.13.3)	Y	Y		Y
1118	NATL2_10941	PMN2A_RS05205	PMN2A_0438	hypothetical protein	Possible Lipoprotein precursor	Y	Y		Y
1119	NATL2_10951	PMN2A_RS05210	PMN2A_0439	alkaline phosphatase	Alkaline phosphatase (EC 3.1.3.1)	Y	Y
1120	NATL2_10961	PMN2A_RS05215	PMN2A_0440	porin	Porin homolog precursor		Y
1121	NATL2_10971	PMN2A_RS05220	PMN2A_0441	phosphate ABC transporter substrate-binding protein	Phosphate ABC transporter, periplasmic phosphate-binding protein PstS (TC 3.A.1.7.1)	Y	Y
1122	NATL2_10981	PMN2A_RS05225	PMN2A_1997	hypothetical protein	FIG00941806: hypothetical protein		Y
1123	NATL2_10991	PMN2A_RS05230	PMN2A_0442	hypothetical protein	FIG00940990: hypothetical protein	Y	Y
1124	NATL2_11001	PMN2A_RS05235	PMN2A_0443	chromate transporter	putative chromate transporter, CHR family	Y	Y
1125	NATL2_11011	PMN2A_RS05240	PMN2A_0444	MFS transporter permease	Permease of the major facilitator superfamily		Y		Y
1126	NATL2_11021	PMN2A_RS05245	PMN2A_0445	glyceraldehyde-3-phosphate dehydrogenase	NAD-dependent glyceraldehyde-3-phosphate dehydrogenase (EC 1.2.1.12)		Y
1127	NATL2_11031	PMN2A_RS05250	PMN2A_0446	ArsR family transcriptional regulator	Bacterial regulatory proteins, ArsR family		Y
1128	NATL2_11041	PMN2A_RS05255	PMN2A_0447	arsenic transporter	Arsenical-resistance protein ACR3	Y	Y
1129					hypothetical protein		Y
1130	NATL2_11061		PMN2A_0448		hypothetical protein
1131	NATL2_11071	PMN2A_RS05265	PMN2A_0449	hypothetical protein	hypothetical protein		Y
1132	NATL2_11081	PMN2A_RS05270	PMN2A_0450	hypothetical protein	CopG protein	Y	Y
1133	NATL2_11091		PMN2A_0451		possible Gibberellin regulated protein
1134	NATL2_11101	PMN2A_RS05280	PMN2A_0452	fumarate reductase	hypothetical protein	Y	Y		Y
1135	NATL2_11111	PMN2A_RS05285	PMN2A_0453	hypothetical protein	FIG00944596: hypothetical protein		Y
1136					hypothetical protein		Y
1137	NATL2_11121	PMN2A_RS05290	PMN2A_0454	hypothetical protein	FIG00943266: hypothetical protein	Y	Y
1138	NATL2_11141		PMN2A_2000		hypothetical protein	Y	Y
1139	NATL2_11151		PMN2A_2001		FIG00943034: hypothetical protein		Y
1140	NATL2_11161				Thioredoxin domain 2		Y
1141	NATL2_11171		PMN2A_2002		FIG00943299: hypothetical protein		Y
1142	NATL2_11181		PMN2A_2003		FIG00940705: hypothetical protein
1143	NATL2_11191	PMN2A_RS05300	PMN2A_2004	hypothetical protein	FIG00942602: hypothetical protein
1144	NATL2_11201	PMN2A_RS05305	PMN2A_0456	hypothetical protein	Tryptophan-rich protein DUF2389, Ssr2843 homolog	Y	Y
1145	NATL2_11211	PMN2A_RS05310	PMN2A_0457	hypothetical protein	FIG00941437: hypothetical protein		Y
1146	NATL2_11221		PMN2A_0458		hypothetical protein
1147					hypothetical protein		Y
1148	NATL2_11241	PMN2A_RS05315	PMN2A_0459	hypothetical protein	FIG00942955: hypothetical protein	Y	Y	Y	Y
1149	NATL2_11251	PMN2A_RS05320	PMN2A_0460	DUP family protein	FIG00944013: hypothetical protein	Y	Y		Y
1150	NATL2_11261	PMN2A_RS05325	PMN2A_0461	hypothetical protein	FIG00941698: hypothetical protein	Y	Y
1151	NATL2_11271	PMN2A_RS05330	PMN2A_0462	cytochrome D ubiquinol oxidase subunit II	FIG00943988: hypothetical protein	Y	Y	Y
1152	NATL2_11281	PMN2A_RS05335	PMN2A_0463	hypothetical protein	FIG00942973: hypothetical protein	Y	Y
1153	NATL2_11291	PMN2A_RS05340	PMN2A_0464	MAPEG family protein	Membrane protein, putative		Y		Y
1154	NATL2_11301		PMN2A_2006		hypothetical protein
1155	NATL2_11311	PMN2A_RS05345	PMN2A_0465	hypothetical protein	FIG00944175: hypothetical protein
1156	NATL2_11321	PMN2A_RS05350	PMN2A_0466	hypothetical protein	FIG00940927: hypothetical protein	Y	Y
1157	NATL2_11331		PMN2A_2007		hypothetical protein	Y	Y
1158	NATL2_11341		PMN2A_2008		FIG00942038: hypothetical protein	Y	Y		Y
1159	NATL2_11351	PMN2A_RS05355	PMN2A_0467	hypothetical protein	predicted protein family PM-17	Y	Y
1160	NATL2_11361				hypothetical protein	Y	Y		Y
1161	NATL2_11381	PMN2A_RS05365	PMN2A_0468	hypothetical protein	FIG00942645: hypothetical protein
1162	NATL2_11391	PMN2A_RS05370	PMN2A_0469	hypothetical protein	FIG00941025: hypothetical protein	Y	Y		Y
1163	NATL2_11401	PMN2A_RS05375	PMN2A_0470	hypothetical protein	hypothetical protein	Y	Y	Y
1164	NATL2_11411		PMN2A_0471		FIG00940556: hypothetical protein	Y	Y
1165	NATL2_11421	PMN2A_RS05385	PMN2A_0472	hypothetical protein	FIG00941221: hypothetical protein	Y	Y
1166	NATL2_11431	PMN2A_RS05390	PMN2A_0473	hypothetical protein	hypothetical protein	Y	Y
1167	NATL2_11441		PMN2A_0474		Predicted protein family PM-10		Y
1168	NATL2_11451	PMN2A_RS05395	PMN2A_0475	membrane protein	FIG00941528: hypothetical protein	Y	Y		Y
1169	NATL2_11461	PMN2A_RS05400	PMN2A_0476	hypothetical protein	FIG00943025: hypothetical protein
1170	NATL2_11471	PMN2A_RS05405	PMN2A_0477	hypothetical protein	FIG00943386: hypothetical protein	Y	Y
1171	NATL2_11481	PMN2A_RS05410	PMN2A_2011	hypothetical protein	hypothetical protein		Y
1172	NATL2_11491	PMN2A_RS05415	PMN2A_0478	permease	Permease	Y	Y
1173	NATL2_11501	PMN2A_RS05420	PMN2A_0479	hypothetical protein	Predicted protein family PM-26	Y	Y
1174	NATL2_11511	PMN2A_RS05425	PMN2A_0480	hypothetical protein	FIG00941730: hypothetical protein	Y	Y
1175	NATL2_11521		PMN2A_2012		hypothetical protein	Y	Y
1176	NATL2_11531	PMN2A_RS05430	PMN2A_0481	hypothetical protein	FIG00940382: hypothetical protein	Y	Y		Y
1177	NATL2_11541	PMN2A_RS05435	PMN2A_0482	hypothetical protein	FIG00942973: hypothetical protein	Y	Y
1178	NATL2_11551	PMN2A_RS05440	PMN2A_0483	hypothetical protein	hypothetical protein		Y
1179	NATL2_11561	PMN2A_RS05445	PMN2A_2013	hypothetical protein	hypothetical protein	Y	Y		Y
1180	NATL2_11571	PMN2A_RS05450	PMN2A_0484	hypothetical protein	hypothetical protein	Y	Y		Y
1181	NATL2_11581	PMN2A_RS05455	PMN2A_0485	protease	FIG00941758: hypothetical protein		Y
1182	NATL2_11591	PMN2A_RS05460	PMN2A_0486	hypothetical protein	hypothetical protein		Y
1183	NATL2_11601	PMN2A_RS05465	PMN2A_0487	hypothetical protein	hypothetical protein	Y	Y
1184	NATL2_11611	PMN2A_RS05470	PMN2A_0488	pilus assembly protein	possible Gram-negative pili assembly chaperone	Y	Y
1185	NATL2_11621	PMN2A_RS05475	PMN2A_0489	carotene isomerase	Phytoene dehydrogenase and related proteins	Y	Y
1186	NATL2_11631	PMN2A_RS05480	PMN2A_0490	hypothetical protein	hypothetical protein	Y	Y
1187	NATL2_11641		PMN2A_2014		FIG00944673: hypothetical protein	Y	Y
1188	NATL2_11651	PMN2A_RS05485	PMN2A_0491	epimerase	NAD dependent epimerase/dehydratase	Y	Y		Y
1189	NATL2_11661	PMN2A_RS05490	PMN2A_0492	hypothetical protein	FIG00942442: hypothetical protein	Y	Y
1190	NATL2_11671	PMN2A_RS05495	PMN2A_0493	hypothetical protein	FIG00943597: hypothetical protein		Y
1191	NATL2_11681		PMN2A_2015		FIG00943896: hypothetical protein	Y	Y
1192	NATL2_10685		PMN2A_0494		FIG00941984: hypothetical protein		Y
1193	NATL2_11691				hypothetical protein	Y
1194	NATL2_11701	PMN2A_RS05505	PMN2A_0495	hypothetical protein	FIG00940660: hypothetical protein	Y	Y		Y
1195	NATL2_11711	PMN2A_RS05510	PMN2A_2017	hypothetical protein	hypothetical protein	Y	Y		Y
1196	NATL2_11731		PMN2A_2019		hypothetical protein
1197	NATL2_11741	PMN2A_RS05515	PMN2A_0496	hypothetical protein	FIG00941384: hypothetical protein	Y	Y		Y
1198	NATL2_11751		PMN2A_2020		FIG00943653: hypothetical protein	Y	Y		Y
1199	NATL2_11761	PMN2A_RS05520	PMN2A_0497	hypothetical protein	hypothetical protein	Y	Y
1200	NATL2_11771	PMN2A_RS05525	PMN2A_0498	nitroreductase	FIG00942760: hypothetical protein	Y	Y	Y	Y
1201	NATL2_11781	PMN2A_RS05530	PMN2A_0499	hypothetical protein	FIG00942793: hypothetical protein	Y	Y
1202					FIG00941999: hypothetical protein
1203	NATL2_11791		PMN2A_0500		hypothetical protein		Y
1204	NATL2_11801		PMN2A_0501		FIG00941805: hypothetical protein	Y	Y		Y
1205					FIG00941396: hypothetical protein	Y	Y
1206	NATL2_11811	PMN2A_RS05535	PMN2A_0502	hypothetical protein	FIG00941613: hypothetical protein	Y	Y		Y
1207	NATL2_11821	PMN2A_RS05540	PMN2A_0503	phosphoribosylglycinamide formyltransferase 2	Phosphoribosylglycinamide formyltransferase 2 (EC 2.1.2.-)	Y	Y		Y
1208	NATL2_11831	PMN2A_RS05545	PMN2A_0504	hypothetical protein	FIG00940622: hypothetical protein		Y		Y
1209	NATL2_11841	PMN2A_RS05550	PMN2A_2021	hypothetical protein	hypothetical protein	Y	Y
1210	NATL2_11851	PMN2A_RS05555	PMN2A_0505	hypothetical protein	FIG00942800: hypothetical protein	Y	Y
1211	NATL2_11861		PMN2A_0506	high light inducible protein	FIG00940534: hypothetical protein	Y	Y	Y
1212	NATL2_11871	PMN2A_RS05560	PMN2A_0507	high light inducible protein	possible high light inducible protein	Y	Y		Y
1213	NATL2_11881	PMN2A_RS05565	PMN2A_0508	high light inducible protein	possible high light inducible protein	Y	Y		Y
1214	NATL2_11891	PMN2A_RS05570	PMN2A_2022	high light inducible protein	hypothetical protein	Y	Y
1215	NATL2_11911	PMN2A_RS05575	PMN2A_0509	high light inducible protein	FIG00940767: hypothetical protein	Y	Y		Y
1216	NATL2_11921	PMN2A_RS05580	PMN2A_0510	hypothetical protein	hypothetical protein		Y		Y
1217	NATL2_11931	PMN2A_RS05585	PMN2A_0511	glutamine amidotransferase	Glutamine amidotransferase class-I	Y	Y
1218	NATL2_11941	PMN2A_RS05590	PMN2A_0512	hypothetical protein	influenza non-structural protein (NS2)-like		Y
1219					hypothetical protein	Y
1220	NATL2_11961	PMN2A_RS05595	PMN2A_0513	hypothetical protein	FIG00942495: hypothetical protein		Y
1221	NATL2_11981	PMN2A_RS05600	PMN2A_0514	hypothetical protein	FIG00941365: hypothetical protein	Y	Y		Y
1222	NATL2_11991	PMN2A_RS05605	PMN2A_0515	inward rectifier potassium channel	possible Inward rectifier potassium channel	Y	Y
1223	NATL2_12001	PMN2A_RS05610	PMN2A_0516	hypothetical protein	FIG00943036: hypothetical protein	Y	Y		Y
1224	NATL2_12011	PMN2A_RS05615	PMN2A_2026	hypothetical protein	FIG00941436: hypothetical protein
1225	NATL2_12021	PMN2A_RS05620	PMN2A_2027	hypothetical protein	hypothetical protein	Y	Y		Y
1226	NATL2_12031	PMN2A_RS05625	PMN2A_2028	hypothetical protein	hypothetical protein	Y	Y
1227	NATL2_12041		PMN2A_2029		hypothetical protein	Y	Y
1228	NATL2_12051	PMN2A_RS05630	PMN2A_0517	hypothetical protein	hypothetical protein	Y	Y
1229	NATL2_12061	PMN2A_RS05635	PMN2A_0518	hypothetical protein	FIG00944648: hypothetical protein	Y	Y
1230	NATL2_12071	PMN2A_RS05640	PMN2A_0519	hypothetical protein	hypothetical protein	Y	Y		Y
1231	NATL2_12081				hypothetical protein	Y	Y
1232	NATL2_12091		PMN2A_2030		FIG00942589: hypothetical protein		Y
1233	NATL2_12101	PMN2A_RS05650	PMN2A_2031	hypothetical protein	FIG00944334: hypothetical protein
1234	NATL2_12111	PMN2A_RS05655	PMN2A_0521	hypothetical protein	hypothetical protein	Y	Y	Y	Y
1235	NATL2_12121	PMN2A_RS05660	PMN2A_0522	hypothetical protein	hypothetical protein	Y	Y		Y
1236	NATL2_12141		PMN2A_2033		hypothetical protein		Y
1237	NATL2_12151		PMN2A_2034		FIG00943063: hypothetical protein	Y	Y		Y
1238	NATL2_12161	PMN2A_RS05665	PMN2A_0523	proline iminopeptidase	Proline iminopeptidase (EC 3.4.11.5)	Y	Y		Y
1239	NATL2_12171	PMN2A_RS05670	PMN2A_0524	hypothetical protein	FIG00942941: hypothetical protein		Y		Y
1240					hypothetical protein		Y
1241	NATL2_12181		PMN2A_0525		FIG00942513: hypothetical protein		Y
1242	NATL2_12191	PMN2A_RS05675	PMN2A_0526	hypothetical protein	FIG00941647: hypothetical protein		Y		Y
1243	NATL2_12201	PMN2A_RS05680	PMN2A_0527	deacetylase	FIG00943923: hypothetical protein
1244	NATL2_12211	PMN2A_RS05685	PMN2A_0528	hypothetical protein	FIG00942245: hypothetical protein		Y
1245	NATL2_12221	PMN2A_RS05690	PMN2A_0529	hypothetical protein	FIG00942248: hypothetical protein		Y
1246	NATL2_12231				FIG00941467: hypothetical protein		Y		Y
1247	NATL2_12241	PMN2A_RS05695	PMN2A_0530	hypothetical protein	FIG00943345: hypothetical protein		Y		Y
1248	NATL2_12251	PMN2A_RS05700	PMN2A_0531	haloacid dehalogenase	COG0546: Predicted phosphatases	Y	Y		Y
1249	NATL2_12261	PMN2A_RS05705	PMN2A_0532	hypothetical protein	possible protein of unknown function DUF67	Y	Y
1250					FIG00940325: hypothetical protein		Y		Y
1251	NATL2_12271	PMN2A_RS05710	PMN2A_0533	hypothetical protein	FIG00943220: hypothetical protein	Y	Y
1252	NATL2_12281	PMN2A_RS05715	PMN2A_2038	hypothetical protein	FIG00942098: hypothetical protein	Y	Y		Y
1253	NATL2_12291	PMN2A_RS05720	PMN2A_2039	hypothetical protein	FIG00942872: hypothetical protein
1254					hypothetical protein		Y
1255	NATL2_12301		PMN2A_0534		FIG00940177: hypothetical protein	Y	Y
1256	NATL2_12311		PMN2A_0535		Predicted protein family PM-19	Y	Y
1257	NATL2_12321	PMN2A_RS05735	PMN2A_0536	hypothetical protein	FIG00941982: hypothetical protein	Y	Y
1258					hypothetical protein	Y	Y
1259	NATL2_12331	PMN2A_RS05745	PMN2A_0537	hypothetical protein	FIG00943266: hypothetical protein
1260	NATL2_12341	PMN2A_RS05750	PMN2A_0538	hypothetical protein	Selenoprotein O and cysteine-containing homologs	Y	Y
1261	NATL2_12351		PMN2A_2041		hypothetical protein
1262	NATL2_12361		PMN2A_2042		FIG00944057: hypothetical protein	Y	Y
1263	NATL2_12371		PMN2A_2043		FIG00942040: hypothetical protein	Y	Y
1264	NATL2_12381	PMN2A_RS05755	PMN2A_0539	hypothetical protein	FIG00943366: hypothetical protein	Y	Y		Y
1265	NATL2_12391	PMN2A_RS05760	PMN2A_2044	hypothetical protein	FIG00941275: hypothetical protein		Y		Y
1266	NATL2_12401	PMN2A_RS05765	PMN2A_2045	hypothetical protein	FIG00941096: hypothetical protein		Y
1267	NATL2_12411	PMN2A_RS05770	PMN2A_2046	hypothetical protein	FIG00943072: hypothetical protein		Y
1268	NATL2_12421	PMN2A_RS05775	PMN2A_0540	hypothetical protein	FIG00943222: hypothetical protein	Y
1269	NATL2_12431	PMN2A_RS05780	PMN2A_2047	hypothetical protein	FIG00940989: hypothetical protein
1270	NATL2_12441	PMN2A_RS05785	PMN2A_0541	hypothetical protein	FIG00942013: hypothetical protein	Y	Y	Y	Y
1271	NATL2_12461		PMN2A_2049		hypothetical protein		Y
1272	NATL2_12471		PMN2A_2050		hypothetical protein		Y
1273	NATL2_12481	PMN2A_RS05790	PMN2A_0542	hypothetical protein	FIG00943443: hypothetical protein	Y	Y
1274	NATL2_12491	PMN2A_RS05795	PMN2A_0543	hypothetical protein	FIG00942353: hypothetical protein	Y	Y
1275	NATL2_12511	PMN2A_RS05800	PMN2A_0544	hypothetical protein	FIG00941484: hypothetical protein		Y		Y
1276	NATL2_12521		PMN2A_2052		hypothetical protein	Y	Y
1277	NATL2_12531	PMN2A_RS05805	PMN2A_0545	hypothetical protein	FIG00942078: hypothetical protein	Y	Y
1278	NATL2_12541		PMN2A_2053		hypothetical protein		Y
1279	NATL2_12561	PMN2A_RS05810	PMN2A_2054	hypothetical protein	FIG00941139: hypothetical protein	Y	Y
1280	NATL2_12571		PMN2A_2055		hypothetical protein		Y		Y
1281	NATL2_12581		PMN2A_2056		hypothetical protein		Y
1282	NATL2_12591	PMN2A_RS05815	PMN2A_0547	hypothetical protein	FIG00942191: hypothetical protein		Y
1283	NATL2_12601		PMN2A_2057		FIG00941473: hypothetical protein		Y
1284	NATL2_12611	PMN2A_RS05820	PMN2A_2058	hypothetical protein	hypothetical protein	Y	Y	Y	Y
1285	NATL2_12621		PMN2A_0548		high light inducible protein hli11	Y	Y
1286	NATL2_12631	PMN2A_RS05825	PMN2A_0549	cytochrome oxidase	cytochrome oxidase C subunit VIb-like	Y	Y
1287	NATL2_12641	PMN2A_RS05830	PMN2A_2060	hypothetical protein	FIG00941579: hypothetical protein		Y		Y
1288	NATL2_12651	PMN2A_RS05835	PMN2A_0550	hypothetical protein	FIG00942292: hypothetical protein	Y	Y		Y
1289	NATL2_12661	PMN2A_RS05840	PMN2A_0551	high light inducible protein	possible high light inducible protein	Y	Y
1290	NATL2_12671	PMN2A_RS05845	PMN2A_0552	high light inducible protein	FIG00940228: hypothetical protein	Y	Y
1291	NATL2_12681	PMN2A_RS05850	PMN2A_2061	high light inducible protein	hypothetical protein	Y	Y
1292	NATL2_12691	PMN2A_RS05855	PMN2A_0553	high light inducible protein	FIG00940767: hypothetical protein	Y	Y		Y
1293	NATL2_12721	PMN2A_RS05860	PMN2A_0554	hypothetical protein	FIG00942918: hypothetical protein	Y	Y
1294	NATL2_12731	PMN2A_RS05865	PMN2A_0555	hypothetical protein	FIG00940505: hypothetical protein		Y
1295					hypothetical protein		Y
1296	NATL2_12741	PMN2A_RS05870	PMN2A_0556	peptidyl-tRNA hydrolase	Hypothetical protein YaeJ with similarity to translation release factor		Y		Y
1297	NATL2_12751	PMN2A_RS05875	PMN2A_0557	hypothetical protein	FIG00940466: hypothetical protein
1298	NATL2_12761	PMN2A_RS05880	PMN2A_0558	photosystem II protein D1	photosystem II protein D1 (PsbA)	Y	Y
1299	NATL2_12771	PMN2A_RS05885	PMN2A_0559	membrane protein	FIG00941483: hypothetical protein	Y	Y
1300	NATL2_12781	PMN2A_RS05890	PMN2A_0560	endonuclease VIII	Endonuclease VIII	Y	Y
1301	NATL2_12791		PMN2A_0561		FIG00942887: hypothetical protein	Y	Y
1302	NATL2_12801	PMN2A_RS05900	PMN2A_0563	hypothetical protein	FIG00944010: hypothetical protein	Y	Y		Y
1303	NATL2_12811		PMN2A_2064		FIG00943631: hypothetical protein
1304	NATL2_12821	PMN2A_RS05905	PMN2A_0564	hypothetical protein	FIG00942116: hypothetical protein
1305	NATL2_12831	PMN2A_RS05910	PMN2A_0565	hypothetical protein	hypothetical protein	Y	Y
1306	NATL2_12841	PMN2A_RS05915	PMN2A_0566	hypothetical protein	Predicted protein family PM-5	Y	Y
1307	NATL2_12851	PMN2A_RS05920	PMN2A_0567	hypothetical protein	FIG00942694: hypothetical protein		Y
1308	NATL2_12861	PMN2A_RS05925	PMN2A_0568	hypothetical protein	FIG00941533: hypothetical protein	Y
1309	NATL2_12865	PMN2A_RS05930	PMN2A_0569	hypothetical protein	FIG00940788: hypothetical protein	Y	Y
1310					hypothetical protein	Y	Y
1311	NATL2_12871				hypothetical protein	Y	Y
1312					hypothetical protein	Y	Y
1313	NATL2_12881		PMN2A_0570		hypothetical protein		Y
1314	NATL2_12891		PMN2A_2066		Conserved hypothetical protein	Y	Y
1315	NATL2_12901	PMN2A_RS05935	PMN2A_0571	hypothetical protein	FIG00941413: hypothetical protein	Y	Y
1316					FIG00944667: hypothetical protein		Y
1317		PMN2A_RS05940	PMN2A_2068	hypothetical protein	FIG00944130: hypothetical protein		Y
1318					hypothetical protein		Y
1319	NATL2_12921	PMN2A_RS05945	PMN2A_0572	hypothetical protein	FIG00942021: hypothetical protein	Y	Y
1320	NATL2_12931		PMN2A_0573		FIG00940197: hypothetical protein		Y
1321	NATL2_12941		PMN2A_2070		FIG00943592: hypothetical protein
1322	NATL2_12951	PMN2A_RS05950	PMN2A_2071	hypothetical protein	FIG00943221: hypothetical protein		Y		Y
1323	NATL2_12961	PMN2A_RS05955	PMN2A_2072	hypothetical protein	FIG00943748: hypothetical protein	Y	Y
1324	NATL2_12971	PMN2A_RS05960	PMN2A_0574	hypothetical protein	FIG00942317: hypothetical protein		Y
1325	NATL2_12981	PMN2A_RS05965		hypothetical protein	hypothetical protein		Y
1326	NATL2_12991	PMN2A_RS05970	PMN2A_0575	Nif11-like leader peptide family natural product precursor	FIG00942219: hypothetical protein		Y
1327	NATL2_13001				hypothetical protein		Y
1328	NATL2_13011		PMN2A_2075		hypothetical protein	Y	Y
1329	NATL2_13021		PMN2A_2076		Conserved hypothetical protein		Y
1330	NATL2_13041	PMN2A_RS05980		high light inducible protein	possible high light inducible protein	Y	Y
1331	NATL2_13051	PMN2A_RS05985	PMN2A_0577	high light inducible protein	possible high light inducible protein	Y	Y
1332	NATL2_13061	PMN2A_RS05990	PMN2A_2077	high light inducible protein	hypothetical protein	Y	Y
1333	NATL2_13081	PMN2A_RS05995	PMN2A_0578	high light inducible protein	FIG00940767: hypothetical protein	Y	Y		Y
1334	NATL2_13101	PMN2A_RS06000	PMN2A_0579	hypothetical protein	FIG00943420: hypothetical protein		Y
1335	NATL2_13111		PMN2A_0580		FIG00940508: hypothetical protein	Y	Y
1336	NATL2_13121		PMN2A_2080		FIG00941870: hypothetical protein
1337	NATL2_13131		PMN2A_2081		FIG00940903: hypothetical protein		Y
1338	NATL2_13141	PMN2A_RS06010	PMN2A_0581	hypothetical protein	FIG00941407: hypothetical protein	Y	Y
1339	NATL2_13151	PMN2A_RS06015	PMN2A_0582	hypothetical protein	FIG00942089: hypothetical protein	Y	Y
1340	NATL2_13161	PMN2A_RS06020	PMN2A_2082	hypothetical protein	FIG00943188: hypothetical protein	Y	Y
1341	NATL2_13171		PMN2A_0583		FIG00942482: hypothetical protein
1342	NATL2_13181	PMN2A_RS06035	PMN2A_0584	hypothetical protein	FIG00942127: hypothetical protein	Y	Y		Y
1343	NATL2_13201	PMN2A_RS06045	PMN2A_0585	hypothetical protein	FIG00940588: hypothetical protein		Y
1344	NATL2_13211		PMN2A_0586		hypothetical protein	Y	Y
1345	NATL2_13231		PMN2A_2085		hypothetical protein		Y		Y
1346	NATL2_13241	PMN2A_RS06055	PMN2A_0588	glutaredoxin	FIG00942813: hypothetical protein	Y	Y
1347	NATL2_13251	PMN2A_RS06060	PMN2A_0589	hypothetical protein	FIG00942122: hypothetical protein	Y	Y
1348					FIG00942619: hypothetical protein		Y
1349	NATL2_13261		PMN2A_2086		hypothetical protein		Y
1350	NATL2_13271		PMN2A_2087		FIG00943034: hypothetical protein	Y	Y
1351	NATL2_13281	PMN2A_RS06065	PMN2A_0590	hypothetical protein	FIG00941013: hypothetical protein	Y	Y		Y
1352	NATL2_13291		PMN2A_2088		FIG00943534: hypothetical protein	Y	Y
1353	NATL2_13301	PMN2A_RS06070	PMN2A_0591	hypothetical protein	hypothetical protein	Y	Y
1354					hypothetical protein	Y	Y
1355	NATL2_13321		PMN2A_2090		hypothetical protein		Y
1356	NATL2_13331		PMN2A_2091		Conserved hypothetical protein		Y
1357					hypothetical protein		Y
1358	NATL2_13341	PMN2A_RS06075	PMN2A_0592	hypothetical protein	FIG00942845: hypothetical protein	Y	Y
1359					FIG00942445: hypothetical protein	Y	Y	Y
1360	NATL2_13351	PMN2A_RS06080	PMN2A_2093	hypothetical protein	hypothetical protein		Y
1361	NATL2_13361	PMN2A_RS06085	PMN2A_0593	hypothetical protein	FIG00944011: hypothetical protein	Y	Y		Y
1362	NATL2_13371	PMN2A_RS06090	PMN2A_0594	hypothetical protein	hypothetical protein	Y	Y
1363	NATL2_13381		PMN2A_2094		hypothetical protein
1364	NATL2_13401	PMN2A_RS06095	PMN2A_2096	hypothetical protein	hypothetical protein
1365	NATL2_13411		PMN2A_2097		hypothetical protein
1366	NATL2_13421		PMN2A_2098		FIG00940472: hypothetical protein	Y	Y
1367	NATL2_13431		PMN2A_2099		FIG00942400: hypothetical protein
1368	NATL2_13451	PMN2A_RS06100	PMN2A_0595	ATP-dependent Clp protease ClpS	ATP-dependent Clp protease adaptor protein ClpS Cyano2	Y	Y
1369	NATL2_13461		PMN2A_2101		FIG00944709: hypothetical protein	Y	Y
1370	NATL2_13471				FIG00942162: hypothetical protein		Y
1371	NATL2_13481		PMN2A_2102		FIG00942484: hypothetical protein
1372	NATL2_13491	PMN2A_RS06110	PMN2A_0597	cupin	FIG00943357: hypothetical protein	Y	Y
1373					hypothetical protein		Y
1374	NATL2_13501	PMN2A_RS06115	PMN2A_0598	hypothetical protein	FIG00940600: hypothetical protein	Y	Y
1375	NATL2_13511	PMN2A_RS06120	PMN2A_0599	(2Fe-2S)-binding protein	Ferredoxin		Y
1376	NATL2_13521	PMN2A_RS06125	PMN2A_0600	hypothetical protein	FIG00940081: hypothetical protein	Y	Y
1377	NATL2_13531		PMN2A_2103		FIG00942032: hypothetical protein	Y	Y
1378	NATL2_13541		PMN2A_2104		hypothetical protein	Y	Y
1379					FIG00942390: hypothetical protein
1380	NATL2_13551	PMN2A_RS06130	PMN2A_2106	hypothetical protein	FIG00942300: hypothetical protein		Y
1381	NATL2_13571	PMN2A_RS06135	PMN2A_0601	RNA pseudouridine synthase	Ribosomal large subunit pseudouridine synthase F (EC 4.2.1.70)	Y	Y		Y
1382	NATL2_13581	PMN2A_RS06140	PMN2A_0602	high light inducible protein	possible high light inducible protein	Y	Y	Y	Y
1383	NATL2_13591	PMN2A_RS06145	PMN2A_0603	high light inducible protein	FIG00940228: hypothetical protein	Y	Y		Y
1384	NATL2_13601	PMN2A_RS06150	PMN2A_2108	high light inducible protein	hypothetical protein	Y	Y
1385	NATL2_13611	PMN2A_RS06155	PMN2A_0604	high light inducible protein	high light inducible protein hli11		Y
1386	NATL2_13621		PMN2A_2109		FIG00942080: hypothetical protein				Y
1387	NATL2_13631	PMN2A_RS06160	PMN2A_0605	hypothetical protein	FIG00941253: hypothetical protein	Y	Y
1388	NATL2_13641	PMN2A_RS06165	PMN2A_0606	hypothetical protein	FIG00942258: hypothetical protein	Y	Y		Y
1389		PMN2A_RS06170		hypothetical protein	hypothetical protein		Y
1390	NATL2_13651	PMN2A_RS06175	PMN2A_0607	hypothetical protein	FIG00944094: hypothetical protein	Y	Y
1391	NATL2_13661	PMN2A_RS06180	PMN2A_0608	hypothetical protein	FIG00942127: hypothetical protein	Y	Y		Y
1392	NATL2_13681		PMN2A_0609		FIG00943952: hypothetical protein	Y	Y
1393	NATL2_13691	PMN2A_RS06185	PMN2A_0610	hypothetical protein	FIG00940112: hypothetical protein		Y		Y
1394	NATL2_13701		PMN2A_2111		FIG00941836: hypothetical protein		Y
1395	NATL2_13711				hypothetical protein	Y	Y
1396	NATL2_13721	PMN2A_RS06190	PMN2A_0611	amino acid ABC transporter ATPase	ABC transporter for amino acids, ATP binding component	Y	Y
1397	NATL2_13731	PMN2A_RS06195	PMN2A_0612	amino acid ABC transporter permease	ABC-type amino acid transport system permease component	Y	Y
1398	NATL2_13741	PMN2A_RS06200	PMN2A_0613	amino acid ABC transporter permease	ABC transporter for amino acids, membrane component	Y	Y
1399	NATL2_13751	PMN2A_RS06205	PMN2A_0614	amino acid ABC transporter substrate-binding protein	ABC transporter, substrate binding protein for amino acids precursor	Y	Y
1400	NATL2_13771	PMN2A_RS06210	PMN2A_0615	hypothetical protein	FIG00941252: hypothetical protein		Y
1401	NATL2_13781	PMN2A_RS06215	PMN2A_0616	antibiotic biosynthesis monooxygenase	FIG00940099: hypothetical protein	Y	Y
1402	NATL2_13791	PMN2A_RS06220	PMN2A_0617	hypothetical protein	hypothetical protein	Y	Y
1403	NATL2_13801	PMN2A_RS06225	PMN2A_2114	hypothetical protein	FIG00942941: hypothetical protein	Y	Y		Y
1404	NATL2_13811	PMN2A_RS06230	PMN2A_0618	hypothetical protein	FIG00943314: hypothetical protein	Y	Y
1405	NATL2_13821		PMN2A_0619		protein family PM-14		Y
1406	NATL2_13831	PMN2A_RS06235	PMN2A_0620	hypothetical protein	FIG00942322: hypothetical protein	Y	Y
1407	NATL2_13841	PMN2A_RS06240	PMN2A_2115	hypothetical protein	hypothetical protein	Y	Y
1408					FIG00944799: hypothetical protein
1409	NATL2_13851				FIG00940920: hypothetical protein		Y
1410	NATL2_13861	PMN2A_RS06245	PMN2A_0621	hydantoin utilization protein	HupE-UreJ family cobalt transporter	Y	Y		Y
1411	NATL2_13871	PMN2A_RS06250	PMN2A_0622	hypothetical protein	hypothetical protein
1412	NATL2_13881	PMN2A_RS06260	PMN2A_2117	hypothetical protein	FIG00943506: hypothetical protein	Y	Y
1413	NATL2_13891	PMN2A_RS06265	PMN2A_0623	hypothetical protein	FIG00942632: hypothetical protein	Y	Y
1414					hypothetical protein
1415					hypothetical protein		Y
1416	NATL2_13911	PMN2A_RS06270	PMN2A_0624	hypothetical protein	FIG00942542: hypothetical protein
1417	NATL2_13921	PMN2A_RS06275	PMN2A_2119	hypothetical protein	FIG00944855: hypothetical protein	Y	Y
1418	NATL2_13931	PMN2A_RS06280	PMN2A_0625	hypothetical protein	FIG00943836: hypothetical protein
1419		PMN2A_RS06285	PMN2A_0626	hypothetical protein	hypothetical protein		Y
1420	NATL2_13951	PMN2A_RS06290	PMN2A_0627	hypothetical protein	FIG00941464: hypothetical protein		Y	Y
1421	NATL2_13961	PMN2A_RS06295	PMN2A_2120	hypothetical protein	FIG00943089: hypothetical protein
1422	NATL2_13981	PMN2A_RS06305	PMN2A_0629	hypothetical protein	FIG00940082: hypothetical protein	Y	Y	Y	Y
1423	NATL2_13991		PMN2A_0630		hypothetical protein	Y	Y	Y	Y
1424					hypothetical protein		Y
1425	NATL2_14001	PMN2A_RS06310	PMN2A_0631	sulfate transporter	Sulfate permease	Y	Y		Y
1426	NATL2_14011	PMN2A_RS06315	PMN2A_2121	hypothetical protein	FIG00943645: hypothetical protein		Y		Y
1427	NATL2_14021	PMN2A_RS06320	PMN2A_0632	hypothetical protein	FIG00943108: hypothetical protein		Y
1428	NATL2_14031	PMN2A_RS06325	PMN2A_0633	hypothetical protein	predicted protein	Y	Y
1429					FIG00944112: hypothetical protein
1430					hypothetical protein
1431	NATL2_14041	PMN2A_RS06330	PMN2A_0634	hypothetical protein	FIG00941393: hypothetical protein
1432	NATL2_14051	PMN2A_RS06340	PMN2A_0635	methylenetetrahydrofolate--tRNA-(uracil-5-)- methyltransferase TrmFO	tRNA:m(5)U-54 MTase gid	Y
1433	NATL2_14061	PMN2A_RS06345	PMN2A_0636	carotene isomerase	Carotenoid cis-trans isomerase (EC 5.2.-.-)	Y	Y
1434	NATL2_14071	PMN2A_RS06350	PMN2A_0637	transcriptional regulator	Two-component response regulator	Y	Y	Y	Y
1435	NATL2_14081	PMN2A_RS06355	PMN2A_0638	hypothetical protein	FIG00940583: hypothetical protein	Y	Y
1436	NATL2_14091	PMN2A_RS06360	PMN2A_0639	monothiol glutaredoxin	Uncharacterized monothiol glutaredoxin ycf64-like		Y
1437	NATL2_14101	PMN2A_RS06365	PMN2A_0640	hypothetical protein	YrbA protein	Y	Y		Y
1438	NATL2_14111	PMN2A_RS06370	PMN2A_0641	1-acyl-sn-glycerol-3-phosphate acyltransferase	phospholipid/glycerol acyltransferase
1439	NATL2_14121	PMN2A_RS06375	PMN2A_0642	pyridoxine 5'-phosphate synthase	Pyridoxine 5'-phosphate synthase (EC 2.6.99.2)	Y	Y
1440	NATL2_14131	PMN2A_RS06380	PMN2A_0643	exodeoxyribonuclease V subunit gamma	Exodeoxyribonuclease V gamma chain (EC 3.1.11.5)	Y	Y
1441	NATL2_14141	PMN2A_RS06385	PMN2A_0644	S-isoprenylcysteine methyltransferase	Putative protein-S-isoprenylcysteine methyltransferase	Y	Y
1442	NATL2_14151	PMN2A_RS06390	PMN2A_0645	ATPase AAA	Exodeoxyribonuclease V beta chain (EC 3.1.11.5)	Y	Y		Y
1443	NATL2_14161	PMN2A_RS06395	PMN2A_0646	ATPase AAA	Exodeoxyribonuclease V alpha chain (EC 3.1.11.5)	Y	Y
1444	NATL2_14171	PMN2A_RS06400	PMN2A_0647	cold-shock protein	Cold-shock DEAD-box protein A	Y	Y
1445	NATL2_14181	PMN2A_RS06405	PMN2A_0648	hypothetical protein	FIG00940656: hypothetical protein	Y	Y
1446	NATL2_14191	PMN2A_RS06410	PMN2A_0649	ABC transporter	ABC transporter, transmembrane region:ABC transporter	Y	Y		Y
1447	NATL2_14201	PMN2A_RS06415	PMN2A_0650	photosystem II oxygen evolving complex protein PsbP	Photosystem II oxygen evolving complex protein PsbP	Y	Y
1448	NATL2_14211	PMN2A_RS06420	PMN2A_0651	recombinase RecR	Recombination protein RecR	Y	Y
1449	NATL2_14221	PMN2A_RS06425	PMN2A_0652	lipoyl synthase	Lipoate synthase, cyanobacterial paralog	Y	Y
1450	NATL2_14231	PMN2A_RS06430	PMN2A_0653	hypothetical protein	FIG00940986: hypothetical protein		Y
1451	NATL2_14241	PMN2A_RS06435	PMN2A_0654	hypothetical protein	Rhodanese domain protein UPF0176, cyanobacterial/alphaproteobacterial subgroup	Y	Y
1452	NATL2_14251	PMN2A_RS06440	PMN2A_0655	biotin synthase	Biotin synthase (EC 2.8.1.6)	Y	Y
1453					hypothetical protein
1454	NATL2_14261	PMN2A_RS06445	PMN2A_0656	UDP pyrophosphate synthase	Undecaprenyl diphosphate synthase (EC 2.5.1.31)
1455	NATL2_14271	PMN2A_RS06450	PMN2A_0657	hypothetical protein	Hypothetical protein YbbP, contains nucleotide-binding domain of DisA bacterial checkpoint controller	Y	Y
1456	NATL2_14281	PMN2A_RS06455	PMN2A_0658	diaminopimelate decarboxylase	Diaminopimelate decarboxylase (EC 4.1.1.20)	Y	Y
1457	NATL2_14291	PMN2A_RS06460	PMN2A_0659	alanine acetyltransferase	Ribosomal-protein-S18p-alanine acetyltransferase (EC 2.3.1.-)		Y		Y
1458	NATL2_14301	PMN2A_RS06465	PMN2A_0660	ATP-dependent Clp protease ATP-binding protein	ATP-dependent Clp protease, ATP-binding subunit ClpC / Negative regulator of genetic competence clcC/mecB	Y	Y
1459	NATL2_14311	PMN2A_RS06470	PMN2A_0661	oxidoreductase	Glycerol dehydrogenase (EC 1.1.1.6)	Y	Y
1460	NATL2_14321	PMN2A_RS06475	PMN2A_0662	alpha/beta hydrolase	Possible alpha/beta hydrolase superfamily, sll1129 homolog	Y	Y
1461	NATL2_14331	PMN2A_RS06480	PMN2A_0663	hypothetical protein	FIG00941027: hypothetical protein
1462	NATL2_14341	PMN2A_RS06485	PMN2A_0664	phosphatidate cytidylyltransferase	Phosphatidate cytidylyltransferase (EC 2.7.7.41)		Y
1463	NATL2_14351	PMN2A_RS06490	PMN2A_0665	lysine decarboxylase	Lysine decarboxylase (EC 4.1.1.18)		Y
1464	NATL2_14361	PMN2A_RS06495	PMN2A_0666	hypothetical protein	Ubiquinone biosynthesis monooxygenase UbiB		Y
1465	NATL2_14371	PMN2A_RS06500	PMN2A_0667	hypothetical protein	predicted membrane protein
1466	NATL2_14381	PMN2A_RS06505	PMN2A_0668	DNA-binding protein	possible Helix-turn-helix	Y	Y		Y
1467	NATL2_14391	PMN2A_RS06510	PMN2A_0669	4-alpha-glucanotransferase	4-alpha-glucanotransferase (amylomaltase) (EC 2.4.1.25)		Y
1468					hypothetical protein
1469	NATL2_14411		PMN2A_2124		FIG00942944: hypothetical protein
1470	NATL2_14421	PMN2A_RS06515	PMN2A_0670	ribose-phosphate pyrophosphokinase	Ribose-phosphate pyrophosphokinase (EC 2.7.6.1)
1471	NATL2_14431	PMN2A_RS06520	PMN2A_0671	aminopeptidase N	Membrane alanine aminopeptidase N (EC 3.4.11.2)	Y	Y		Y
1472	NATL2_14441	PMN2A_RS06525	PMN2A_0672	hypothetical protein	possible Villin headpiece domain		Y
1473	NATL2_14451	PMN2A_RS06530	PMN2A_0673	hypothetical protein	FIG00941124: hypothetical protein	Y	Y
1474	NATL2_14461	PMN2A_RS06535	PMN2A_0674	ATPase	Clock-associated two-component sensor histidine kinase SasA	Y	Y		Y
1475	NATL2_14471	PMN2A_RS06545	PMN2A_0675	ferredoxin--NADP reductase	Ferredoxin-NADP(+) reductase (EC 1.18.1.2)	Y	Y
1476	NATL2_14481	PMN2A_RS06550	PMN2A_0676	glucose-6-phosphate 1-dehydrogenase	Glucose-6-phosphate 1-dehydrogenase (EC 1.1.1.49)	Y	Y
1477	NATL2_14501	PMN2A_RS06555	PMN2A_0677	glucose 6-phosphate dehydrogenase	OpcA, an allosteric effector of glucose-6-phosphate dehydrogenase, cyanobacterial	Y	Y
1478	NATL2_14511	PMN2A_RS06560	PMN2A_0678	cobyrinic acid a%2Cc-diamide synthase	Cobyrinic acid A,C-diamide synthase	Y	Y
1479	NATL2_14521	PMN2A_RS06565	PMN2A_0679	DNA damage-inducible protein	DNA helicase related to phage enzyme
1480	NATL2_14531	PMN2A_RS06570	PMN2A_0680	hypothetical protein	FIG00940229: hypothetical protein		Y		Y
1481	NATL2_14541	PMN2A_RS06575	PMN2A_0681	farnesyl-diphosphate synthase	Octaprenyl diphosphate synthase (EC 2.5.1.90) / Dimethylallyltransferase (EC 2.5.1.1) / (2E,6E)-farnesyl diphosphate synthase (EC 2.5.1.10) / Geranylgeranyl diphosphate synthase (EC 2.5.1.29)	Y	Y
1482	NATL2_14551	PMN2A_RS06580	PMN2A_0682	bifunctional protein FolD	Methylenetetrahydrofolate dehydrogenase (NADP+) (EC 1.5.1.5) / Methenyltetrahydrofolate cyclohydrolase (EC 3.5.4.9)	Y	Y
1483	NATL2_14561	PMN2A_RS06585	PMN2A_0683	HD family phosphohydrolase	FIG00941825: hypothetical protein	Y	Y
1484	NATL2_14571	PMN2A_RS06590	PMN2A_0684	membrane protein	Possible Adenoviral fiber protein	Y	Y		Y
1485	NATL2_14581	PMN2A_RS06595	PMN2A_0685	hypothetical protein	FIG00940954: hypothetical protein	Y	Y
1486	NATL2_14591	PMN2A_RS06600	PMN2A_0686	2-isopropylmalate synthase	2-isopropylmalate synthase (EC 2.3.3.13)	Y	Y	Y	Y
1487	NATL2_14601	PMN2A_RS06605	PMN2A_0687	glycoside hydrolase family 57	Glycogen branching enzyme, GH-57-type, archaeal (EC 2.4.1.18)	Y	Y		Y
1488	NATL2_14611	PMN2A_RS06610	PMN2A_0688	lycopene cyclase	Lycopene beta cyclase (EC 1.14.-.-)	Y	Y		Y
1489	NATL2_14621	PMN2A_RS06615	PMN2A_0689	DNA gyrase subunit A	DNA gyrase subunit A (EC 5.99.1.3)	Y	Y		Y
1490	NATL2_14631	PMN2A_RS06620	PMN2A_0690	inosine-5-monophosphate dehydrogenase	inositol-5-monophosphate dehydrogenase	Y	Y
1491	NATL2_14641	PMN2A_RS06625	PMN2A_0691	thioredoxin	Thioredoxin	Y	Y		Y
1492	NATL2_14651		PMN2A_2126		hypothetical protein
1493	NATL2_14661	PMN2A_RS06630	PMN2A_0692	imidazole glycerol phosphate synthase subunit HisH	Imidazole glycerol phosphate synthase amidotransferase subunit (EC 2.4.2.-)		Y
1494	NATL2_14671	PMN2A_RS06635	PMN2A_0693	SAM-dependent methyltransferase	Ribosomal RNA small subunit methyltransferase D (EC 2.1.1.-)		Y
1495	NATL2_14681		PMN2A_0694		Cytochrome b6-f complex subunit V (PetG)	Y	Y		Y
1496	NATL2_14691		PMN2A_2127		hypothetical protein
1497	NATL2_14701	PMN2A_RS06640	PMN2A_0695	cytochrome C	Cytochrome C	Y	Y
1498	NATL2_14711	PMN2A_RS06645	PMN2A_0696	rRNA methyltransferase	tRNA:Cm32/Um32 methyltransferase	Y	Y
1499	NATL2_14721	PMN2A_RS06650	PMN2A_0697	serine hydrolase	Beta-lactamase (EC 3.5.2.6)	Y	Y		Y
1500	NATL2_14731	PMN2A_RS06655	PMN2A_0698	magnesium chelatase	Protoporphyrin IX Mg-chelatase subunit I (EC 6.6.1.1)	Y	Y	Y	Y
1501	NATL2_14741	PMN2A_RS06660	PMN2A_0699	crossover junction endodeoxyribonuclease RuvC	Crossover junction endodeoxyribonuclease RuvC (EC 3.1.22.4)	Y	Y		Y
1502	NATL2_14751	PMN2A_RS06665	PMN2A_0700	5-formyltetrahydrofolate cyclo-ligase	5-formyltetrahydrofolate cyclo-ligase (EC 6.3.3.2)		Y
1503	NATL2_14761	PMN2A_RS06670	PMN2A_0701	cysteine desufuration protein SufE	Sulfur acceptor protein SufE for iron-sulfur cluster assembly	Y	Y
1504	NATL2_14771	PMN2A_RS06675	PMN2A_0702	homoserine dehydrogenase	Homoserine dehydrogenase (EC 1.1.1.3)
1505	NATL2_14781	PMN2A_RS06680	PMN2A_0703	hypothetical protein	FIG00940188: hypothetical protein	Y	Y		Y
1506	NATL2_14791	PMN2A_RS06685	PMN2A_0704	ABC transporter substrate-binding protein	Oligopeptide ABC transporter, periplasmic oligopeptide-binding protein OppA (TC 3.A.1.5.1)	Y	Y		Y
1507	NATL2_14801	PMN2A_RS06690	PMN2A_0705	peptide ABC transporter permease	Dipeptide transport system permease protein DppB (TC 3.A.1.5.2)	Y	Y
1508	NATL2_14811	PMN2A_RS06695	PMN2A_0706	serine peptidase	Serine peptidase (Alpha/beta hydrolase superfamily) fused to N- terminal uncharacterized domain specific to cyanobacteria	Y	Y
1509	NATL2_14821	PMN2A_RS06700	PMN2A_0707	MFS transporter permease	possible multidrug efflux transporter, MFS family	Y	Y		Y
1510	NATL2_14831	PMN2A_RS06705	PMN2A_0708	hypothetical protein	FIG00940154: hypothetical protein	Y	Y		Y
1511	NATL2_14841	PMN2A_RS06710	PMN2A_0709	ribokinase	Ribokinase (EC 2.7.1.15)	Y	Y
1512	NATL2_14851	PMN2A_RS06715	PMN2A_2128	hypothetical protein	FIG00940464: hypothetical protein	Y	Y	Y
1513	NATL2_14861	PMN2A_RS06720	PMN2A_0710	hypothetical protein	possible Borrelia lipoprotein	Y	Y		Y
1514	NATL2_14871	PMN2A_RS06725	PMN2A_0711	hypothetical protein	FIG00943097: hypothetical protein	Y	Y
1515	NATL2_14881	PMN2A_RS06730	PMN2A_0712	hypothetical protein	Putative lumenal protein, contains 8 pentapeptide repeats, sll0301 homolog	Y	Y		Y
1516	NATL2_14891		PMN2A_2129		hypothetical protein		Y
1517	NATL2_14901	PMN2A_RS06735	PMN2A_0713	hypothetical protein	FIG00940500: hypothetical protein	Y	Y
1518	NATL2_14911	PMN2A_RS06740	PMN2A_0714	MIF/phenylpyruvate tautomerase	possible ATLS1-like light-inducible protein	Y	Y
1519	NATL2_14921	PMN2A_RS06745	PMN2A_0715	thiol-disulfide oxidoreductase	Cell division inhibitor	Y	Y
1520	NATL2_14925	PMN2A_RS06750	PMN2A_0716	hypothetical protein	Ferric siderophore transport system, periplasmic binding protein TonB	Y	Y
1521	NATL2_14941	PMN2A_RS06755	PMN2A_0717	divinyl chlorophyll a/b light-harvesting protein PcbC	chlorophyll a/b binding light harvesting protein PcbH	Y	Y	Y	Y
1522	NATL2_14951	PMN2A_RS06760	PMN2A_0718	divinyl chlorophyll a/b light-harvesting protein PcbD	Iron starvation-induced chlorophyll a(b) binding protein IsiA, photosystem II CP43 protein (PsbC) homolog	Y	Y	Y	Y
1523	NATL2_14961	PMN2A_RS06765	PMN2A_0719	divinyl chlorophyll a/b light-harvesting protein PcbE	Iron starvation-induced chlorophyll a(b) binding protein IsiA, photosystem II CP43 protein (PsbC) homolog	Y	Y	Y
1524					hypothetical protein
1525	NATL2_14971	PMN2A_RS06770	PMN2A_0720	hypothetical protein	FIG00942659: hypothetical protein	Y	Y		Y
1526	NATL2_14981		PMN2A_2131		hypothetical protein
1527	NATL2_14991	PMN2A_RS06775	PMN2A_0721	hypothetical protein	Predicted protein family PM-20	Y	Y		Y
1528	NATL2_15001	PMN2A_RS06780	PMN2A_0722	divinyl chlorophyll a/b light-harvesting protein PcbF	Iron starvation-induced chlorophyll a(b) binding protein IsiA, photosystem II CP43 protein (PsbC) homolog	Y	Y
1529	NATL2_15011	PMN2A_RS06785	PMN2A_0723	divinyl chlorophyll a/b light-harvesting protein PcbG	Iron starvation-induced chlorophyll a(b) binding protein IsiA, photosystem II CP43 protein (PsbC) homolog		Y
1530	NATL2_15021	PMN2A_RS06790	PMN2A_0724	hypothetical protein	FIG00942917: hypothetical protein	Y	Y
1531	NATL2_15031		PMN2A_0725		FIG00941821: hypothetical protein	Y
1532	NATL2_15041	PMN2A_RS06795	PMN2A_0726	deoxyribodipyrimidine photolyase	FIG00941819: hypothetical protein	Y	Y		Y
1533	NATL2_15051	PMN2A_RS06800	PMN2A_0727	alkyl hydroperoxide reductase	Alkyl hydroperoxide reductase subunit C-like protein	Y	Y		Y
1534	NATL2_15061	PMN2A_RS06805	PMN2A_0728	deoxyribodipyrimidine photolyase	Deoxyribodipyrimidine photolyase (EC 4.1.99.3)		Y
1535	NATL2_15071	PMN2A_RS06810	PMN2A_0729	short-chain dehydrogenase/reductase	Light-dependent protochlorophyllide reductase (EC 1.3.1.33)	Y	Y
1536	NATL2_15081	PMN2A_RS06815	PMN2A_0730	hypothetical protein	FIG00940535: hypothetical protein	Y	Y		Y
1537	NATL2_15091	PMN2A_RS06820	PMN2A_0731	transglutaminase	Protein containing transglutaminase-like domain, putative cysteine protease
1538	NATL2_15101	PMN2A_RS06825	PMN2A_0732	hypothetical protein	Protein containing domains DUF403
1539	NATL2_15111	PMN2A_RS06830	PMN2A_0733	hypothetical protein	Protein containing domains DUF404, DUF407	Y
1540	NATL2_15121	PMN2A_RS06840	PMN2A_0734	hypothetical protein	hypothetical protein	Y	Y
1541	NATL2_15131	PMN2A_RS06845	PMN2A_0735	photosystem II protein D1	photosystem II protein D1 (PsbA)	Y	Y
1542	NATL2_15141	PMN2A_RS06850	PMN2A_0736	hypothetical protein	Methionyl-tRNA synthetase-related protein	Y	Y
1543	NATL2_15151	PMN2A_RS06855	PMN2A_0737	hypothetical protein	hypothetical protein	Y	Y		Y
1544	NATL2_15161	PMN2A_RS06860	PMN2A_0738	hypothetical protein	TPR repeat	Y	Y
1545	NATL2_15171	PMN2A_RS06865	PMN2A_0739	hypothetical protein	FIG00944767: hypothetical protein	Y	Y		Y
1546	NATL2_15181	PMN2A_RS06870	PMN2A_0740	hypothetical protein	Fibronectin/fibrinogen-binding protein	Y	Y
1547	NATL2_15191	PMN2A_RS06875	PMN2A_0741	peptidylprolyl isomerase	FIG00941271: hypothetical protein	Y	Y
1548	NATL2_15201	PMN2A_RS06880	PMN2A_0742	hypothetical protein	predicted protein family PM-12	Y	Y
1549	NATL2_15211		PMN2A_2132		hypothetical protein		Y
1550	NATL2_15221	PMN2A_RS06885	PMN2A_0743	hypothetical protein	hypothetical protein	Y	Y
1551	NATL2_15231	PMN2A_RS06890	PMN2A_0744	hypothetical protein	Fibronectin/fibrinogen-binding protein		Y
1552	NATL2_15241	PMN2A_RS06895	PMN2A_0745	hypothetical protein	hypothetical protein	Y	Y		Y
1553	NATL2_15251	PMN2A_RS06900	PMN2A_0746	GTP-binding protein	GTP-binding and nucleic acid-binding protein YchF	Y	Y
1554	NATL2_15261	PMN2A_RS06905	PMN2A_0747	hemolysin D	possible membrane fusion protein
1555	NATL2_15271	PMN2A_RS06910	PMN2A_0748	DNA polymerase I	DNA polymerase I (EC 2.7.7.7)		Y
1556	NATL2_15281	PMN2A_RS06915	PMN2A_0749	cysteine--tRNA ligase	Cysteinyl-tRNA synthetase (EC 6.1.1.16)		Y
1557	NATL2_15291	PMN2A_RS06920	PMN2A_0750	SNF family Na+-dependent transporter	putative sodium-dependent transporter, NSS family	Y	Y
1558	NATL2_15301	PMN2A_RS06925	PMN2A_0751	1-deoxy-D-xylulose 5-phosphate reductoisomerase	1-deoxy-D-xylulose 5-phosphate reductoisomerase (EC 1.1.1.267)	Y	Y
1559	NATL2_15311	PMN2A_RS06930	PMN2A_0752	alpha/beta hydrolase	Alpha/beta superfamily hydrolase	Y	Y
1560	NATL2_15321	PMN2A_RS06935	PMN2A_0753	NAD(P) transhydrogenase subunit beta	NAD(P) transhydrogenase subunit beta (EC 1.6.1.2)	Y	Y
1561	NATL2_15331	PMN2A_RS06940	PMN2A_0754	nicotinamide nucleotide transhydrogenase subunit alpha 2 (A2)	NAD(P) transhydrogenase alpha subunit (EC 1.6.1.2)	Y	Y
1562	NATL2_15341	PMN2A_RS06945	PMN2A_0755	NAD(P) transhydrogenase subunit alpha	NAD(P) transhydrogenase alpha subunit (EC 1.6.1.2)	Y	Y
1563	NATL2_15351	PMN2A_RS06950	PMN2A_0756	hypothetical protein	Possible 7kD DNA-binding domain	Y	Y
1564	NATL2_15361	PMN2A_RS06955	PMN2A_0757	hypothetical protein	FIG00940616: hypothetical protein	Y	Y
1565	NATL2_15371	PMN2A_RS06960	PMN2A_0758	thioredoxin	Thioredoxin reductase (EC 1.8.1.9)	Y	Y
1566	NATL2_15381	PMN2A_RS06965	PMN2A_0759	translation initiation factor IF-1	Translation initiation factor 1
1567	NATL2_15391	PMN2A_RS06970	PMN2A_0760	hypothetical protein	FIG00940086: hypothetical protein	Y	Y		Y
1568	NATL2_15401	PMN2A_RS06975	PMN2A_0761	3-beta hydroxysteroid dehydrogenase	Putative chaperon-like protein Ycf39 for quinone binding in Photosystem II	Y	Y
1569	NATL2_15421	PMN2A_RS06985	PMN2A_0763	alpha/beta hydrolase	Possible alpha/beta hydrolase superfamily, slr1827 homolog	Y	Y
1570	NATL2_15431	PMN2A_RS06990	PMN2A_0764	acetolactate synthase	Acetolactate synthase small subunit (EC 2.2.1.6)		Y		Y
1571	NATL2_15441	PMN2A_RS06995	PMN2A_0765	peptidyl-prolyl cis-trans isomerase	Peptidyl-prolyl cis-trans isomerase (EC 5.2.1.8)	Y	Y		Y
1572	NATL2_15451	PMN2A_RS07000	PMN2A_0766	photosystem I assembly protein Ycf4	photosystem I assembly related protein Ycf4	Y	Y		Y
1573	NATL2_15461	PMN2A_RS07005	PMN2A_0767	photosystem II reaction centre protein PsbD/D2	photosystem II protein D2 (PsbD)	Y	Y	Y	Y
1574	NATL2_15471	PMN2A_RS07010	PMN2A_0768	photosystem II reaction center protein	Photosystem II CP43 protein (PsbC)	Y	Y	Y	Y
1575	NATL2_15481	PMN2A_RS07015	PMN2A_0769	maf-like protein	Septum formation protein Maf	Y	Y
1576	NATL2_15491	PMN2A_RS07020	PMN2A_0770	hypothetical protein	FIG00940703: hypothetical protein
1577					FIG00944328: hypothetical protein	Y	Y
1578	NATL2_15501	PMN2A_RS07025	PMN2A_0771	cobyric acid synthase	Cobyric acid synthase	Y	Y		Y
1579	NATL2_15511	PMN2A_RS07030	PMN2A_0772	(2Fe-2S)-binding protein	Ferredoxin
1580	NATL2_15521	PMN2A_RS07035	PMN2A_0773	hypothetical protein	FIG00942614: hypothetical protein	Y	Y
1581	NATL2_15531	PMN2A_RS07045	PMN2A_0774	iron ABC transporter substrate-binding protein	Ferric iron ABC transporter, iron-binding protein
1582	NATL2_15541	PMN2A_RS07050	PMN2A_0775	PKHD-type hydroxylase	Iron-uptake factor PiuC
1583	NATL2_15551	PMN2A_RS07055	PMN2A_0776	M20/M25/M40 family peptidase	possible Peptidase family M20/M25/M40		Y
1584	NATL2_15561	PMN2A_RS07060	PMN2A_0777	porin	porin-like protein	Y	Y
1585	NATL2_15571	PMN2A_RS07065	PMN2A_0778	glycine--tRNA ligase subunit alpha	Glycyl-tRNA synthetase alpha chain (EC 6.1.1.14)		Y
1586	NATL2_15581	PMN2A_RS07070	PMN2A_0779	hypothetical protein	FIG00943095: hypothetical protein		Y		Y
1587	NATL2_15591		PMN2A_2133		FIG00941814: hypothetical protein	Y	Y
1588	NATL2_15601		PMN2A_2134		hypothetical protein	Y	Y
1589	NATL2_15611	PMN2A_RS07075	PMN2A_0780	hypothetical protein	FIG00943629: hypothetical protein	Y	Y		Y
1590	NATL2_15621	PMN2A_RS07080	PMN2A_0781	hypothetical protein	FIG00940068: hypothetical protein	Y	Y
1591	NATL2_15631	PMN2A_RS07085	PMN2A_2135	hypothetical protein	FIG00941874: hypothetical protein	Y	Y
1592	NATL2_15641	PMN2A_RS07090	PMN2A_2136	hypothetical protein	FIG00941961: hypothetical protein	Y	Y
1593	NATL2_15651	PMN2A_RS07095	PMN2A_0782	membrane protein	FIG00943540: hypothetical protein
1594	NATL2_15661	PMN2A_RS07100	PMN2A_0783	hypothetical protein	FIG00940599: hypothetical protein	Y	Y		Y
1595	NATL2_15671	PMN2A_RS07105	PMN2A_0784	transcriptional regulator	possible transcription regulator	Y	Y		Y
1596	NATL2_15681	PMN2A_RS07110	PMN2A_0785	hypothetical protein	FIG00944098: hypothetical protein	Y	Y		Y
1597	NATL2_15691	PMN2A_RS07115	PMN2A_2137	hypothetical protein	FIG00941542: hypothetical protein
1598	NATL2_15701	PMN2A_RS07120	PMN2A_2138	hypothetical protein	hypothetical protein		Y
1599					hypothetical protein	Y	Y
1600	NATL2_15711	PMN2A_RS07125	PMN2A_0786	carboxylesterase	Carboxylesterase	Y	Y
1601	NATL2_15721	PMN2A_RS07130	PMN2A_0787	alkyl hydroperoxide reductase	Alkyl hydroperoxide reductase subunit C-like protein	Y
1602	NATL2_15731	PMN2A_RS07135	PMN2A_0788	SAM-dependent methyltransferase	SAM (and some other nucleotide) binding motif:TPR repeat
1603	NATL2_15741		PMN2A_2139		FIG00942331: hypothetical protein		Y
1604	NATL2_15751	PMN2A_RS07140	PMN2A_0789	hypothetical protein	FIG00940782: hypothetical protein
1605	NATL2_15771	PMN2A_RS07145	PMN2A_0790	hypothetical protein	hypothetical protein	Y	Y	Y	Y
1606	NATL2_15781	PMN2A_RS07150	PMN2A_0791	hypothetical protein	FIG00941742: hypothetical protein
1607	NATL2_15791	PMN2A_RS07155	PMN2A_0792	PsbF	Cytochrome b559 beta chain (PsbF)	Y	Y		Y
1608	NATL2_15801	PMN2A_RS07160	PMN2A_0793	hypothetical protein	FIG00942004: hypothetical protein	Y	Y
1609	NATL2_15821	PMN2A_RS07165	PMN2A_0794	flavodoxin	Flavodoxin 1	Y	Y
1610	NATL2_15831	PMN2A_RS07170	PMN2A_0795	CopG family transcriptional regulator	Possible Helix-turn-helix protein, copG family	Y	Y
1611	NATL2_15841	PMN2A_RS07175	PMN2A_0796	glycosyl transferase	4-amino-4-deoxy-L-arabinose transferase and related glycosyltransferases of PMT family	Y	Y
1612	NATL2_15851	PMN2A_RS07180	PMN2A_0797	glycosyl transferase	Glycosyltransferase		Y
1613	NATL2_15861	PMN2A_RS07185	PMN2A_0798	membrane protein	Permease of the drug/metabolite transporter (DMT) superfamily	Y	Y
1614	NATL2_15871	PMN2A_RS07190	PMN2A_0799	protease	protease IV	Y	Y
1615	NATL2_15881	PMN2A_RS07195	PMN2A_0800	chorismate mutase	Chorismate mutase II (EC 5.4.99.5)	Y	Y
1616	NATL2_15891	PMN2A_RS07200	PMN2A_0801	hypothetical protein	FIG052964: hypothetical protein	Y	Y
1617					hypothetical protein		Y		Y
1618	NATL2_15911	PMN2A_RS07205	PMN2A_0803	ribonuclease P protein component	Ribonuclease P protein component (EC 3.1.26.5)
1619	NATL2_15921	PMN2A_RS07210	PMN2A_0804	ribonuclease P	FIG137771: hypothetical protein	Y	Y
1620	NATL2_15931	PMN2A_RS07215	PMN2A_0805	protein translocase component YidC	Inner membrane protein translocase component YidC, short form OxaI-like	Y	Y
1621	NATL2_15941	PMN2A_RS07220	PMN2A_0806	hypothetical protein	ATPase of the AAA+ family protein associated with FIG137771 hypothetical protein	Y	Y
1622	NATL2_15951	PMN2A_RS07225	PMN2A_0807	serine--tRNA ligase	Seryl-tRNA synthetase (EC 6.1.1.11)	Y	Y
1623	NATL2_15961	PMN2A_RS07230	PMN2A_0808	zinc metalloprotease	Membrane-associated zinc metalloprotease	Y	Y
1624	NATL2_15971	PMN2A_RS07235	PMN2A_0809	30S ribosomal protein S14	SSU ribosomal protein S14p (S29e)	Y	Y
1625	NATL2_15981	PMN2A_RS07240	PMN2A_0810	polyribonucleotide nucleotidyltransferase	Polyribonucleotide nucleotidyltransferase (EC 2.7.7.8)	Y	Y		Y
1626	NATL2_15991	PMN2A_RS07245	PMN2A_0811	ammonium transporter	3'(2'),5'-bisphosphate nucleotidase (EC 3.1.3.7)	Y	Y
1627	NATL2_16001	PMN2A_RS07250	PMN2A_0812	tetrapyrrole methylase	rRNA small subunit methyltransferase I	Y	Y
1628	NATL2_16011	PMN2A_RS07255	PMN2A_0813	hypothetical protein	FIG00940818: hypothetical protein
1629	NATL2_16021	PMN2A_RS07260	PMN2A_0814	hypothetical protein	FIG00940941: hypothetical protein	Y
1630					hypothetical protein	Y	Y
1631	NATL2_16031	PMN2A_RS07270	PMN2A_0815	hypothetical protein	Translation elongation factor P	Y	Y
1632	NATL2_16041	PMN2A_RS07275	PMN2A_0816	2OG-Fe(II) oxygenase	possible dioxygenase	Y	Y
1633	NATL2_16051	PMN2A_RS07280	PMN2A_0817	hypothetical protein	Translation elongation factor P	Y	Y
1634	NATL2_16061	PMN2A_RS07285	PMN2A_0818	hypothetical protein	hypothetical protein
1635	NATL2_16071	PMN2A_RS07290	PMN2A_0819	membrane protein	FIG00941816: hypothetical protein	Y	Y
1636	NATL2_16081	PMN2A_RS07295	PMN2A_0820	ATP synthase I	Possible ATP synthase protein 8 precursor	Y	Y		Y
1637	NATL2_16091	PMN2A_RS07300	PMN2A_0821	phosphoribosylglycinamide formyltransferase	Phosphoribosylglycinamide formyltransferase (EC 2.1.2.2)	Y
1638					hypothetical protein
1639	NATL2_16111	PMN2A_RS07310	PMN2A_0822	hypothetical protein	hypothetical protein		Y
1640	NATL2_16121	PMN2A_RS07315	PMN2A_0823	hypothetical protein	hypothetical protein	Y	Y
1641	NATL2_16131	PMN2A_RS07320	PMN2A_0824	hypothetical protein	putative Uncharacterized conserved protein	Y	Y
1642					hypothetical protein
1643	NATL2_16151	PMN2A_RS07325	PMN2A_0825	hypothetical protein	Translation elongation factor P	Y	Y
1644					hypothetical protein
1645	NATL2_16161	PMN2A_RS07330	PMN2A_0826	hypothetical protein	Aminotransferase		Y
1646	NATL2_16171		PMN2A_2144		hypothetical protein
1647	NATL2_16191		PMN2A_2146		FIG00944706: hypothetical protein
1648					hypothetical protein	Y	Y
1649	NATL2_16201	PMN2A_RS07335	PMN2A_0827	copper-binding protein	possible copper binding proteins, plastocyanin	Y	Y
1650	NATL2_16211	PMN2A_RS07340	PMN2A_0828	SOS function regulatory protein%2C LexA repressor	SOS-response repressor and protease LexA (EC 3.4.21.88)	Y	Y	Y	Y
1651	NATL2_16221	PMN2A_RS07345	PMN2A_0829	ornithine carbamoyltransferase	Ornithine carbamoyltransferase (EC 2.1.3.3)	Y	Y		Y
1652	NATL2_16241	PMN2A_RS07350	PMN2A_0830	cell division protein FtsH	Cell division protein FtsH (EC 3.4.24.-)	Y	Y
1653	NATL2_16251	PMN2A_RS07355	PMN2A_0831	5-amino-6-(5-phosphoribosylamino)uracil reductase	Diaminohydroxyphosphoribosylaminopyrimidine deaminase (EC 3.5.4.26) / 5-amino-6-(5-phosphoribosylamino)uracil reductase (EC 1.1.1.193)		Y		Y
1654	NATL2_16261	PMN2A_RS07360	PMN2A_0832	hypothetical protein	FIG00941432: hypothetical protein	Y
1655	NATL2_16271	PMN2A_RS07365	PMN2A_0833	hypothetical protein	FIG00940078: hypothetical protein		Y
1656	NATL2_16281	PMN2A_RS07370	PMN2A_0834	precorrin-6Y-methylase	Cobalt-precorrin-6y C5-methyltransferase (EC 2.1.1.-) / Cobalt-precorrin-6y C15-methyltransferase [decarboxylating] (EC 2.1.1.-)	Y	Y		Y
1657	NATL2_16291	PMN2A_RS07375	PMN2A_0835	NAD kinase 1	NAD kinase (EC 2.7.1.23)	Y	Y
1658	NATL2_16301	PMN2A_RS07380	PMN2A_0836	phenylalanine--tRNA ligase subunit alpha	Phenylalanyl-tRNA synthetase alpha chain (EC 6.1.1.20)	Y	Y
1659	NATL2_16311	PMN2A_RS07385	PMN2A_0837	5'-nucleotidase surE	5-nucleotidase SurE (EC 3.1.3.5)	Y	Y		Y
1660	NATL2_16321	PMN2A_RS07390	PMN2A_0838	hypothetical protein	FIG00940776: hypothetical protein	Y	Y
1661	NATL2_16331	PMN2A_RS07395	PMN2A_0839	riboflavin biosynthesis protein RibF	Riboflavin kinase (EC 2.7.1.26) / FMN adenylyltransferase (EC 2.7.7.2)		Y
1662	NATL2_16341		PMN2A_2148		hypothetical protein		Y
1663	NATL2_16351	PMN2A_RS07400	PMN2A_0840	thiamine-phosphate pyrophosphorylase	Thiamin-phosphate pyrophosphorylase (EC 2.5.1.3)	Y	Y
1664	NATL2_16361	PMN2A_RS07405	PMN2A_0841	thiamine biosynthesis protein ThiS	Sulfur carrier protein ThiS	Y	Y
1665	NATL2_16371	PMN2A_RS07410	PMN2A_0842	hypothetical protein	Hypothetical glycine rich membrane protein DUF1517	Y	Y
1666	NATL2_16381		PMN2A_0843		FIG00940587: hypothetical protein	Y	Y
1667	NATL2_16391		PMN2A_0844		FIG00940136: hypothetical protein	Y	Y		Y
1668	NATL2_16401	PMN2A_RS07415	PMN2A_0845	circadian phase modifier CpmA	Circadian phase modifier
1669	NATL2_16411	PMN2A_RS07420	PMN2A_0846	hypothetical protein	FIG00940431: hypothetical protein		Y
1670	NATL2_16421	PMN2A_RS07425	PMN2A_0847	tRNA (guanine-N1)-methyltransferase	2-C-methyl-D-erythritol 2,4-cyclodiphosphate synthase (EC 4.6.1.12)	Y	Y
1671	NATL2_16431	PMN2A_RS07430	PMN2A_0848	GTPase Era	GTP-binding protein Era	Y	Y		Y
1672	NATL2_16441	PMN2A_RS07435	PMN2A_0849	hypothetical protein	FIG00940960: hypothetical protein	Y	Y		Y
1673	NATL2_16451	PMN2A_RS07440	PMN2A_0850	membrane protein	FIG00940766: hypothetical protein	Y	Y		Y
1674	NATL2_16461	PMN2A_RS07445	PMN2A_0851	phosphate starvation protein PhoH	Phosphate starvation-inducible protein PhoH, predicted ATPase		Y		Y
1675	NATL2_16471	PMN2A_RS07450	PMN2A_0852	30S ribosomal protein S16	SSU ribosomal protein S16p	Y	Y		Y
1676	NATL2_16481	PMN2A_RS07455	PMN2A_0853	signal recognition particle protein	Signal recognition particle, subunit Ffh SRP54 (TC 3.A.5.1.1)	Y	Y
1677	NATL2_16491	PMN2A_RS07460	PMN2A_0854	cell division protein	Cell division protein ZipN/Ftn2/Arc6, specific for cyanobacteria and chloroplast	Y	Y
1678	NATL2_16501	PMN2A_RS07465	PMN2A_0855	pyruvate dehydrogenase	Pyruvate dehydrogenase E1 component alpha subunit (EC 1.2.4.1)	Y	Y
1679	NATL2_16511	PMN2A_RS07470	PMN2A_0856	RNA polymerase sigma factor RpoD	Cyanobacteria-specific RpoD-like sigma factor, type-12	Y	Y
1680	NATL2_16521	PMN2A_RS07475	PMN2A_0857	sugar kinase	NAD(P)HX epimerase / NAD(P)HX dehydratase	Y	Y		Y
1681	NATL2_16531	PMN2A_RS07480	PMN2A_0858	tRNA-specific 2-thiouridylase MnmA	tRNA (5-methylaminomethyl-2-thiouridylate)-methyltransferase (EC 2.1.1.61)	Y	Y
1682	NATL2_16541	PMN2A_RS07485	PMN2A_0859	apolipoprotein N-acyltransferase	Apolipoprotein N-acyltransferase (EC 2.3.1.-)	Y	Y		Y
1683	NATL2_16551	PMN2A_RS07490	PMN2A_0860	peptidylprolyl isomerase	peptidylprolyl isomerase, FKBP-type( EC:5.2.1.8 )	Y	Y
1684	NATL2_16561	PMN2A_RS07495	PMN2A_0861	superoxide dismutase	Nickel-dependent superoxide dismutase (EC 1.15.1.1)	Y	Y
1685	NATL2_16571	PMN2A_RS07500	PMN2A_0862	signal peptidase I	putative signal peptidase	Y	Y
1686	NATL2_16581	PMN2A_RS07505	PMN2A_0863	indole-3-glycerol phosphate synthase	Indole-3-glycerol phosphate synthase (EC 4.1.1.48)	Y	Y
1687	NATL2_16591	PMN2A_RS07510	PMN2A_0864	dihydrolipoamide dehydrogenase	Dihydrolipoamide dehydrogenase of pyruvate dehydrogenase complex (EC 1.8.1.4) / Dihydrolipoamide dehydrogenase (EC 1.8.1.4)	Y	Y
1688	NATL2_16601	PMN2A_RS07515	PMN2A_0865	rRNA methyltransferase	TRNA/rRNA methyltransferase (SpoU) (EC 2.1.1.-)		Y
1689	NATL2_16611		PMN2A_2149		FIG00941815: hypothetical protein
1690	NATL2_16621	PMN2A_RS07520	PMN2A_0866	UDP-N-acetylglucosamine 1-carboxyvinyltransferase	UDP-N-acetylglucosamine 1-carboxyvinyltransferase (EC 2.5.1.7)	Y	Y
1691	NATL2_16631	PMN2A_RS07530	PMN2A_0867	acetylornithine aminotransferase	Acetylornithine aminotransferase (EC 2.6.1.11)	Y	Y
1692	NATL2_16641	PMN2A_RS07535	PMN2A_0868	dihydrofolate synthase	Dihydrofolate synthase (EC 6.3.2.12) / Folylpolyglutamate synthase (EC 6.3.2.17)		Y
1693	NATL2_16651	PMN2A_RS07540	PMN2A_0869	FAD-binding protein	FAD/FMN-containing dehydrogenase	Y	Y
1694	NATL2_16661	PMN2A_RS07545	PMN2A_0870	cytosine deaminase	Cytosine deaminase (EC 3.5.4.1)	Y	Y
1695	NATL2_16671	PMN2A_RS07555	PMN2A_0871	tRNA-2-methylthio-N(6)-dimethylallyladenosine synthase	tRNA-i(6)A37 methylthiotransferase	Y	Y		Y
1696	NATL2_16681	PMN2A_RS07560	PMN2A_0872	D-alanine--D-alanine ligase	D-alanine--D-alanine ligase A (EC 6.3.2.4)		Y
1697	NATL2_16691	PMN2A_RS07565	PMN2A_0873	hypothetical protein	FIG00940404: hypothetical protein	Y	Y
1698	NATL2_16701	PMN2A_RS07570	PMN2A_0874	cell division protein FtsQ	Cell division protein FtsQ	Y
1699	NATL2_16711	PMN2A_RS07575	PMN2A_0875	cell division protein FtsZ	Cell division protein FtsZ (EC 3.4.24.-)		Y
1700	NATL2_16731	PMN2A_RS07585	PMN2A_0877	radical SAM protein	putative oxygen-independent coproporphyrinogen III oxidase	Y	Y		Y
1701	NATL2_16741		PMN2A_2150		FIG00943390: hypothetical protein
1702	NATL2_16751	PMN2A_RS07590	PMN2A_0878	hypothetical protein	Pili retraction protein pilT	Y	Y		Y
1703	NATL2_16761	PMN2A_RS07595	PMN2A_0879	peptidase S14	ATP-dependent Clp protease proteolytic subunit (EC 3.4.21.92)	Y	Y		Y
1704	NATL2_16771	PMN2A_RS07600	PMN2A_0880	ATP-dependent Clp protease proteolytic subunit 2	ATP-dependent Clp protease proteolytic subunit (EC 3.4.21.92)	Y	Y		Y
1705	NATL2_16781	PMN2A_RS07605	PMN2A_0881	ketol-acid reductoisomerase	Ketol-acid reductoisomerase (EC 1.1.1.86)	Y	Y	Y	Y
1706	NATL2_16791	PMN2A_RS07610	PMN2A_0882	cobalamin biosynthesis protein CobD	Adenosylcobinamide-phosphate synthase	Y	Y		Y
1707	NATL2_16801	PMN2A_RS07615	PMN2A_0883	galactosyl-1-phosphate transferase	Undecaprenyl-phosphate galactosephosphotransferase (EC 2.7.8.6)		Y
1708	NATL2_16811	PMN2A_RS07620	PMN2A_0884	glycosyl transferase family 1	Glycosyltransferase	Y	Y
1709	NATL2_16821	PMN2A_RS07625	PMN2A_0885	NAD(P)H-quinone oxidoreductase NdhF subunit	NAD(P)H-quinone oxidoreductase NdhF subunit, fragment	Y	Y
1710					FIG00943643: hypothetical protein		Y		Y
1711	NATL2_16831	PMN2A_RS07630	PMN2A_0886	high light inducible protein	possible high light inducible protein		Y
1712	NATL2_16841	PMN2A_RS07635	PMN2A_0887	membrane protein	FIG00941332: hypothetical protein		Y		Y
1713	NATL2_16851	PMN2A_RS07640	PMN2A_0888	hypothetical protein	FIG00940231: hypothetical protein	Y	Y
1714	NATL2_16861	PMN2A_RS07645	PMN2A_0889	hypothetical protein	FIG00943114: hypothetical protein	Y	Y	Y
1715	NATL2_16871	PMN2A_RS07650	PMN2A_0890	hypothetical protein	possible Beta-lactamase	Y	Y
1716	NATL2_16881	PMN2A_RS07655	PMN2A_0891	hypothetical protein	FIG00940247: hypothetical protein
1717	NATL2_16891	PMN2A_RS07660	PMN2A_0892	DNA-binding protein	Bacterial histone-like DNA-binding protein	Y	Y
1718	NATL2_16901		PMN2A_2151		hypothetical protein	Y			Y
1719	NATL2_16911		PMN2A_2152		hypothetical protein
1720	NATL2_16921	PMN2A_RS07665	PMN2A_0893	isoamylase	Glycogen debranching enzyme (EC 3.2.1.-)	Y	Y
1721	NATL2_16931	PMN2A_RS07675	PMN2A_0894	GPH family sugar transporter	FIG019731: Sugar transporter	Y	Y
1722	NATL2_16941	PMN2A_RS07680	PMN2A_0895	transporter	Possible transporter, membrane component		Y
1723	NATL2_16951	PMN2A_RS07685	PMN2A_0896	hypothetical protein	Uncharacterized membrane protein	Y
1724	NATL2_16961	PMN2A_RS07690	PMN2A_0897	hypothetical protein	FIG00941330: hypothetical protein		Y
1725	NATL2_16971	PMN2A_RS07695	PMN2A_0898	glycerol-3-phosphate acyltransferase	Acyl-phosphate:glycerol-3-phosphate O-acyltransferase PlsY		Y
1726	NATL2_16981	PMN2A_RS07700	PMN2A_0899	orotidine 5'-phosphate decarboxylase	Orotidine 5'-phosphate decarboxylase (EC 4.1.1.23)	Y
1727	NATL2_16991	PMN2A_RS07705	PMN2A_0900	tyrosine--tRNA ligase	tyrosyl-tRNA synthetase	Y	Y		Y
1728	NATL2_17001	PMN2A_RS07710	PMN2A_0901	hypothetical protein	FIG020308: hypothetical protein
1729	NATL2_17011	PMN2A_RS07715	PMN2A_0902	hypothetical protein	Cyanobacteria-specific protein containing UvrC-like endonuclease domain
1730	NATL2_17021	PMN2A_RS07720	PMN2A_0903	aminopeptidase A	Cytosol aminopeptidase PepA (EC 3.4.11.1)	Y	Y		Y
1731	NATL2_17031	PMN2A_RS07725	PMN2A_0904	peptide methionine sulfoxide reductase MsrA	Peptide methionine sulfoxide reductase MsrA (EC 1.8.4.11)
1732	NATL2_17041	PMN2A_RS07730	PMN2A_0905	lipid-A-disaccharide synthase	Lipid-A-disaccharide synthase (EC 2.4.1.182)	Y	Y
1733	NATL2_17051	PMN2A_RS07735	PMN2A_0906	UDP-N-acetylglucosamine acyltransferase	Acyl-[acyl-carrier-protein]--UDP-N-acetylglucosamine O-acyltransferase (EC 2.3.1.129)	Y	Y
1734	NATL2_17061	PMN2A_RS07740	PMN2A_0907	3-hydroxyacyl-ACP dehydratase	(3R)-hydroxymyristoyl-[acyl carrier protein] dehydratase (EC 4.2.1.-)	Y	Y		Y
1735	NATL2_17071	PMN2A_RS07745	PMN2A_0908	UDP-3-O-(3-hydroxymyristoyl) glucosamine N-acyltransferase	UDP-3-O-[3-hydroxymyristoyl] N-acetylglucosamine deacetylase (EC 3.5.1.-)	Y
1736	NATL2_17081	PMN2A_RS07750	PMN2A_0909	import-associated channel%2C chloroplast protein IAP75	Outer membrane protein/protective antigen OMA87	Y	Y
1737	NATL2_17091	PMN2A_RS07755	PMN2A_0910	phosphoribosylaminoimidazole-succinocarboxamide synthase	Phosphoribosylaminoimidazole-succinocarboxamide synthase (EC 6.3.2.6)
1738	NATL2_17101	PMN2A_RS07760	PMN2A_0911	phosphoribosylamine--glycine ligase	Phosphoribosylamine--glycine ligase (EC 6.3.4.13)	Y	Y		Y
1739	NATL2_17111	PMN2A_RS07765	PMN2A_0912	histidine kinase	Phytochrome-like protein; two-component sensor histidine kinase	Y	Y
1740	NATL2_17121	PMN2A_RS07770	PMN2A_0913	circadian clock protein KaiC	Circadian clock protein KaiC	Y	Y
1741	NATL2_17131	PMN2A_RS07775	PMN2A_0914	circadian clock protein KaiB	Circadian oscillation regulator KaiB	Y	Y
1742	NATL2_17141	PMN2A_RS07780	PMN2A_0915	50S ribosomal protein L21	LSU ribosomal protein L21p	Y	Y		Y
1743	NATL2_17151	PMN2A_RS07785	PMN2A_0916	50S ribosomal protein L27	LSU ribosomal protein L27p	Y	Y	Y
1744	NATL2_17161	PMN2A_RS07790	PMN2A_0917	SAM-dependent methyltransferase	SAM-dependent methyltransferase (EC 2.1.1.-)	Y	Y		Y
1745	NATL2_17171	PMN2A_RS07795	PMN2A_0918	tRNA pseudouridine synthase B	tRNA pseudouridine synthase B (EC 4.2.1.70)	Y	Y
1746	NATL2_17181	PMN2A_RS07800	PMN2A_0919	sporulation protein	possible sporulation protein SpoIID	Y	Y		Y
1747	NATL2_17191	PMN2A_RS07805	PMN2A_0920	ribonuclease Z	Ribonuclease Z (EC 3.1.26.11)	Y	Y
1748	NATL2_17201	PMN2A_RS07810	PMN2A_0921	hypothetical protein	Putative lumenal protein, contains 8 pentapeptide repeats, sll0577 homolog	Y	Y		Y
1749	NATL2_17211	PMN2A_RS07815	PMN2A_0922	hypothetical protein	hypothetical protein	Y	Y
1750	NATL2_17221	PMN2A_RS07820	PMN2A_0923	hypothetical protein	FIG00941256: hypothetical protein	Y	Y
1751	NATL2_17231	PMN2A_RS07825	PMN2A_0924	ferredoxin	soluble [2Fe-2S] ferredoxin
1752	NATL2_17241	PMN2A_RS07830	PMN2A_0925	50S ribosomal protein L11 methyltransferase	Ribosomal protein L11 methyltransferase (EC 2.1.1.-)	Y
1753					hypothetical protein		Y
1754	NATL2_17251	PMN2A_RS07835	PMN2A_0926	3-phosphoglycerate dehydrogenase	D-3-phosphoglycerate dehydrogenase (EC 1.1.1.95)	Y	Y
1755	NATL2_17261	PMN2A_RS07840	PMN2A_0927	hypothetical protein	FIG00940224: hypothetical protein	Y	Y
1756	NATL2_17271	PMN2A_RS07845	PMN2A_0928	tRNA synthetase RNA-binding protein	FIG001583: hypothetical protein, contains S4-like RNA binding domain	Y	Y
1757	NATL2_17281		PMN2A_2153		hypothetical protein		Y		Y
1758	NATL2_17291	PMN2A_RS07855	PMN2A_0929	UDP-N-acetylmuramoylalanine--D-glutamate ligase	UDP-N-acetylmuramoylalanine--D-glutamate ligase (EC 6.3.2.9)		Y		Y
1759	NATL2_17301	PMN2A_RS07860	PMN2A_0930	MATH domain-containing protein	Possible MATH domain	Y	Y		Y
1760	NATL2_17311	PMN2A_RS07865	PMN2A_0931	hypothetical protein	FIG00944343: hypothetical protein		Y
1761	NATL2_17321	PMN2A_RS07870	PMN2A_0932	hypothetical protein	FIG00943031: hypothetical protein	Y	Y
1762	NATL2_17331	PMN2A_RS07875	PMN2A_0933	hypothetical protein	FIG00943697: hypothetical protein
1763	NATL2_17341	PMN2A_RS07880	PMN2A_0934	diguanylate cyclase	Circadian input kinase A	Y	Y
1764	NATL2_17351	PMN2A_RS07885	PMN2A_0935	hypothetical protein	hypothetical protein
1765	NATL2_17361	PMN2A_RS07890	PMN2A_0936	hypothetical protein	FIG00941284: hypothetical protein	Y
1766	NATL2_17371	PMN2A_RS07895	PMN2A_0937	redox protein	Predicted redox protein	Y	Y
1767	NATL2_17391	PMN2A_RS07900	PMN2A_0938	hypothetical protein	FIG00941458: hypothetical protein		Y
1768	NATL2_17401				FIG00942811: hypothetical protein		Y		Y
1769		PMN2A_RS07905		hypothetical protein	hypothetical protein	Y
1770	NATL2_17411	PMN2A_RS07910	PMN2A_0940	high light inducible protein	FIG00941248: hypothetical protein	Y	Y
1771	NATL2_17421	PMN2A_RS07915	PMN2A_2155	high light inducible protein	hypothetical protein	Y	Y
1772	NATL2_17431	PMN2A_RS07920	PMN2A_0941	high light inducible protein	High light inducible protein hli11		Y
1773	NATL2_17451	PMN2A_RS07925	PMN2A_0942	hypothetical protein	FIG00941394: hypothetical protein		Y
1774	NATL2_17461	PMN2A_RS07930	PMN2A_0943	hypothetical protein	FIG00942212: hypothetical protein	Y	Y		Y
1775	NATL2_17471	PMN2A_RS07935	PMN2A_0944	hemagglutinin	possible Hemagglutinin-neuraminidase	Y	Y
1776	NATL2_17481	PMN2A_RS07940	PMN2A_0945	hypothetical protein	FIG00941696: hypothetical protein	Y	Y
1777	NATL2_17491	PMN2A_RS07945	PMN2A_0946	high light inducible protein	FIG00940767: hypothetical protein	Y	Y		Y
1778	NATL2_17501	PMN2A_RS07950	PMN2A_2157	hypothetical protein	FIG00941457: hypothetical protein	Y	Y		Y
1779		PMN2A_RS07955		hypothetical protein	FIG00943806: hypothetical protein
1780	NATL2_17521	PMN2A_RS07960	PMN2A_0947	membrane protein	FIG00942407: hypothetical protein	Y	Y
1781	NATL2_17531		PMN2A_2159		hypothetical protein	Y	Y
1782	NATL2_17541	PMN2A_RS07965	PMN2A_0948	hypothetical protein	FIG00943867: hypothetical protein	Y	Y
1783	NATL2_17551	PMN2A_RS07970	PMN2A_2160	hypothetical protein	FIG00944748: hypothetical protein		Y
1784	NATL2_17561		PMN2A_0949		Predicted protein family PM-16		Y		Y
1785	NATL2_17571	PMN2A_RS07975	PMN2A_0950	ABC transporter	COG0488: ATPase components of ABC transporters with duplicated ATPase domains	Y	Y
1786					FIG00942491: hypothetical protein
1787	NATL2_17581	PMN2A_RS07980	PMN2A_0951	hypothetical protein	FIG00944496: hypothetical protein	Y	Y	Y	Y
1788					FIG00943922: hypothetical protein	Y	Y
1789	NATL2_17601	PMN2A_RS07990	PMN2A_2162	hypothetical protein	FIG00943665: hypothetical protein		Y
1790		PMN2A_RS07995		hypothetical protein	hypothetical protein		Y
1791	NATL2_17611	PMN2A_RS08000	PMN2A_0953	hypothetical protein	hypothetical protein	Y	Y		Y
1792	NATL2_17621	PMN2A_RS08005	PMN2A_0954	hypothetical protein	Methyltransferase type 11	Y	Y		Y
1793	NATL2_17631	PMN2A_RS08010	PMN2A_0955	hypothetical protein	Translation elongation factor P	Y	Y
1794	NATL2_17641		PMN2A_2163		hypothetical protein	Y		Y	Y
1795	NATL2_17651	PMN2A_RS08015	PMN2A_0956	hypothetical protein	FIG00944670: hypothetical protein	Y
1796	NATL2_17661	PMN2A_RS08020	PMN2A_0957	hypothetical protein	hypothetical protein	Y	Y		Y
1797	NATL2_17671	PMN2A_RS08025	PMN2A_2164	hypothetical protein	hypothetical protein		Y
1798					hypothetical protein
1799	NATL2_17681	PMN2A_RS08030	PMN2A_0958	hypothetical protein	hypothetical protein
1800	NATL2_17691		PMN2A_2165		hypothetical protein		Y
1801	NATL2_17701	PMN2A_RS08035	PMN2A_0959	cupin	Predicted enzyme of the cupin superfamily	Y	Y
1802	NATL2_17711	PMN2A_RS08040	PMN2A_0960	hypothetical protein	Protein of unknown function DUF55		Y
1803	NATL2_17721	PMN2A_RS08045	PMN2A_0961	hypothetical protein	FIG00940582: hypothetical protein		Y
1804	NATL2_17731	PMN2A_RS08050	PMN2A_0962	hypothetical protein	FIG00940322: hypothetical protein	Y	Y		Y
1805	NATL2_17741	PMN2A_RS08055	PMN2A_0963	DNA-directed RNA polymerase subunit omega	DNA-directed RNA polymerase omega subunit (EC 2.7.7.6)
1806	NATL2_17751	PMN2A_RS08060	PMN2A_0964	molecular chaperone DnaK	Chaperone protein DnaK		Y		Y
1807	NATL2_17761		PMN2A_2166		hypothetical protein		Y
1808	NATL2_17771	PMN2A_RS08065	PMN2A_0966	2%2C3-bisphosphoglycerate-independent phosphoglycerate mutase	2,3-bisphosphoglycerate-independent phosphoglycerate mutase (EC 5.4.2.1)	Y	Y
1809	NATL2_17781	PMN2A_RS08070	PMN2A_0967	preprotein translocase subunit SecG	Preprotein translocase subunit SecG (TC 3.A.5.1.1)
1810	NATL2_17791	PMN2A_RS08075	PMN2A_0968	molecular chaperone GroEL	Heat shock protein 60 family chaperone GroEL	Y	Y		Y
1811	NATL2_17801	PMN2A_RS08080	PMN2A_0969	molecular chaperone GroES	Heat shock protein 60 family co-chaperone GroES	Y	Y	Y	Y
1812	NATL2_17811	PMN2A_RS08085	PMN2A_0970	ATP synthase subunit beta	ATP synthase beta chain (EC 3.6.3.14)	Y	Y	Y	Y
1813	NATL2_17821	PMN2A_RS08090	PMN2A_0971	ATP synthase epsilon chain	ATP synthase epsilon chain (EC 3.6.3.14)	Y	Y
1814	NATL2_17831	PMN2A_RS08095	PMN2A_0972	hypothetical protein	Plastid and cyanobacterial ribosome-associated protein PSRP-3	Y	Y	Y	Y
1815	NATL2_17841	PMN2A_RS08100	PMN2A_0973	proline aminopeptidase P II	Xaa-Pro aminopeptidase (EC 3.4.11.9)	Y	Y
1816	NATL2_17851	PMN2A_RS08105	PMN2A_0974	SBC domain-containing protein	Membrane associated SBC domains	Y	Y		Y
1817	NATL2_17861	PMN2A_RS08110	PMN2A_0975	GTP-binding protein	Membrane associated GTPase	Y	Y		Y
1818	NATL2_17871	PMN2A_RS08115	PMN2A_0976	nicotinic acid mononucleotide adenylyltransferase	Nicotinate-nucleotide adenylyltransferase (EC 2.7.7.18) ## bacterial NadD family	Y	Y
1819	NATL2_17881	PMN2A_RS08120	PMN2A_0977	NAD synthetase	NAD synthetase (EC 6.3.1.5) / Glutamine amidotransferase chain of NAD synthetase	Y	Y		Y
1820	NATL2_17891	PMN2A_RS08125	PMN2A_0978	hypothetical protein	FIG00940726: hypothetical protein		Y
1821	NATL2_17901	PMN2A_RS08130	PMN2A_0979	hypothetical protein	FIG00940396: hypothetical protein	Y	Y
1822	NATL2_17911	PMN2A_RS08135	PMN2A_0980	ATP synthase subunit gamma	ATP synthase gamma chain (EC 3.6.3.14)	Y	Y
1823	NATL2_17921	PMN2A_RS08140	PMN2A_0981	ATP synthase subunit alpha	ATP synthase alpha chain (EC 3.6.3.14)	Y	Y		Y
1824	NATL2_17931	PMN2A_RS08145	PMN2A_0982	ATP synthase subunit delta	ATP synthase delta chain (EC 3.6.3.14)	Y	Y		Y
1825	NATL2_17941	PMN2A_RS08150	PMN2A_0983	ATP synthase subunit b	ATP synthase B chain (EC 3.6.3.14)	Y	Y
1826	NATL2_17951	PMN2A_RS08155	PMN2A_0984	ATP synthase subunit b'	ATP synthase B' chain (EC 3.6.3.14)	Y	Y
1827	NATL2_17961	PMN2A_RS08160	PMN2A_0985	ATP synthase subunit c	ATP synthase C chain (EC 3.6.3.14)	Y	Y		Y
1828	NATL2_17971	PMN2A_RS08165	PMN2A_0986	ATP synthase subunit a	ATP synthase A chain (EC 3.6.3.14)	Y	Y
1829	NATL2_17981	PMN2A_RS08170	PMN2A_0987	membrane protein	FIG048548: ATP synthase protein I2	Y	Y		Y
1830	NATL2_17991	PMN2A_RS08175	PMN2A_0988	cell division protein FtsW	Cell division protein FtsW	Y	Y
1831	NATL2_18001	PMN2A_RS08180	PMN2A_0989	cytochrome C biogenesis protein	Cytochrome c-type biogenesis protein CcdA (DsbD analog)	Y	Y
1832	NATL2_18011	PMN2A_RS08185	PMN2A_0990	cytochrome C biogenesis protein CcsB	Cytochrome c-type biogenesis protein Ccs1/ResB	Y	Y
1833	NATL2_18021	PMN2A_RS08190	PMN2A_0991	7-cyano-7-deazaguanine reductase	NADPH-dependent 7-cyano-7-deazaguanine reductase (EC 1.7.1.-)
1834	NATL2_18031	PMN2A_RS08195	PMN2A_0992	hypothetical protein	FIG00940849: hypothetical protein	Y	Y
1835	NATL2_18041	PMN2A_RS08200	PMN2A_0993	nitrogen regulatory protein P-II	Nitrogen regulatory protein P-II	Y	Y
1836	NATL2_18051	PMN2A_RS08205	PMN2A_0994	hemolysin	RNA binding methyltransferase FtsJ like		Y
1837	NATL2_18061	PMN2A_RS08210	PMN2A_0995	hypothetical protein	FIG00942655: hypothetical protein	Y	Y
1838	NATL2_18071	PMN2A_RS08215	PMN2A_0996	adenylosuccinate lyase	Adenylosuccinate lyase (EC 4.3.2.2)	Y	Y
1839	NATL2_18081	PMN2A_RS08220	PMN2A_0997	fumarate hydratase	Fumarate hydratase class II (EC 4.2.1.2)	Y	Y
1840	NATL2_18091	PMN2A_RS08225	PMN2A_0998	DEAD/DEAH box helicase	putative DNA helicase	Y	Y
1841	NATL2_18101	PMN2A_RS08230	PMN2A_0999	8-amino-7-oxononanoate synthase	8-amino-7-oxononanoate synthase (EC 2.3.1.47)	Y	Y
1842	NATL2_18111	PMN2A_RS08235	PMN2A_1000	alpha/beta hydrolase	Biotin synthesis protein bioK	Y	Y
1843	NATL2_18131	PMN2A_RS08245	PMN2A_1002	dithiobiotin synthetase	Dethiobiotin synthetase (EC 6.3.3.3)	Y	Y
1844	NATL2_18141	PMN2A_RS08250	PMN2A_1003	adenosylmethionine--8-amino-7-oxononanoate aminotransferase BioA	Adenosylmethionine-8-amino-7-oxononanoate aminotransferase (EC 2.6.1.62)	Y	Y
1845	NATL2_18151	PMN2A_RS08255	PMN2A_1004	molecular chaperone DnaJ	DnaJ-like protein	Y	Y
1846	NATL2_18161	PMN2A_RS08260	PMN2A_1005	ribosomal RNA small subunit methyltransferase G	rRNA small subunit methyltransferase, glucose inhibited division protein GidB	Y	Y
1847	NATL2_18171	PMN2A_RS08265	PMN2A_1006	aldo/keto reductase	Aldo/keto reductase family	Y	Y
1848	NATL2_18181	PMN2A_RS08270	PMN2A_1007	ferredoxin	Ferredoxin	Y	Y
1849	NATL2_18191	PMN2A_RS08275	PMN2A_1008	hypothetical protein	FIG00941423: hypothetical protein	Y	Y
1850	NATL2_18201	PMN2A_RS08280	PMN2A_1009	hypothetical protein	FIG00941684: hypothetical protein	Y	Y
1851	NATL2_18211	PMN2A_RS08285	PMN2A_1010	hypothetical protein	FOG: HEAT repeat		Y
1852	NATL2_18221		PMN2A_2167		FIG00942095: hypothetical protein	Y
1853	NATL2_18231	PMN2A_RS08290	PMN2A_1011	sodium:proline symporter	sodium-solute symporter, putative	Y	Y
1854	NATL2_18241	PMN2A_RS08295	PMN2A_1012	23S rRNA (adenine(2503)-C(2))-methyltransferase RlmN	Ribosomal RNA large subunit methyltransferase N (EC 2.1.1.-)	Y	Y
1855	NATL2_18251	PMN2A_RS08300	PMN2A_1013	high light inducible protein	High light inducible protein hli2	Y	Y
1856	NATL2_18261	PMN2A_RS08305	PMN2A_1014	DNA-directed RNA polymerase subunit beta'	DNA-directed RNA polymerase delta (= beta'') subunit (EC 2.7.7.6)	Y	Y
1857	NATL2_18271	PMN2A_RS08310	PMN2A_1015	DNA-directed RNA polymerase subunit gamma	DNA-directed RNA polymerase gamma subunit (EC 2.7.7.6)	Y	Y
1858	NATL2_18281	PMN2A_RS08315	PMN2A_1016	DNA-directed RNA polymerase subunit beta	DNA-directed RNA polymerase beta subunit (EC 2.7.7.6)	Y	Y
1859	NATL2_18291	PMN2A_RS08320	PMN2A_1017	deoxyribonuclease	Putative deoxyribonuclease YcfH	Y	Y
1860					FIG00943236: hypothetical protein
1861	NATL2_18301	PMN2A_RS08325	PMN2A_1018	30S ribosomal protein S20	SSU ribosomal protein S20p	Y	Y		Y
1862	NATL2_18311	PMN2A_RS08330	PMN2A_1019	histidinol dehydrogenase	Histidinol dehydrogenase (EC 1.1.1.23)	Y	Y
1863	NATL2_18321	PMN2A_RS08335	PMN2A_1020	ribose-5-phosphate isomerase A	Ribose 5-phosphate isomerase A (EC 5.3.1.6)	Y	Y
1864	NATL2_18331	PMN2A_RS08340	PMN2A_1021	serine protease	Serine proteases, trypsin family:Chymotrypsin serine protease...		Y
1865	NATL2_18341	PMN2A_RS08345	PMN2A_1022	ribosome maturation factor RimP	FIG000325: clustered with transcription termination protein NusA	Y	Y	Y	Y
1866	NATL2_18351	PMN2A_RS08350	PMN2A_1023	transcription termination factor NusA	Transcription termination protein NusA		Y
1867	NATL2_18361	PMN2A_RS08355	PMN2A_1024	DNA-binding protein	COG2740: Predicted nucleic-acid-binding protein implicated in transcription termination
1868	NATL2_18371	PMN2A_RS08360	PMN2A_1025	translation initiation factor IF-2	Translation initiation factor 2	Y	Y
1869	NATL2_18381	PMN2A_RS08365	PMN2A_1026	membrane protein	FIG00940540: hypothetical protein	Y	Y		Y
1870	NATL2_18391	PMN2A_RS08375	PMN2A_1027	GTP cyclohydrolase	GTP cyclohydrolase I (EC 3.5.4.16) type 1	Y	Y
1871	NATL2_18401	PMN2A_RS08380	PMN2A_1028	hypothetical protein	hypothetical protein	Y	Y
1872	NATL2_18411	PMN2A_RS08385	PMN2A_1029	hypothetical protein	protein family PM-24		Y
1873	NATL2_18421	PMN2A_RS08390	PMN2A_1030	hypothetical protein	FIG00942898: hypothetical protein	Y	Y
1874	NATL2_18431	PMN2A_RS08395	PMN2A_1031	hypothetical protein	protein family PM-12	Y	Y		Y
1875	NATL2_18441	PMN2A_RS08400	PMN2A_1032	manganese ABC transporter	Zinc ABC transporter, inner membrane permease protein ZnuB		Y
1876	NATL2_18451	PMN2A_RS08405	PMN2A_1033	Fur family transcriptional regulator	Zinc uptake regulation protein ZUR	Y	Y
1877	NATL2_18461	PMN2A_RS08410	PMN2A_1034	ABC transporter ATP-binding protein	Zinc ABC transporter, ATP-binding protein ZnuC	Y	Y
1878	NATL2_18471	PMN2A_RS08415	PMN2A_1035	metal ABC transporter substrate-binding protein	Zinc ABC transporter, periplasmic-binding protein ZnuA	Y	Y		Y
1879	NATL2_18481	PMN2A_RS08420	PMN2A_1036	hypothetical protein	predicted protein	Y	Y	Y
1880	NATL2_18491	PMN2A_RS08425	PMN2A_1037	cobalamin biosynthesis protein CobW	Putative metal chaperone, involved in Zn homeostasis, GTPase of COG0523 family	Y	Y
1881	NATL2_18501	PMN2A_RS08430	PMN2A_1038	hypothetical protein	High-affnity carbon uptake protein Hat/HatR	Y	Y
1882	NATL2_18511		PMN2A_2168		hypothetical protein	Y	Y
1883					FIG00940206: hypothetical protein	Y	Y
1884	NATL2_18521	PMN2A_RS08435	PMN2A_1039	dioxygenase	Possible Trypsin	Y	Y
1885		PMN2A_RS08440	PMN2A_1040	hypothetical protein	FIG00941935: hypothetical protein	Y	Y		Y
1886	NATL2_18531	PMN2A_RS08445	PMN2A_1041	hypothetical protein	hypothetical protein
1887	NATL2_18541	PMN2A_RS08450	PMN2A_1042	hemagglutinin	possible Hemagglutinin-neuraminidase	Y	Y
1888	NATL2_18551		PMN2A_1043		FIG00943445: hypothetical protein		Y		Y
1889	NATL2_18561	PMN2A_RS08455	PMN2A_1044	urea ABC transporter ATP-binding protein	Urea ABC transporter, ATPase protein UrtE	Y	Y
1890	NATL2_18571	PMN2A_RS08460	PMN2A_1045	urea ABC transporter ATP-binding protein	Urea ABC transporter, ATPase protein UrtD	Y	Y
1891	NATL2_18581	PMN2A_RS08465	PMN2A_1046	urea ABC transporter permease	Urea ABC transporter, permease protein UrtC	Y	Y
1892	NATL2_18591	PMN2A_RS08470	PMN2A_1047	branched-chain amino acid ABC transporter	Urea ABC transporter, permease protein UrtB	Y	Y
1893	NATL2_18601	PMN2A_RS08475	PMN2A_1048	ABC transporter substrate-binding protein	Urea ABC transporter, substrate binding protein UrtA
1894	NATL2_18611	PMN2A_RS08480	PMN2A_1049	urease accessory protein UreG	Urease accessory protein UreG	Y	Y
1895	NATL2_18621	PMN2A_RS08485	PMN2A_1050	urease accessory protein UreF	Urease accessory protein UreF		Y
1896	NATL2_18631	PMN2A_RS08490	PMN2A_1051	urease accessory protein UreE	Urease accessory protein UreE		Y	Y
1897	NATL2_18641	PMN2A_RS08495	PMN2A_1052	urease accessory protein UreD	Urease accessory protein UreD	Y	Y
1898	NATL2_18651	PMN2A_RS08500	PMN2A_1053	urease subunit gamma	Urease gamma subunit (EC 3.5.1.5)	Y	Y
1899	NATL2_18661	PMN2A_RS08505	PMN2A_1054	urease subunit beta	Urease beta subunit (EC 3.5.1.5)	Y	Y
1900	NATL2_18671	PMN2A_RS08510	PMN2A_1055	urease subunit alpha	Urease alpha subunit (EC 3.5.1.5)	Y	Y
1901	NATL2_18681	PMN2A_RS08515	PMN2A_1056	hypothetical protein	FIG00943500: hypothetical protein	Y	Y		Y
1902					hypothetical protein
1903	NATL2_18701	PMN2A_RS08520	PMN2A_2171	hypothetical protein	hypothetical protein		Y		Y
1904					hypothetical protein	Y
1905	NATL2_18711	PMN2A_RS08525	PMN2A_1057	porin	Possible porin precursor	Y	Y
1906	NATL2_18721		PMN2A_2172		FIG00943404: hypothetical protein	Y	Y
1907	NATL2_18731		PMN2A_2173		FIG00943795: hypothetical protein	Y
1908	NATL2_18741	PMN2A_RS08530	PMN2A_1058	hypothetical protein	hypothetical protein
1909	NATL2_18751	PMN2A_RS08535	PMN2A_1059	RNA-binding protein	RNA-binding region RNP-1 (RNA recognition motif)	Y	Y		Y
1910	NATL2_18761		PMN2A_1060		SSU ribosomal protein S21p	Y	Y		Y
1911	NATL2_18771	PMN2A_RS08540	PMN2A_1061	hypothetical protein	FIG00942457: hypothetical protein		Y
1912	NATL2_18781	PMN2A_RS08545	PMN2A_1062	AbrB family transcriptional regulator	FIG00943355: hypothetical protein		Y
1913					hypothetical protein		Y	Y
1914	NATL2_18801	PMN2A_RS08550	PMN2A_1063	radical SAM protein	SAM radical protein, elongator protein	Y	Y		Y
1915	NATL2_18821	PMN2A_RS08560	PMN2A_1065	ATP-dependent Clp protease ClpS	ATP-dependent Clp protease adaptor protein ClpS	Y	Y
1916	NATL2_18831	PMN2A_RS08565	PMN2A_1066	diaminopimelate aminotransferase	L,L-diaminopimelate aminotransferase (EC 2.6.1.83)		Y
1917	NATL2_18841	PMN2A_RS08570	PMN2A_1067	ribonuclease E	Cytoplasmic axial filament protein CafA and Ribonuclease G (EC 3.1.4.-) @ Ribonuclease E (EC 3.1.26.12)	Y	Y		Y
1918	NATL2_18851	PMN2A_RS08575	PMN2A_1068	ribonuclease HII	Ribonuclease HII (EC 3.1.26.4)	Y	Y
1919	NATL2_18861	PMN2A_RS08580	PMN2A_1069	hypothetical protein	Nucleoside-diphosphate-sugar pyrophosphorylase involved in lipopolysaccharide biosynthesis/translation initiation factor 2B, gamma/epsilon subunits (eIF-2Bgamma/eIF-2Bepsilon)	Y	Y	Y
1920	NATL2_18871	PMN2A_RS08585	PMN2A_1070	chorismate mutase	Prephenate dehydratase (EC 4.2.1.51)	Y	Y		Y
1921	NATL2_18881	PMN2A_RS08590	PMN2A_1071	delta(24)-sterol C-methyltransferase	2-methyl-6-phytyl-1,4-benzoquinone methyltransferase / 2-methyl-6-solanyl-1,4-benzoquinone methyltransferase	Y
1922	NATL2_18891	PMN2A_RS08595	PMN2A_1072	ATP-dependent protease	Uncharacterized protein, similar to the N-terminal domain of Lon protease	Y	Y
1923	NATL2_18901	PMN2A_RS08600	PMN2A_1073	30S ribosomal protein S10	SSU ribosomal protein S10p (S20e)	Y	Y		Y
1924	NATL2_18911	PMN2A_RS08605	PMN2A_1074	elongation factor Tu	Translation elongation factor Tu	Y	Y		Y
1925	NATL2_18921	PMN2A_RS08610	PMN2A_1075	elongation factor G	Translation elongation factor G	Y	Y
1926	NATL2_18931	PMN2A_RS08615	PMN2A_1076	30S ribosomal protein S7	SSU ribosomal protein S7p (S5e)	Y	Y
1927	NATL2_18941	PMN2A_RS08620	PMN2A_1077	30S ribosomal protein S12	SSU ribosomal protein S12p (S23e)	Y	Y
1928	NATL2_18951	PMN2A_RS08625	PMN2A_1078	glutamate synthase	Ferredoxin-dependent glutamate synthase (EC 1.4.7.1)	Y	Y
1929	NATL2_18961	PMN2A_RS08630	PMN2A_1079	hypothetical protein	Uncharacterized YCII family conserved protein	Y	Y
1930	NATL2_18971	PMN2A_RS08635	PMN2A_1080	lipoyl synthase	Lipoate synthase	Y	Y		Y
1931	NATL2_18981	PMN2A_RS08640	PMN2A_1081	precorrin-3 methylase	Cobalamin biosynthesis protein CbiG / Cobalt-precorrin-3b C17-methyltransferase		Y
1932					hypothetical protein
1933	NATL2_18991	PMN2A_RS08645	PMN2A_1082	photosystem I P700 chlorophyll a apoprotein A1	photosystem I P700 chlorophyll a apoprotein subunit Ia (PsaA)	Y	Y
1934	NATL2_19001	PMN2A_RS08650	PMN2A_1083	photosystem I P700 chlorophyll a apoprotein A2	photosystem I P700 chlorophyll a apoprotein subunit Ib (PsaB)	Y
1935	NATL2_19011	PMN2A_RS08655	PMN2A_1084	phosphorylase	photosystem I subunit XI (PsaL)	Y	Y
1936	NATL2_19021	PMN2A_RS08660	PMN2A_1085	photosystem I reaction center subunit VIII	photosystem I subunit VIII (PsaI)	Y	Y
1937	NATL2_19031	PMN2A_RS08665	PMN2A_1086	hypothetical protein	possible Annexin	Y
1938	NATL2_19041	PMN2A_RS08670	PMN2A_1087	glycosyl transferase	Glycosyltransferase	Y	Y
1939	NATL2_19051	PMN2A_RS08675	PMN2A_1088	hydrolase	FIG00940570: hypothetical protein	Y	Y		Y
1940	NATL2_19061	PMN2A_RS08680	PMN2A_1089	hypothetical protein	beta-lactamase superfamily protein		Y
1941	NATL2_19071		PMN2A_2175		hypothetical protein	Y	Y		Y
1942	NATL2_19081	PMN2A_RS08685	PMN2A_1090	hypothetical protein	FIG00944079: hypothetical protein	Y	Y		Y
1943	NATL2_19091	PMN2A_RS08690	PMN2A_1091	hypothetical protein	TolA protein	Y	Y	Y	Y
1944	NATL2_19101		PMN2A_1092		Translation elongation factor P		Y		Y
1945					hypothetical protein		Y		Y
1946	NATL2_19111	PMN2A_RS08695	PMN2A_2176	hypothetical protein	hypothetical protein		Y		Y
1947	NATL2_19121	PMN2A_RS08700	PMN2A_2177	hypothetical protein	hypothetical protein		Y
1948					hypothetical protein	Y	Y
1949	NATL2_19131	PMN2A_RS08705	PMN2A_1093	hypothetical protein	Translation elongation factor P		Y
1950	NATL2_19141		PMN2A_1094		Translation elongation factor P	Y	Y
1951	NATL2_19151	PMN2A_RS08715	PMN2A_1095	hypothetical protein	hypothetical protein		Y
1952	NATL2_19161	PMN2A_RS08720	PMN2A_2178	hypothetical protein	hypothetical protein
1953	NATL2_19171	PMN2A_RS08725	PMN2A_2179	hypothetical protein	hypothetical protein
1954	NATL2_19181	PMN2A_RS08730	PMN2A_1096	hypothetical protein	hypothetical protein		Y
1955	NATL2_19191	PMN2A_RS08735	PMN2A_1097	hypothetical protein	FIG00942755: hypothetical protein		Y
1956					hypothetical protein
1957					hypothetical protein	Y	Y
1958	NATL2_19201	PMN2A_RS08750	PMN2A_1098	alanine racemase	Alanine racemase (EC 5.1.1.1)		Y
1959	NATL2_19211	PMN2A_RS08755	PMN2A_1099	HNH endonuclease	HNH endonuclease family protein	Y	Y
1960	NATL2_19221	PMN2A_RS08760	PMN2A_1100	peptide chain release factor 1	Peptide chain release factor 1		Y		Y
1961	NATL2_19231	PMN2A_RS08765	PMN2A_1101	50S ribosomal protein L31	LSU ribosomal protein L31p	Y	Y		Y
1962	NATL2_19241	PMN2A_RS08770	PMN2A_1102	30S ribosomal protein S9	SSU ribosomal protein S9p (S16e)	Y	Y		Y
1963	NATL2_19251	PMN2A_RS08775	PMN2A_1103	50S ribosomal protein L13	LSU ribosomal protein L13p (L13Ae)	Y	Y	Y	Y
1964	NATL2_19261	PMN2A_RS08780	PMN2A_1104	tRNA pseudouridine synthase A	tRNA pseudouridine synthase A (EC 4.2.1.70)	Y	Y
1965	NATL2_19271	PMN2A_RS08785	PMN2A_1105	50S ribosomal protein L17	LSU ribosomal protein L17p	Y
1966	NATL2_19281	PMN2A_RS08790	PMN2A_1106	DNA-directed RNA polymerase subunit alpha	DNA-directed RNA polymerase alpha subunit (EC 2.7.7.6)		Y
1967	NATL2_19291	PMN2A_RS08795	PMN2A_1107	30S ribosomal protein S11	SSU ribosomal protein S11p (S14e)	Y	Y
1968	NATL2_19301	PMN2A_RS08800	PMN2A_1108	30S ribosomal protein S13	SSU ribosomal protein S13p (S18e)	Y	Y
1969	NATL2_19311	PMN2A_RS08805	PMN2A_1110	adenylate kinase	Adenylate kinase (EC 2.7.4.3)		Y
1970	NATL2_19321	PMN2A_RS08810	PMN2A_1111	preprotein translocase subunit SecY	Preprotein translocase secY subunit (TC 3.A.5.1.1)		Y
1971	NATL2_19331	PMN2A_RS08815	PMN2A_1112	50S ribosomal protein L15	LSU ribosomal protein L15p (L27Ae)	Y	Y
1972	NATL2_19341	PMN2A_RS08820	PMN2A_1113	30S ribosomal protein S5	SSU ribosomal protein S5p (S2e)	Y	Y	Y
1973	NATL2_19351	PMN2A_RS08825	PMN2A_1114	50S ribosomal protein L18	LSU ribosomal protein L18p (L5e)		Y
1974	NATL2_19361	PMN2A_RS08830	PMN2A_1115	50S ribosomal protein L6	LSU ribosomal protein L6p (L9e)		Y
1975	NATL2_19371	PMN2A_RS08835	PMN2A_1116	30S ribosomal protein S8	SSU ribosomal protein S8p (S15Ae)	Y	Y
1976	NATL2_19381	PMN2A_RS08840	PMN2A_1117	50S ribosomal protein L5	LSU ribosomal protein L5p (L11e)	Y	Y
1977	NATL2_19391	PMN2A_RS08845	PMN2A_1118	50S ribosomal protein L24	LSU ribosomal protein L24p (L26e)		Y
1978	NATL2_19401	PMN2A_RS08850	PMN2A_1119	50S ribosomal protein L14	LSU ribosomal protein L14p (L23e)	Y	Y
1979	NATL2_19411	PMN2A_RS08855	PMN2A_1120	30S ribosomal protein S17	SSU ribosomal protein S17p (S11e)	Y	Y
1980	NATL2_19421		PMN2A_1121		LSU ribosomal protein L29p (L35e)	Y	Y
1981	NATL2_19431	PMN2A_RS08860	PMN2A_1122	50S ribosomal protein L16	LSU ribosomal protein L16p (L10e)	Y	Y	Y
1982	NATL2_19441	PMN2A_RS08865	PMN2A_1123	30S ribosomal protein S3	SSU ribosomal protein S3p (S3e)	Y	Y		Y
1983	NATL2_19451	PMN2A_RS08870	PMN2A_1124	50S ribosomal protein L22	LSU ribosomal protein L22p (L17e)	Y	Y
1984	NATL2_19461	PMN2A_RS08875	PMN2A_1125	30S ribosomal protein S19	SSU ribosomal protein S19p (S15e)	Y	Y
1985	NATL2_19471	PMN2A_RS08880	PMN2A_1126	50S ribosomal protein L2	LSU ribosomal protein L2p (L8e)	Y	Y	Y	Y
1986	NATL2_19481	PMN2A_RS08885	PMN2A_1127	50S ribosomal protein L23	LSU ribosomal protein L23p (L23Ae)	Y	Y		Y
1987	NATL2_19491	PMN2A_RS08890	PMN2A_1128	50S ribosomal protein L4	LSU ribosomal protein L4p (L1e)	Y	Y		Y
1988	NATL2_19501	PMN2A_RS08895	PMN2A_1129	50S ribosomal protein L3	LSU ribosomal protein L3p (L3e)	Y	Y	Y	Y
1989	NATL2_19511	PMN2A_RS08900	PMN2A_1130	NAD(P)H-quinone oxidoreductase subunit N	Putative subunit of NAD(P)H:quinone oxidoreductase
1990	NATL2_19521	PMN2A_RS08905	PMN2A_1131	hypothetical protein	Light dependent period modulator LdpA		Y
1991	NATL2_19531	PMN2A_RS08915	PMN2A_1132	haloacid dehalogenase	HAD superfamily hydrolase		Y
1992	NATL2_19541	PMN2A_RS08920	PMN2A_1133	protein RecA	RecA protein	Y	Y		Y
1993	NATL2_19551	PMN2A_RS08925	PMN2A_1134	hypothetical protein	FIG00940150: hypothetical protein		Y
1994	NATL2_19561	PMN2A_RS08930	PMN2A_1135	helicase	FIG00940883: hypothetical protein	Y	Y
1995					hypothetical protein		Y		Y
1996	NATL2_19571	PMN2A_RS08935	PMN2A_1136	arogenate dehydrogenase	Arogenate dehydrogenase (EC 1.3.1.43)	Y	Y
1997	NATL2_19581	PMN2A_RS08940	PMN2A_1137	phytoene dehydrogenase	Neurosporene desaturase (EC 1.-.-.-)	Y	Y
1998	NATL2_19591	PMN2A_RS08945	PMN2A_1138	kinase	Ribulosamine/erythrulosamine 3-kinase potentially involved in protein deglycation
1999	NATL2_19601	PMN2A_RS08950	PMN2A_1139	hypothetical protein	Hypothetical membrane protein, PMM1568 homolog	Y	Y	Y	Y
2000	NATL2_19611	PMN2A_RS08955	PMN2A_1140	peptidase	Metal-dependent protease of the PAD1/JAB1 superfamily	Y	Y
2001	NATL2_19621	PMN2A_RS08960	PMN2A_1141	molybdenum cofactor biosynthesis protein MoeB	Sulfur carrier protein adenylyltransferase ThiF	Y	Y
[truncated: 199 more rows]

## Sheet: Table S4B
RAST annotation gene number	Locus ID	RAST RegionID (Chromosome_start_stop)	RAST Annotation	Periodic in co-cultured, L:D cultures	Periodic in co-cultured, extended darkness cultures
2	MIT1002_0002	contig00001_998_213	FKBP-type peptidyl-prolyl cis-trans isomerase FkpA precursor (EC 5.2.1.8)	Y
7	MIT1002_0007	contig00001_3963_2851	hypothetical protein	Y
10	MIT1002_0010	contig00001_4467_6419	Glutathione-regulated potassium-efflux system ATP-binding protein	Y
11	MIT1002_0011	contig00001_6406_6909	hypothetical protein	Y
12	MIT1002_0012	contig00001_6930_7964	Hydrolase, alpha/beta fold family functionally coupled to Phosphoribulokinase	Y
16	MIT1002_0016	contig00001_9613_11238	Glucans biosynthesis protein G precursor	Y
24	MIT1002_0024	contig00001_18708_19763	Arylsulfatase (EC 3.1.6.1)	Y
32	MIT1002_0032	contig00001_26504_25878	General secretion pathway protein H	Y
46	MIT1002_0046	contig00001_44943_44038	Phosphoribulokinase (EC 2.7.1.19) homolog, function unknown	Y
59	MIT1002_0057	contig00001_56191_57810	amidotransferase-related protein	Y
63	MIT1002_0061	contig00001_60824_60531	hypothetical protein	Y
64	MIT1002_0062	contig00001_61676_61047	Nitrilotriacetate monooxygenase component B (EC 1.14.13.-)	Y
65	MIT1002_0063	contig00001_61818_61669	Zn-ribbon protein	Y
66	MIT1002_0064	contig00001_62047_62334	hypothetical protein	Y
68	MIT1002_0066	contig00001_64690_64953	hypothetical protein	Y
69	MIT1002_0067	contig00001_65446_65006	hypothetical protein	Y
70	MIT1002_0068	contig00001_66641_65697	hypothetical protein	Y
74	MIT1002_0072	contig00001_69342_68902	3-dehydroquinate dehydratase II (EC 4.2.1.10)	Y
98	MIT1002_0097	contig00001_100777_100595	hypothetical protein	Y
111	MIT1002_0111	contig00001_116918_118828	Biosynthetic arginine decarboxylase (EC 4.1.1.19)	Y
113	MIT1002_0113	contig00001_120320_121762	ADA regulatory protein	Y
116	MIT1002_0116	contig00001_124682_123261	GGDEF domain protein	Y
133	MIT1002_0133	contig00001_146238_145672	hypothetical protein	Y
134	MIT1002_0134	contig00001_146788_146261	Cytochrome B561	Y
138	MIT1002_0138	contig00001_148740_149174	hypothetical protein	Y
146	MIT1002_0146	contig00001_156190_157029	hypothetical protein	Y
147	MIT1002_0147	contig00001_157019_157540	hypothetical protein	Y
163	MIT1002_0163	contig00001_175125_174949	hypothetical protein	Y
179	MIT1002_0179	contig00001_195936_197423	Na+/H+ antiporter NhaC	Y
220	MIT1002_0220	contig00001_248282_247809	Zinc uptake regulation protein ZUR	Y
233	MIT1002_0233	contig00001_261075_262226	HflK protein	Y
236	MIT1002_0236	contig00001_265222_266301	Ferrochelatase, protoheme ferro-lyase (EC 4.99.1.1)	Y
237	MIT1002_0237	contig00001_266395_266796	hypothetical protein	Y
238	MIT1002_0238	contig00001_266939_267823	conserved hypothetical protein	Y
239	MIT1002_0239	contig00001_267975_269615	Acetolactate synthase large subunit (EC 2.2.1.6)	Y
240	MIT1002_0240	contig00001_269648_271078	Delta-1-pyrroline-5-carboxylate dehydrogenase (EC 1.5.1.12)	Y
243	MIT1002_0242	contig00001_271687_272439	3-demethylubiquinone-9 3-methyltransferase (EC 2.1.1.64)	Y
249	MIT1002_0248	contig00001_277347_276439	Homocysteine S-methyltransferase (EC 2.1.1.10)	Y
250	MIT1002_0249	contig00001_278547_277375	Transcriptional regulator FrcR for fructose utilization, ROK family	Y
252	MIT1002_0251	contig00001_280478_279903	Translation elongation factor P-related protein	Y
253	MIT1002_0252	contig00001_282266_280581	ATP-dependent DNA ligase (EC 6.5.1.1) LigC	Y
254	MIT1002_0253	contig00001_283282_282266	mRNA 3-end processing factor	Y
255	MIT1002_0254	contig00001_284405_283557	hypothetical protein	Y
257	MIT1002_0256	contig00001_286040_288673	FIG003033: Helicase domain protein	Y
258	MIT1002_0257	contig00001_288714_289418	FIG006285: hypothetical protein	Y
283	MIT1002_0282	contig00002_34613_35050	hypothetical protein	Y
298	MIT1002_0297	contig00002_51471_51596	hypothetical protein	Y
301	MIT1002_0300	contig00002_53374_54471	Chorismate synthase (EC 4.2.3.5)	Y
307	MIT1002_0305	contig00002_61535_60954	Superoxide dismutase [Fe] (EC 1.15.1.1)	Y
333	MIT1002_0330	contig00002_87635_89017	Multi antimicrobial extrusion protein (Na(+)/drug antiporter), MATE family of MDR efflux pumps	Y
334	MIT1002_0331	contig00002_89114_91129	Excinuclease ABC subunit B	Y
349	MIT1002_0346	contig00002_108004_106499	Proline/sodium symporter PutP (TC 2.A.21.2.1) @ Propionate/sodium symporter	Y
367	MIT1002_0364	contig00002_133821_134348	Phosphohistidine phosphatase SixA	Y
376	MIT1002_0374	contig00002_147346_147738	hypothetical protein	Y
377	MIT1002_0375	contig00002_147773_149029	Lysophospholipase (EC 3.1.1.5)	Y
378	MIT1002_0376	contig00002_152352_149236	RND multidrug efflux transporter; Acriflavin resistance protein	Y
379	MIT1002_0377	contig00002_153403_152345	Probable Co/Zn/Cd efflux system membrane fusion protein	Y
380	MIT1002_0378	contig00002_155343_153535	Lipid A export ATP-binding/permease protein MsbA	Y
388	MIT1002_0385	contig00002_159184_159813	hypothetical protein	Y
392	MIT1002_0389	contig00002_164614_163433	Chorismate mutase I (EC 5.4.99.5) / Prephenate dehydratase (EC 4.2.1.51)	Y
397	MIT1002_0394	contig00002_168615_169055	hypothetical protein	Y
400	MIT1002_0397	contig00002_171950_173347	Putative sensor-like histidine kinase YfhK	Y
403	MIT1002_0400	contig00002_175842_175357	FOG: GGDEF domain	Y
407	MIT1002_0405	contig00002_179270_179788	Crossover junction endodeoxyribonuclease RuvC (EC 3.1.22.4)	Y
417	MIT1002_0415	contig00002_188137_189174	Quinolinate synthetase (EC 2.5.1.72)	Y
435	MIT1002_0433	contig00002_208542_209156	Transcriptional regulator, TetR family	Y
439	MIT1002_0437	contig00002_216764_215616	Membrane fusion protein of RND family multidrug efflux pump	Y
444	MIT1002_0442	contig00002_221924_222304	hypothetical protein	Y
445	MIT1002_0443	contig00002_223719_222322	Asparaginyl-tRNA synthetase (EC 6.1.1.22)	Y
446	MIT1002_0444	contig00002_224045_224533	hypothetical protein	Y
447	MIT1002_0445	contig00002_225685_224717	Inner membrane protein YrbG, predicted calcium/sodium:proton antiporter	Y
456	MIT1002_0454	contig00002_235215_235985	Dethiobiotin synthetase (EC 6.3.3.3)	Y
457	MIT1002_0455	contig00002_236678_235956	Alpha-aspartyl dipeptidase Peptidase E (EC 3.4.13.21)	Y
458	MIT1002_0456	contig00002_236772_237248	Low molecular weight protein tyrosine phosphatase (EC 3.1.3.48)	Y
468	MIT1002_0466	contig00002_247093_245273	Lipid A export ATP-binding/permease protein MsbA	Y
474	MIT1002_0472	contig00003_2424_3329	hypothetical protein	Y
476	MIT1002_0474	contig00003_5675_6055	hypothetical protein	Y
478	MIT1002_0476	contig00003_7304_8407	Potassium efflux system KefA protein / Small-conductance mechanosensitive channel	Y
491	MIT1002_0489	contig00003_24463_24792	putative orphan protein	Y
511	MIT1002_0509	contig00003_45545_44448	3-isopropylmalate dehydrogenase (EC 1.1.1.85)	Y
514	MIT1002_0512	contig00003_49729_48437	Enolase (EC 4.2.1.11)	Y
515	MIT1002_0513	contig00003_51420_49789	CTP synthase (EC 6.3.4.2)	Y
533	MIT1002_0531	contig00003_71282_70260	UDP-glucose 4-epimerase (EC 5.1.3.2)	Y
539	MIT1002_0537	contig00003_77836_76004	Capsular polysaccharide export system periplasmic protein KpsD	Y
545	MIT1002_0544	contig00003_83373_83059	putative DNA uptake protein and related DNA-binding protein	Y
574	MIT1002_0572	contig00003_109441_110304	Phosphatidate cytidylyltransferase (EC 2.7.7.41)	Y
575	MIT1002_0573	contig00003_110304_111491	1-deoxy-D-xylulose 5-phosphate reductoisomerase (EC 1.1.1.267)	Y
580	MIT1002_0579	contig00003_116596_117366	Acyl-[acyl-carrier-protein]--UDP-N-acetylglucosamine O-acyltransferase (EC 2.3.1.129)	Y
583	MIT1002_0582	contig00003_119087_122551	DNA polymerase III alpha subunit (EC 2.7.7.7)	Y
590	MIT1002_0589	contig00003_129951_129796	hypothetical protein	Y
598	MIT1002_0597	contig00003_139004_137823	Flagellar protein FlgT	Y
616	MIT1002_0615	contig00004_4207_4863	FIG026291: Hypothetical periplasmic protein	Y
617	MIT1002_0616	contig00004_4924_5484	FIG002577: Putative lipoprotein precursor	Y
619	MIT1002_0618	contig00004_7846_6446	Sensor protein basS/pmrB (EC 2.7.3.-)	Y
620	MIT1002_0619	contig00004_8523_7843	response regulator in two-component regulatory system with PhoQ	Y
632	MIT1002_0631	contig00004_16557_15400	S-(hydroxymethyl)glutathione dehydrogenase (EC 1.1.1.284)	Y
634	MIT1002_0633	contig00004_17707_20256	Excinuclease ABC subunit A paralog of unknown function	Y
641	MIT1002_0640	contig00004_29728_28769	Transaldolase (EC 2.2.1.2)	Y
657	MIT1002_0656	contig00004_43046_40956	2,4-dienoyl-CoA reductase [NADPH] (EC 1.3.1.34)	Y
658	MIT1002_0657	contig00004_43827_43378	FIG003551: hypothetical protein	Y
659	MIT1002_0658	contig00004_44484_43948	Integral membrane protein YggT, involved in response to extracytoplasmic stress (osmotic shock)	Y
660	MIT1002_0659	contig00004_45326_44505	Pyrroline-5-carboxylate reductase (EC 1.5.1.2)	Y
666	MIT1002_0665	contig00004_49770_49204	UPF0301 protein YqgE	Y
671	MIT1002_0670	contig00004_54412_53615	Zn-dependent protease with chaperone function PA4632	Y
706	MIT1002_0703	contig00004_97751_98530	Peptidase, M23/M37 family	Y
718	MIT1002_0715	contig00004_109634_109116	hypothetical protein	Y
741	MIT1002_0738	contig00004_136923_137489	FIG001590: Putative conserved exported protein precursor	Y
756	MIT1002_0754	contig00005_8336_9685	Aspartokinase (EC 2.7.2.4)	Y
757	MIT1002_0755	contig00005_10331_9750	SOUL heme-binding protein	Y
777	MIT1002_0775	contig00005_32246_32614	FIG039061: hypothetical protein related to heme utilization	Y
796	MIT1002_0794	contig00005_49156_49788	Ubiquinol-cytochrome C reductase iron-sulfur subunit (EC 1.10.2.2)	Y
797	MIT1002_0795	contig00005_49790_51055	Ubiquinol--cytochrome c reductase, cytochrome B subunit (EC 1.10.2.2)	Y
798	MIT1002_0796	contig00005_51052_51786	ubiquinol cytochrome C oxidoreductase, cytochrome C1 subunit	Y
817	MIT1002_0814	contig00005_66174_66974	Uncharacterized ABC transporter, ATP-binding protein YrbF	Y
820	MIT1002_0817	contig00005_68349_69014	Uncharacterized ABC transporter, auxiliary component YrbC	Y
825	MIT1002_0822	contig00005_73884_72517	Outer membrane stress sensor protease DegQ, serine protease	Y
826	MIT1002_0823	contig00005_74401_73967	hypothetical protein	Y
831	MIT1002_0828	contig00005_78233_78559	hypothetical protein	Y
839	MIT1002_0836	contig00005_92234_92731	hypothetical protein	Y
841	MIT1002_0838	contig00005_94660_93515	S-adenosylmethionine synthetase (EC 2.5.1.6)	Y
843	MIT1002_0840	contig00005_97098_98108	D-erythrose-4-phosphate dehydrogenase (EC 1.2.1.72)	Y
875	MIT1002_0869	contig00005_131718_132254	Conserved domain protein	Y
884	MIT1002_0878	contig00006_8952_9827	2-hydroxy-3-oxopropionate reductase (EC 1.1.1.60)	Y
889	MIT1002_0883	contig00006_16941_15415	FIG001881: hydrolase of alkaline phosphatase superfamily	Y
892	MIT1002_0886	contig00006_18501_19376	NADPH dependent preQ0 reductase	Y
901	MIT1002_0895	contig00006_26987_27829	hypothetical protein	Y
903	MIT1002_0897	contig00006_29672_30226	hypothetical protein	Y
905	MIT1002_0899	contig00006_31430_31672	putative signal transduction protein with EFhand domain	Y
907	MIT1002_0901	contig00006_33192_32191	hypothetical protein	Y
926	MIT1002_0921	contig00006_57470_59350	Protein kinase	Y
931	MIT1002_0926	contig00006_62772_63503	protein of unknown function DUF541	Y
933	MIT1002_0928	contig00006_63974_64264	hypothetical protein	Y
938	MIT1002_0933	contig00006_70008_72617	Membrane alanine aminopeptidase N (EC 3.4.11.2)	Y
950	MIT1002_0945	contig00006_93488_92970	3-hydroxydecanoyl-[acyl-carrier-protein] dehydratase (EC 4.2.1.60)	Y
953	MIT1002_0948	contig00006_95465_93990	Cryptochrome	Y
954	MIT1002_0949	contig00006_97088_95634	Cryptochrome	Y
955	MIT1002_0950	contig00006_97053_98477	Deoxyribodipyrimidine photolyase (EC 4.1.99.3)	Y
956	MIT1002_0951	contig00006_98481_100019	FIG004436: Protein related to deoxyribodipyrimidine photolyase	Y
957	MIT1002_0952	contig00006_100074_100196	hypothetical protein	Y
958	MIT1002_0953	contig00006_100322_101698	Multi antimicrobial extrusion protein (Na(+)/drug antiporter), MATE family of MDR efflux pumps	Y
996	MIT1002_0991	contig00007_8268_7159	Rossmann fold nucleotide-binding protein Smf possibly involved in DNA uptake	Y
1001	MIT1002_0996	contig00007_12453_13832	Trk system potassium uptake protein TrkA	Y
1010	MIT1002_1004	contig00007_23034_23495	Periplasmic/membrane protein associated with DUF414	Y
1015	MIT1002_1009	contig00007_27552_27878	hypothetical protein	Y
1018	MIT1002_1012	contig00007_31677_31564	hypothetical protein	Y
1019	MIT1002_1013	contig00007_32793_31693	DNA polymerase III beta subunit (EC 2.7.7.7)	Y
1020	MIT1002_1014	contig00007_34418_32826	Chromosomal replication initiator protein DnaA	Y
1027	MIT1002_1021	contig00007_39555_39992	Flavoprotein MioC	Y
1045	MIT1002_1040	contig00007_56944_57282	putative methylated-DNA binding protein	Y
1062	MIT1002_1056	contig00007_77691_78851	Type I restriction-modification system, specificity subunit S (EC 3.1.21.3)	Y
1074	MIT1002_1068	contig00007_92371_92490	hypothetical protein	Y
1079	MIT1002_1073	contig00007_97957_97094	Protein YicC	Y
1088	MIT1002_1082	contig00007_104261_103401	hypothetical protein	Y
1090	MIT1002_1084	contig00007_105126_105434	hypothetical protein	Y
1091	MIT1002_1085	contig00007_106975_105608	Ubiquinone biosynthesis monooxygenase UbiB	Y
1124	MIT1002_1120	contig00008_23260_22487	hypothetical protein	Y
1125	MIT1002_1121	contig00008_25958_23481	hypothetical protein	Y
1132	MIT1002_1128	contig00008_33194_34174	Phenylalanyl-tRNA synthetase alpha chain (EC 6.1.1.20)	Y
1160	MIT1002_1156	contig00008_64069_65223	permease of the major facilitator superfamily	Y
1179	MIT1002_1174	contig00008_90879_88561	3-phytase (EC 3.1.3.8)	Y
1180	MIT1002_1175	contig00008_93729_91024	TonB-dependent receptor	Y
1184	MIT1002_1180	contig00008_98214_102209	ATP-dependent helicase HrpA	Y
1188	MIT1002_1184	contig00008_104863_105840	Quinone oxidoreductase (EC 1.6.5.5)	Y
1209	MIT1002_1205	contig00009_18813_21632	Isoleucyl-tRNA synthetase (EC 6.1.1.5)	Y
1211	MIT1002_1207	contig00009_22188_22655	FKBP-type peptidyl-prolyl cis-trans isomerase slpA (EC 5.2.1.8)	Y
1239	MIT1002_1232	contig00009_44673_46469	Translation elongation factor LepA	Y
1242	MIT1002_1235	contig00009_48044_48988	GTP-binding protein Era	Y
1243	MIT1002_1236	contig00009_49215_49853	Pyridoxamine 5'-phosphate oxidase (EC 1.4.3.5)	Y
1244	MIT1002_1237	contig00009_49969_50790	Putative deoxyribonuclease YjjV	Y
1247	MIT1002_1240	contig00009_55323_52798	FIG00951782: hypothetical protein	Y
1261	MIT1002_1254	contig00009_70344_68464	1-deoxy-D-xylulose 5-phosphate synthase (EC 2.2.1.7)	Y
1266	MIT1002_1259	contig00009_74983_73727	Cyclopropane-fatty-acyl-phospholipid synthase (EC 2.1.1.79), plant type	Y
1267	MIT1002_1260	contig00009_75729_74986	Hypothetical protein COG3496	Y
1268	MIT1002_1261	contig00009_76991_75726	COG2907: Amine oxidase, flavin-containing	Y
1269	MIT1002_1262	contig00009_77721_77002	Oxidoreductase, short-chain dehydrogenase/reductase family (EC 1.1.1.-)	Y
1270	MIT1002_1263	contig00009_78173_77718	FIG002994: Putative transcriptional regulator	Y
1271	MIT1002_1264	contig00009_78430_79005	Uncharacterized protein, similar to the N-terminal domain of Lon protease	Y
1272	MIT1002_1265	contig00009_79124_79735	RNA polymerase sigma-70 factor	Y
1273	MIT1002_1266	contig00009_79728_80471	FIG111991: hypothetical protein	Y
1283	MIT1002_1276	contig00009_95401_92588	Tetratricopeptide TPR_2	Y
1286	MIT1002_1279	contig00009_97889_98692	CDP-diacylglycerol--serine O-phosphatidyltransferase (EC 2.7.8.8)	Y
1297	MIT1002_1289	contig00010_11996_12997	Response regulator receiver:Metal-dependent phosphohydrolase, HD subdomain	Y
1309	MIT1002_1301	contig00010_25063_26748	Response regulator with TPR repeat	Y
1312	MIT1002_1304	contig00010_31665_32228	Alkyl hydroperoxide reductase protein C (EC 1.6.4.-)	Y
1313	MIT1002_1305	contig00010_32410_33999	Alkyl hydroperoxide reductase protein F (EC 1.6.4.-)	Y
1318	MIT1002_1309	contig00010_39361_38783	2-octaprenyl-3-methyl-6-methoxy-1,4-benzoquinol hydroxylase (EC 1.14.13.-)	Y
1340	MIT1002_1329	contig00010_61750_61274	Putative regulatory protein associated with the ectoine operon	Y
1341	MIT1002_1330	contig00010_63751_61781	High-affinity choline uptake protein BetT	Y
1345	MIT1002_1334	contig00010_69836_70549	hypothetical protein	Y
1372	MIT1002_1362	contig00011_7987_6581	Mannose-6-phosphate isomerase (EC 5.3.1.8) / Mannose-1-phosphate guanylyltransferase (GDP) (EC 2.7.7.22)	Y
1401	MIT1002_1391	contig00011_33959_34240	hypothetical protein	Y
1402	MIT1002_1392	contig00011_34342_34905	Cytochrome b561 family protein	Y
1408	MIT1002_1398	contig00011_38870_40288	Leucine aminopeptidase-related protein	Y
1412	MIT1002_1402	contig00011_45350_46723	Cytochrome d ubiquinol oxidase subunit I (EC 1.10.3.-)	Y
1413	MIT1002_1403	contig00011_46735_47742	Cytochrome d ubiquinol oxidase subunit II (EC 1.10.3.-)	Y
1424	MIT1002_1414	contig00011_58289_56253	Oligopeptidase A (EC 3.4.24.70)	Y
1449	MIT1002_1439	contig00011_91983_90655	ATP-dependent hsl protease ATP-binding subunit HslU	Y
1458	MIT1002_1447	contig00012_3470_2271	2-octaprenyl-3-methyl-6-methoxy-1,4-benzoquinol hydroxylase (EC 1.14.13.-)	Y
1461	MIT1002_1450	contig00012_6317_6793	FIG000233: metal-dependent hydrolase	Y
1493	MIT1002_1482	contig00012_51700_50513	Alcohol dehydrogenase (EC 1.1.1.1)	Y
1496	MIT1002_1485	contig00012_55479_55988	Non-specific DNA-binding protein Dps / Iron-binding ferritin-like antioxidant protein / Ferroxidase (EC 1.16.3.1)	Y
1505	MIT1002_1494	contig00012_64053_63250	Methylglyoxal reductase, acetol producing (EC 1.1.1.-) / 2,5-diketo-D-gluconic acid reductase B (EC 1.1.1.274)	Y
1509	MIT1002_1498	contig00012_67508_66888	FIG137268: Possible translation factor Sua5/YciO/YrdC/YwlC family	Y
1510	MIT1002_1499	contig00012_67716_67591	hypothetical protein	Y
1520	MIT1002_1509	contig00012_77433_77702	Propeptide, PepSY amd peptidase M4	Y
1523	MIT1002_1512	contig00012_81025_79985	transport protein	Y
1524	MIT1002_1513	contig00012_81099_81467	Dihydroneopterin triphosphate epimerase	Y
1525	MIT1002_1514	contig00012_81491_82387	Cell division inhibitor	Y
1526	MIT1002_1515	contig00012_85238_82716	ABC-type transport system, permease component	Y
1527	MIT1002_1516	contig00012_85937_85239	ABC transporter, ATP-binding protein	Y
1528	MIT1002_1517	contig00012_85954_86610	Arylesterase( EC:3.1.1.2 )	Y
1545	MIT1002_1533	contig00013_12609_12181	hypothetical protein	Y
1560	MIT1002_1547	contig00013_27467_26808	hypothetical protein	Y
1562	MIT1002_1549	contig00013_29584_27920	Membrane-bound lytic murein transglycosylase D precursor (EC 3.2.1.-)	Y
1564	MIT1002_1551	contig00013_30525_31382	FIG005121: SAM-dependent methyltransferase (EC 2.1.1.-)	Y
1565	MIT1002_1552	contig00013_32408_31569	Potassium efflux system KefA protein / Small-conductance mechanosensitive channel	Y
1590	MIT1002_1576	contig00013_57019_55517	Catalase (EC 1.11.1.6)	Y
1593	MIT1002_1580	contig00013_61204_60098	NADH-flavin oxidoreductase/NADH oxidase( EC:1.6.99.1 )	Y
1633	MIT1002_1619	contig00014_19004_20011	transcriptional regulator, LacI family	Y
1634	MIT1002_1620	contig00014_21080_20190	beta-lactamase-like	Y
1637	MIT1002_1623	contig00014_22971_23177	hypothetical protein	Y
1640	MIT1002_1626	contig00014_26220_24988	Na(+)-translocating NADH-quinone reductase subunit F (EC 1.6.5.-)	Y
1646	MIT1002_1632	contig00014_32487_31309	short-chain alcohol dehydrogenase	Y
1652	MIT1002_1638	contig00014_38791_38108	ThiJ/PfpI family protein	Y
1660	MIT1002_1646	contig00014_48799_49305	Sensory subunit of low CO2-induced protein complex, putative	Y
1677	MIT1002_1664	contig00014_70189_69137	Tas protein	Y
1709	MIT1002_1695	contig00015_24251_22299	TonB-dependent receptor	Y
1717	MIT1002_1703	contig00015_33849_32665	putative MR-MLE-family protein	Y
1725	MIT1002_1711	contig00015_45619_43787	RNA polymerase sigma factor RpoD	Y
1732	MIT1002_1719	contig00015_52609_52028	Acyl-phosphate:glycerol-3-phosphate O-acyltransferase PlsY	Y
1764	MIT1002_1749	contig00016_1484_621	hypothetical protein	Y
1768	MIT1002_1753	contig00016_4738_7569	Excinuclease ABC subunit A	Y
1769	MIT1002_1754	contig00016_7773_7940	hypothetical protein	Y
1780	MIT1002_1764	contig00016_15897_14920	Fructose-1,6-bisphosphatase, type I (EC 3.1.3.11)	Y
1788	MIT1002_1772	contig00016_21863_22870	Glycosyltransferase (EC 2.4.1.-)	Y
1791	MIT1002_1775	contig00016_24426_25235	Diaminopimelate epimerase (EC 5.1.1.7)	Y
1792	MIT1002_1776	contig00016_25232_25927	Protein of unknown function DUF484	Y
1794	MIT1002_1778	contig00016_26874_27614	2-haloalkanoic acid dehalogenase (EC 3.8.1.2)	Y
1796	MIT1002_1780	contig00016_30096_29284	Serine acetyltransferase (EC 2.3.1.30)	Y
1797	MIT1002_1781	contig00016_30560_32731	ATP-dependent DNA helicase UvrD/PcrA	Y
1803	MIT1002_1787	contig00016_40007_39339	Glutathione S-transferase (EC 2.5.1.18)	Y
1806	MIT1002_1790	contig00016_43498_44112	GTP cyclohydrolase II (EC 3.5.4.25)	Y
1815	MIT1002_1799	contig00016_56397_53299	RND efflux system, inner membrane transporter CmeB	Y
1816	MIT1002_1800	contig00016_57564_56419	RND efflux system, membrane fusion protein CmeA	Y
1852	MIT1002_1835	contig00017_4526_4993	hypothetical protein	Y
1860	MIT1002_1842	contig00017_12680_11028	Choline dehydrogenase (EC 1.1.99.1)	Y
1861	MIT1002_1843	contig00017_14165_12699	Betaine aldehyde dehydrogenase (EC 1.2.1.8)	Y
1876	MIT1002_1858	contig00017_27821_28450	Uracil phosphoribosyltransferase (EC 2.4.2.9)	Y
1884	MIT1002_1866	contig00017_43368_41119	Acyl-CoA dehydrogenase, short-chain specific (EC 1.3.99.2)	Y
1886	MIT1002_1868	contig00017_44439_44696	hypothetical protein	Y
1891	MIT1002_1873	contig00017_49847_50752	hypothetical protein	Y
1907	MIT1002_1889	contig00017_68620_68417	hypothetical protein	Y
1924	MIT1002_1906	contig00018_8169_7906	hypothetical protein	Y
1927	MIT1002_1909	contig00018_10971_9796	Saccharopine dehydrogenase	Y
1940	MIT1002_1922	contig00018_22667_23074	FIG00968909: hypothetical protein	Y
1965	MIT1002_1946	contig00018_45902_45243	FIG001196: putative membrane protein	Y
1966	MIT1002_1947	contig00018_47007_46000	Putative sulfite oxidase subunit YedY	Y
1970	MIT1002_1951	contig00018_50674_51468	Putative cytochrome c oxidase, subunit I	Y
1982	MIT1002_1963	contig00018_65931_67937	Methyl-accepting chemotaxis protein I (serine chemoreceptor protein)	Y
1987	MIT1002_1968	contig00018_71962_70313	Electron transfer flavoprotein-ubiquinone oxidoreductase (EC 1.5.5.1)	Y
2012	MIT1002_1993	contig00019_17910_15136	TPR domain protein	Y
2013	MIT1002_1994	contig00019_18216_20006	Cold-shock DEAD-box protein A	Y
2032	MIT1002_2013	contig00019_45011_42693	FIG001592: Phosphocarrier protein kinase/phosphorylase, nitrogen regulation associated	Y
2033	MIT1002_2014	contig00019_45596_45108	Adenosine (5')-pentaphospho-(5'')-adenosine pyrophosphohydrolase (EC 3.6.1.-)	Y
2036	MIT1002_2017	contig00019_49134_47629	Adenylate cyclase (EC 4.6.1.1)	Y
2043	MIT1002_2024	contig00019_62290_58493	Proline dehydrogenase (EC 1.5.99.8) (Proline oxidase) / Delta-1-pyrroline-5-carboxylate dehydrogenase (EC 1.5.1.12)	Y
2055	MIT1002_2036	contig00019_72220_72104	Lipoprotein NlpD	Y
2057	MIT1002_2037	contig00019_73026_74021	RNA polymerase sigma factor RpoS	Y
2079	MIT1002_2059	contig00020_8712_8527	hypothetical protein	Y
2103	MIT1002_2083	contig00020_30270_27796	FIG01036808: hypothetical protein	Y
2104	MIT1002_2084	contig00020_30718_32283	Ferredoxin reductase	Y
2105	MIT1002_2085	contig00020_33196_32393	hypothetical protein	Y
2107	MIT1002_2087	contig00020_36032_33525	Cytochrome c oxidase polypeptide I (EC 1.9.3.1) / Cytochrome c oxidase polypeptide III (EC 1.9.3.1)	Y
2108	MIT1002_2088	contig00020_36727_36029	Cytochrome c oxidase polypeptide II (EC 1.9.3.1)	Y
2110	MIT1002_2090	contig00020_37691_37245	hypothetical protein	Y
2114	MIT1002_2094	contig00020_42851_42729	hypothetical protein	Y
2143	MIT1002_2122	contig00020_72007_74568	sensory box histidine kinase/response regulator	Y
2144	MIT1002_2123	contig00020_74584_77526	two-component hybrid sensor and regulator	Y
2168	MIT1002_2148	contig00021_25703_24522	Probable Co/Zn/Cd efflux system membrane fusion protein	Y
2169	MIT1002_2149	contig00021_26986_25706	Heavy metal RND efflux outer membrane protein, CzcC family	Y
2195	MIT1002_2175	contig00021_52031_50103	Flavodoxin reductases (ferredoxin-NADPH reductases) family 1	Y
2198	MIT1002_2179	contig00021_53768_53337	hypothetical protein	Y
2215	MIT1002_2197	contig00021_69293_69415	hypothetical protein	Y
2216	MIT1002_2198	contig00021_69741_70424	Copper-sensing two-component system response regulator CusR	Y
2245	MIT1002_2228	contig00022_25665_28109	diguanylate cyclase/phosphodiesterase (GGDEF & EAL domains) with PAS/PAC sensor(s)		Y
2252	MIT1002_2235	contig00022_32991_33848	4-hydroxybenzoate polyprenyltransferase (EC 2.5.1.-)	Y	Y
2260	MIT1002_2243	contig00022_43135_44904	putative choline-glycine betaine transporter	Y
2282	MIT1002_2264	contig00022_68755_67583	Homolog of E. coli HemX protein	Y
2283	MIT1002_2265	contig00022_69487_68756	Uroporphyrinogen-III synthase (EC 4.2.1.75)	Y
2287	MIT1002_2269	contig00023_519_1118	Conserved domain protein	Y
2292	MIT1002_2274	contig00023_6046_4610	Pyruvate kinase (EC 2.7.1.40)	Y
2306	MIT1002_2287	contig00023_24085_24513	Peptide methionine sulfoxide reductase MsrB (EC 1.8.4.12)	Y
2307	MIT1002_2288	contig00023_25567_24686	hypothetical protein	Y
2308	MIT1002_2289	contig00023_25763_27208	NADPH-dependent glyceraldehyde-3-phosphate dehydrogenase (EC 1.2.1.13)	Y
2314	MIT1002_2294	contig00023_31217_34102	hypothetical protein	Y
2317	MIT1002_2297	contig00023_34818_34642	protein of unknown function DUF1328	Y
2319	MIT1002_2299	contig00023_36913_36335	hypothetical protein	Y
2320	MIT1002_2300	contig00023_37195_36938	hypothetical protein	Y
2321	MIT1002_2301	contig00023_37787_37248	hypothetical protein	Y
2322	MIT1002_2302	contig00023_38121_37792	hypothetical protein	Y
2323	MIT1002_2303	contig00023_40436_38352	Signal transduction histidine kinase	Y
2324	MIT1002_2304	contig00023_40977_40525	response regulator receiver protein	Y
2325	MIT1002_2305	contig00023_42481_40967	Phytochrome, two-component sensor histidine kinase (EC 2.7.3.-); cyanobacterial phytochrome 1	Y
2327	MIT1002_2307	contig00023_44058_42727	Response regulator of zinc sigma-54-dependent two-component system	Y
2329	MIT1002_2308	contig00023_44602_45207	Exopolysaccharide synthesis, ExoD	Y
2332	MIT1002_2311	contig00023_46767_47042	transcriptional regulator, ArsR family protein	Y
2333	MIT1002_2312	contig00023_47888_47139	hypothetical protein	Y
2338	MIT1002_2317	contig00023_50508_50741	hypothetical protein	Y
2339	MIT1002_2318	contig00023_50810_52198	Metallo-beta-lactamase family protein, RNA-specific	Y
2352	MIT1002_2331	contig00023_72024_71857	DNA-3-methyladenine glycosylase II (EC 3.2.2.21)	Y
2352	MIT1002_2352	contig00023_72024_71857	DNA-3-methyladenine glycosylase II (EC 3.2.2.21)	Y
2353	MIT1002_2333	contig00023_72271_72053	hypothetical protein	Y
2355	MIT1002_2335	contig00024_3374_2487	Transcriptional activator MetR	Y
2376	MIT1002_2355	contig00024_29288_28167	Psp operon transcriptional activator	Y
2380	MIT1002_2359	contig00024_31110_30949	hypothetical protein	Y
2397	MIT1002_2377	contig00024_52938_53699	TonB system biopolymer transport component; Chromosome segregation ATPase	Y
2398	MIT1002_2378	contig00024_53706_55064	MotA/TolQ/ExbB proton channel family protein	Y
2399	MIT1002_2379	contig00024_55066_55590	MotA/TolQ/ExbB proton channel family protein	Y
2400	MIT1002_2380	contig00024_55602_56000	Biopolymer transport protein ExbD/TolR	Y
2402	MIT1002_2382	contig00024_56616_57881	TPR domain protein, putative component of TonB system	Y
2422	MIT1002_2404	contig00025_6052_5246	EAL domain protein	Y
2426	MIT1002_2408	contig00025_9689_9982	hypothetical protein	Y
2428	MIT1002_2410	contig00025_11078_11917	hydrolase, alpha/beta fold family	Y
2475	MIT1002_2457	contig00025_65207_63144	5-methylaminomethyl-2-thiouridine-forming enzyme mnmC	Y
2479	MIT1002_2461	contig00025_68568_69782	3-oxoacyl-[acyl-carrier-protein] synthase, KASI (EC 2.3.1.41)	Y
2481	MIT1002_2465	contig00026_2343_988	NADP-specific glutamate dehydrogenase (EC 1.4.1.4)	Y
2482	MIT1002_2466	contig00026_3979_2351	Methylglyoxal synthase (EC 4.2.3.3)	Y
2483	MIT1002_2467	contig00026_4226_4660	hypothetical protein	Y
2484	MIT1002_2468	contig00026_4681_5385	20-beta-hydroxysteroid dehydrogenase	Y
2487	MIT1002_2471	contig00026_7642_8688	Hypothetical protein PA2244 (similar to DNA topoisomerase IB, but possibly involved in glycosyl-transfer)	Y
2489	MIT1002_2473	contig00026_10586_11695	Glutamate 5-kinase (EC 2.7.2.11)	Y
2490	MIT1002_2474	contig00026_11692_12939	Gamma-glutamyl phosphate reductase (EC 1.2.1.41)	Y
2495	MIT1002_2479	contig00026_17193_17486	protein of unknown function DUF1244	Y
2528	MIT1002_2512	contig00026_39797_39324	Cytidine deaminase (EC 3.5.4.5)	Y
2533	MIT1002_2517	contig00026_47030_48607	Cell division protein ZipA	Y
2534	MIT1002_2518	contig00026_48899_50935	DNA ligase (EC 6.5.1.2)	Y
2536	MIT1002_2520	contig00026_51687_51160	FIG00950806: hypothetical protein	Y
2537	MIT1002_2521	contig00026_51649_54492	Predicted hydrolase of the metallo-beta-lactamase superfamily, clustered with KDO2-Lipid A biosynthesis genes	Y
2542	MIT1002_2526	contig00026_58600_59259	Short-chain dehydrogenase/reductase SDR	Y
2548	MIT1002_2532	contig00026_64236_65201	Glutathione S-transferase, omega (EC 2.5.1.18)	Y
2549	MIT1002_2533	contig00026_65286_66149	Pirin-related protein	Y
2552	MIT1002_2536	contig00027_615_64	hypothetical protein	Y
2553	MIT1002_2537	contig00027_1694_633	hypothetical protein	Y
2554	MIT1002_2538	contig00027_1947_2522	hypothetical protein	Y
2556	MIT1002_2540	contig00027_3527_5512	Adenylate cyclase (EC 4.6.1.1)	Y
2561	MIT1002_2545	contig00027_12539_11991	Lactoylglutathione lyase (EC 4.4.1.5)	Y
2563	MIT1002_2547	contig00027_13603_14112	Periplasmic aromatic aldehyde oxidoreductase, iron-sulfur subunit YagT	Y
2564	MIT1002_2548	contig00027_14220_15137	Periplasmic aromatic aldehyde oxidoreductase, FAD binding subunit YagS	Y
2565	MIT1002_2549	contig00027_15124_17337	Periplasmic aromatic aldehyde oxidoreductase, molybdenum binding subunit YagR	Y
2574	MIT1002_2558	contig00027_25530_26483	Ribonuclease BN (EC 3.1.-.-)	Y
2598	MIT1002_2582	contig00027_54504_51850	Phytochrome, two-component sensor histidine kinase (EC 2.7.3.-)	Y
2599	MIT1002_2583	contig00027_55889_54693	PQQ-dependent oxidoreductase, gdhB family	Y
2613	MIT1002_2597	contig00028_3760_4971	FIG137776: Glycosyltransferase	Y
2623	MIT1002_2607	contig00028_15608_16516	HPr kinase	Y
2631	MIT1002_2615	contig00028_26731_28209	Alkaline phosphatase (EC 3.1.3.1)	Y
2633	MIT1002_2617	contig00028_30625_29261	AttH component of AttEFGH ABC transport system	Y
2634	MIT1002_2618	contig00028_33480_30622	AttF component of AttEFGH ABC transport system / AttG component of AttEFGH ABC transport system	Y
2636	MIT1002_2620	contig00028_34352_33630	AttE component of AttEFGH ABC transport system	Y
2638	MIT1002_2622	contig00028_35977_35438	hypothetical protein	Y
2659	MIT1002_2643	contig00028_55711_56196	Iron-sulfur cluster regulator IscR	Y
2660	MIT1002_2644	contig00028_56215_57381	Cysteine desulfurase (EC 2.8.1.7)	Y
2661	MIT1002_2645	contig00028_57775_59211	Iron-sulfur cluster assembly protein SufB	Y
2662	MIT1002_2646	contig00028_59245_59976	Iron-sulfur cluster assembly ATPase protein SufC	Y
2664	MIT1002_2648	contig00028_61226_62443	Cysteine desulfurase (EC 2.8.1.7), SufS subfamily	Y
2705	MIT1002_2688	contig00029_38686_39687	UDP-N-acetylglucosamine 4,6-dehydratase (EC 4.2.1.-)	Y
2706	MIT1002_2689	contig00029_39684_40880	Bacillosamine/Legionaminic acid biosynthesis aminotransferase PglE; 4-keto-6-deoxy-N-Acetyl-D-hexosaminyl-(Lipid carrier) aminotransferase	Y
2749	MIT1002_2732	contig00030_27507_27911	putative phage shock protein E	Y
2751	MIT1002_2734	contig00030_28446_29051	Acetyltransferase, GNAT family	Y
2756	MIT1002_2738	contig00030_32462_33787	Peptidase, M23/M37 family	Y
2761	MIT1002_2744	contig00030_39947_41068	xenobiotic reductase B	Y
2771	MIT1002_2754	contig00030_50696_49323	Fumarate hydratase class II (EC 4.2.1.2)	Y
2772	MIT1002_2755	contig00030_51188_50850	hypothetical protein	Y
2773	MIT1002_2756	contig00030_51379_51828	Azurin	Y
2774	MIT1002_2757	contig00030_51905_53140	Predicted manganese transporter, 11 TMS	Y
2778	MIT1002_2761	contig00030_56316_56507	hypothetical protein	Y
2801	MIT1002_2786	contig00031_21391_22401	Alcohol dehydrogenase (EC 1.1.1.1)	Y
2806	MIT1002_2790	contig00031_28209_27049	transport protein	Y
2808	MIT1002_2791	contig00031_28868_29956	Glucose-fructose oxidoreductase	Y
2809	MIT1002_2792	contig00031_31114_30041	hypothetical protein	Y
2821	MIT1002_2804	contig00031_43274_43393	hypothetical protein	Y
2822	MIT1002_2805	contig00031_43648_44280	Cobalt-zinc-cadmium resistance protein	Y
2823	MIT1002_2806	contig00031_44484_45293	PROBABLE INTEGRAL MEMBRANE PROTEIN	Y
2825	MIT1002_2808	contig00031_46477_47772	Mobile element protein	Y
2839	MIT1002_2823	contig00032_5818_6168	hypothetical protein	Y
2843	MIT1002_2827	contig00032_9501_7870	Ferredoxin-dependent glutamate synthase (EC 1.4.7.1)	Y
2848	MIT1002_2832	contig00032_13324_14757	Cytochrome c oxidase subunit CcoN (EC 1.9.3.1)	Y
2869	MIT1002_2852	contig00032_33688_31871	Excinuclease ABC subunit C	Y
2873	MIT1002_2856	contig00032_37834_37082	Conserved domain protein	Y
2877	MIT1002_2859	contig00032_42358_41909	Membrane protein, distant similarity to thiosulphate:quinone oxidoreductase DoxD	Y
2885	MIT1002_2867	contig00032_47998_48435	hypothetical protein	Y
2888	MIT1002_2870	contig00033_1380_205	Putative aminotransferase	Y
2890	MIT1002_2872	contig00033_4215_2383	GTP-binding protein TypA/BipA	Y
2897	MIT1002_2879	contig00033_10972_11697	1-acyl-sn-glycerol-3-phosphate acyltransferase (EC 2.3.1.51)	Y
2910	MIT1002_2892	contig00033_26559_28634	Outer membrane receptor proteins, mostly Fe transport	Y
2966	MIT1002_2949	contig00034_35196_36077	protein of unknown function, Spy-related	Y
2975	MIT1002_2958	contig00034_42188_43099	Ornithine carbamoyltransferase (EC 2.1.3.3)	Y
2979	MIT1002_2962	contig00034_47378_47250	hypothetical protein	Y
2982	MIT1002_2964	contig00034_48642_48385	FIG00952173: hypothetical protein	Y
2995	MIT1002_2977	contig00035_10741_9467	Na+/H+ antiporter NhaA type	Y
2999	MIT1002_2981	contig00035_13582_14055	Non-specific DNA-binding protein Dps / Iron-binding ferritin-like antioxidant protein / Ferroxidase (EC 1.16.3.1)	Y
3008	MIT1002_2990	contig00035_23894_25300	Aldehyde dehydrogenase (EC 1.2.1.3)	Y
3019	MIT1002_3001	contig00035_36552_37628	Alanine racemase (EC 5.1.1.1)	Y
3022	MIT1002_3004	contig00035_39313_39002	hypothetical protein	Y
3025	MIT1002_3007	contig00035_40440_41558	hypothetical protein	Y
3026	MIT1002_3008	contig00035_41578_42375	probable ABC transporter, periplasmic substrate-binding	Y
3027	MIT1002_3009	contig00035_42759_43955	FIG01200038: hypothetical protein	Y
3035	MIT1002_3017	contig00035_49104_48670	TonB family protein	Y
3058	MIT1002_3041	contig00036_27638_26595	Rod shape-determining protein MreB	Y
3105	MIT1002_3090	contig00037_33576_32377	Polysaccharide deacetylase family protein	Y
3118	MIT1002_3103	contig00037_49009_46661	Transcription accessory protein (S1 RNA-binding domain)	Y
3121	MIT1002_3106	contig00037_49866_50117	hypothetical protein	Y
3156	MIT1002_3143	contig00038_43960_41264	FIG01125695: hypothetical protein	Y
3167	MIT1002_3156	contig00039_7850_9181	Xaa-Pro dipeptidase PepQ (EC 3.4.13.9)	Y
3168	MIT1002_3157	contig00039_9462_10178	ZIP zinc transporter family protein	Y
3225	MIT1002_3212	contig00040_25175_26992	Sodium/hydrogen exchanger family protein	Y
3241	MIT1002_3228	contig00040_40583_37866	Aconitate hydratase (EC 4.2.1.3) @ 2-methylisocitrate dehydratase (EC 4.2.1.99)	Y
3260	MIT1002_3247	contig00041_12731_13366	glutathione S-transferase-like protein	Y
3280	MIT1002_3267	contig00041_35141_35254	hypothetical protein	Y
3287	MIT1002_3273	contig00041_41879_40575	predicted membrane protein	Y
3293	MIT1002_3280	contig00042_5996_7027	Transcriptional regulator of maltose utilization, LacI family	Y
3300	MIT1002_3287	contig00042_17648_16788	hypothetical protein	Y
3315	MIT1002_3301	contig00042_42371_42793	hypothetical protein	Y
3326	MIT1002_3312	contig00043_10027_10974	conserved protein of unknown function	Y
3328	MIT1002_3314	contig00043_11820_13742	Chaperone protein HtpG	Y
3336	MIT1002_3322	contig00043_22980_23825	putative transporter (formate/nitrite transporter family) protein	Y
3337	MIT1002_3323	contig00043_23917_24777	IroE protein	Y
3342	MIT1002_3328	contig00043_27709_27080	Imidazole glycerol phosphate synthase amidotransferase subunit (EC 2.4.2.-)	Y
3347	MIT1002_3333	contig00043_32544_32714	hypothetical protein	Y
3350	MIT1002_3336	contig00043_33972_33400	putative lipoprotein	Y
3351	MIT1002_3337	contig00043_34398_34153	hypothetical protein	Y
3352	MIT1002_3338	contig00043_35021_34539	hypothetical protein	Y
3354	MIT1002_3340	contig00043_36197_37501	Maltodextrin glucosidase (EC 3.2.1.20)	Y
3355	MIT1002_3341	contig00043_37587_37805	putative orphan protein	Y
3356	MIT1002_3342	contig00043_38071_38934	Mobile element protein	Y
3361	MIT1002_3348	contig00044_2549_2085	Thiol peroxidase, Bcp-type (EC 1.11.1.15)	Y
3372	MIT1002_3359	contig00044_13188_12451	Short-chain dehydrogenase/reductase SDR	Y
3379	MIT1002_3366	contig00044_18719_21433	DNA gyrase subunit A (EC 5.99.1.3)	Y
3380	MIT1002_3367	contig00044_21564_22664	Phosphoserine aminotransferase (EC 2.6.1.52)	Y
3387	MIT1002_3374	contig00044_29896_31065	Heat shock (predicted periplasmic) protein YciM, precursor	Y
3411	MIT1002_3398	contig00045_18574_18212	hypothetical protein	Y
3418	MIT1002_3406	contig00045_24160_24831	hypothetical protein	Y
3432	MIT1002_3421	contig00046_2647_3096	hypothetical protein	Y
3437	MIT1002_3426	contig00046_6750_7301	Protein ydjA	Y
3445	MIT1002_3434	contig00046_13998_12976	Rare lipoprotein A precursor	Y
3457	MIT1002_3446	contig00046_28045_28749	hypothetical protein	Y
3460	MIT1002_3449	contig00046_30097_30726	Cell division protein FtsJ / Ribosomal RNA large subunit methyltransferase J (EC 2.1.1.-)	Y
3467	MIT1002_3456	contig00046_39376_39534	hypothetical protein	Y
3478	MIT1002_3467	contig00047_10795_11418	Oxidoreductase (EC 1.1.1.-)	Y
3479	MIT1002_3468	contig00047_11559_12377	tRNA (adenine37-N(6)-)-methyltransferase TrmN6	Y
3495	MIT1002_3483	contig00047_29427_29822	Cell division inhibitor	Y
3496	MIT1002_3484	contig00047_29833_30537	Short-chain dehydrogenase/reductase SDR	Y
3504	MIT1002_3492	contig00047_38067_38909	S-formylglutathione hydrolase (EC 3.1.2.12)	Y
3505	MIT1002_3493	contig00048_1771_173	sensor histidine kinase	Y
3515	MIT1002_3503	contig00048_11673_12638	3-oxoacyl-[acyl-carrier-protein] synthase, KASIII (EC 2.3.1.41)	Y
3520	MIT1002_3508	contig00048_16381_17232	Aminodeoxychorismate lyase (EC 4.1.3.38)	Y
3524	MIT1002_3512	contig00048_20050_20832	Putative deoxyribonuclease YcfH	Y
3525	MIT1002_3513	contig00048_20869_21426	Pyridoxamine 5'-phosphate oxidase-related, FMN-binding protein	Y
3526	MIT1002_3514	contig00048_22244_21612	NAD-dependent epimerase/dehydratase	Y
3534	MIT1002_3522	contig00048_31275_33398	Enoyl-CoA hydratase (EC 4.2.1.17) / Delta(3)-cis-delta(2)-trans-enoyl-CoA isomerase (EC 5.3.3.8) / 3-hydroxyacyl-CoA dehydrogenase (EC 1.1.1.35) / 3-hydroxybutyryl-CoA epimerase (EC 5.1.2.3)	Y
3535	MIT1002_3523	contig00048_33559_34740	3-ketoacyl-CoA thiolase (EC 2.3.1.16) @ Acetyl-CoA acetyltransferase (EC 2.3.1.9)	Y
3542	MIT1002_3532	contig00049_8018_3846	DNA-directed RNA polymerase beta' subunit (EC 2.7.7.6)	Y
3543	MIT1002_3533	contig00049_12128_8100	DNA-directed RNA polymerase beta subunit (EC 2.7.7.6)	Y
3561	MIT1002_3551	contig00049_27622_27080	lipoprotein Blc	Y
3562	MIT1002_3552	contig00049_27878_28828	oxidoreductase, aldo/keto reductase family	Y
3563	MIT1002_3553	contig00049_28852_29235	Hypothetical protein YaeR with similarity to glyoxylase family	Y
3569	MIT1002_3559	contig00049_35216_35923	FolM Alternative dihydrofolate reductase 1	Y
3608	MIT1002_3599	contig00051_14181_11134	Acriflavin resistance protein	Y
3609	MIT1002_3600	contig00051_15318_14185	Probable Co/Zn/Cd efflux system membrane fusion protein	Y
3623	MIT1002_3614	contig00051_29886_28441	Xanthine dehydrogenase, iron-sulfur cluster and FAD-binding subunit A (1.17.1.4)	Y
3625	MIT1002_3616	contig00051_30294_30938	Transcriptional regulator RutR of pyrimidine catabolism (TetR family)	Y
3645	MIT1002_3636	contig00052_18832_16796	High-affinity choline uptake protein BetT	Y
3648	MIT1002_3639	contig00052_23040_21307	D-Lactate dehydrogenase (EC 1.1.2.5)	Y
3676	MIT1002_3667	contig00053_20151_21404	Potassium efflux system KefA protein / Small-conductance mechanosensitive channel	Y
3677	MIT1002_3668	contig00053_22739_21558	hypothetical protein	Y
3678	MIT1002_3669	contig00053_23485_22736	FolM Alternative dihydrofolate reductase 1	Y
3680	MIT1002_3671	contig00053_24939_26855	Threonyl-tRNA synthetase (EC 6.1.1.3)	Y
3685	MIT1002_3676	contig00053_30244_28805	Capsular polysaccharide synthesis enzyme CpsA, sugar transferase	Y
3686	MIT1002_3678	contig00054_419_303	hypothetical protein	Y
3687	MIT1002_3679	contig00054_630_448	hypothetical protein	Y
3688	MIT1002_3680	contig00054_879_1049	hypothetical protein	Y
3700	MIT1002_3692	contig00054_13970_12969	Alcohol dehydrogenase (EC 1.1.1.1)	Y
3720	MIT1002_3713	contig00055_2454_1489	Cysteine synthase (EC 2.5.1.47)	Y
3721	MIT1002_3714	contig00055_2726_3562	ATPase associated with various cellular activities, AAA_5	Y
3722	MIT1002_3715	contig00055_3562_4743	hypothetical protein	Y
3748	MIT1002_3742	contig00056_876_1847	hypothetical protein	Y
3754	MIT1002_3748	contig00056_10051_8813	hypothetical protein	Y
3758	MIT1002_3752	contig00056_14582_15463	Glucose-1-phosphate thymidylyltransferase (EC 2.7.7.24)	Y
3791	MIT1002_3785	contig00057_24725_23700	Transcriptional regulator of trehalose utilization, LacI family	Y
3793	MIT1002_3787	contig00057_25042_27300	Trehalose-regulated TonB-dependent outer membrane receptor	Y
3798	MIT1002_3794	contig00058_5422_6264	Metal-dependent hydrolases of the beta-lactamase superfamily I	Y
3800	MIT1002_3796	contig00058_8300_7398	Histone deacetylase/AcuC/AphA family protein	Y
3830	MIT1002_3824	contig00059_18698_16482	Phospholipase D/Transphosphatidylase	Y
3840	MIT1002_3834	contig00060_5055_5690	Acyltransferase family protein	Y
3842	MIT1002_3836	contig00060_9455_7140	FIG00722912: hypothetical protein	Y
3844	MIT1002_3838	contig00060_11172_10618	Glutathione peroxidase (EC 1.11.1.9)	Y
3862	MIT1002_3854	contig00060_23853_23680	hypothetical protein	Y
3873	MIT1002_3866	contig00061_4587_5846	Proton/glutamate symport protein @ Sodium/glutamate symport protein	Y
3881	MIT1002_3874	contig00061_17224_16439	SeqA protein, negative modulator of initiation of replication	Y
3908	MIT1002_3900	contig00062_20477_21760	Peptidase B (EC 3.4.11.23)	Y
3945	MIT1002_3937	contig00064_7629_6613	transcriptional regulator, LacI family	Y
3957	MIT1002_3948	contig00064_20067_19084	hypothetical protein	Y
3958	MIT1002_3949	contig00064_20713_21171	hypothetical protein	Y
3959	MIT1002_3950	contig00064_22172_21189	FIG00952692: hypothetical protein	Y
3974	MIT1002_3965	contig00065_19797_20306	Conserved uncharacterized protein CreA	Y
3975	MIT1002_3966	contig00065_21182_20418	hypothetical protein	Y
3997	MIT1002_3987	contig00067_5608_6843	NADP-dependent malic enzyme (EC 1.1.1.40)	Y
4005	MIT1002_3995	contig00067_12159_13073	thioesterase domain, putative	Y
4009	MIT1002_3999	contig00067_16085_17320	Predicted signal transduction protein	Y
4032	MIT1002_4022	contig00069_355_765	hypothetical protein	Y
4033	MIT1002_4023	contig00069_1065_2267	Carboxynorspermidine dehydrogenase, putative (EC 1.1.1.-)	Y
4035	MIT1002_4025	contig00069_4433_3666	putative lipopolysaccharide biosynthesis glycosyltransferase	Y
4036	MIT1002_4026	contig00069_4792_4517	hypothetical protein	Y
4038	MIT1002_4028	contig00069_5857_7857	LppC putative lipoprotein	Y
4054	MIT1002_4044	contig00070_8537_7251	Probable lipoprotein signal peptide	Y
4068	MIT1002_4061	contig00071_5690_4410	Glutamate-1-semialdehyde aminotransferase (EC 5.4.3.8)	Y
4073	MIT1002_4066	contig00071_12100_12783	hypothetical protein	Y
4078	MIT1002_4072	contig00072_5944_3620	Putative formate dehydrogenase oxidoreductase protein	Y
4087	MIT1002_4081	contig00073_1177_2517	Response regulator NasT	Y
4091	MIT1002_4085	contig00073_4904_4263	Alkylated DNA repair protein	Y
4096	MIT1002_4090	contig00073_10957_8555	Zinc-regulated outer membrane receptor	Y
4105	MIT1002_4100	contig00075_1789_2034	hypothetical protein	Y
4106	MIT1002_4101	contig00075_2143_2262	hypothetical protein	Y
4109	MIT1002_4104	contig00075_4223_4774	hypothetical protein	Y
4134	MIT1002_4128	contig00078_2266_1499	3-oxoacyl-[acyl-carrier protein] reductase (EC 1.1.1.100)	Y
4147	MIT1002_4143	contig00080_2898_1912	Biotin-protein ligase (EC 6.3.4.15) / Biotin operon repressor	Y
4163	MIT1002_4160	contig00083_1837_2466	ATP-dependent Clp protease proteolytic subunit (EC 3.4.21.92)	Y
4195	MIT1002_4194	contig00101_330_1355	Mobile element protein	Y
4199	MIT1002_4201	contig00106_90_1124	Mobile element protein	Y
4201	MIT1002_4204	contig00108_1270_779	CopG protein	Y
4206	MIT1002_4209	contig00113_295_101	hypothetical protein	Y
4213	MIT1002_4213	contig00122_359_27	hypothetical protein	Y
