# Supplementary material for: Heterotroph Interactions Alter Prochlorococcus Transcriptome Dynamics during Extended Periods of Darkness
Source: mSystems. 2018 May 29;3(3):e00040-18. doi: 10.1128/mSystems.00040-18 (PMC5974335; doi:10.1128/mSystems.00040-18)
Supplement: TABLE S5 [file sys003182233st5.xlsx]

## Sheet: Table S5
NCBI ID	NCBI ID_2	NCBI ID_3	Gene Name	Annotation	Consistently in extended darkness axenic cultures, 72-144 hours	Consistently in extended darkness co-cultures, 72-144 hours	Unique to axenic cultures	Unique to co-cultures
NATL2_00021	PMN2A_RS00025	PMN2A_1330		Phosphoribosylformylglycinamidine synthase, synthetase subunit (EC 6.3.5.3)	X		X
NATL2_00121	PMN2A_RS00075	PMN2A_1340		Single-stranded DNA-binding protein	X	X
NATL2_00151	PMN2A_RS00090	PMN2A_1343	grpE	Heat shock protein GrpE	X	X
NATL2_00221	PMN2A_RS00125	PMN2A_1350	gapA	NADPH-dependent glyceraldehyde-3-phosphate dehydrogenase (EC 1.2.1.13)	X		X
NATL2_00331	PMN2A_RS00180	PMN2A_1361	spt	Serine--glyoxylate aminotransferase (EC 2.6.1.45)	X	X
NATL2_00661		PMN2A_1392		hypothetical protein	X		X
NATL2_00961	PMN2A_RS00460	PMN2A_1906		hypothetical protein	X	X
NATL2_01021	PMN2A_RS00485	PMN2A_1420		Chromosome segregation ATPase	X	X
NATL2_01051	PMN2A_RS00505	PMN2A_1423	accC	Biotin carboxylase of acetyl-CoA carboxylase (EC 6.3.4.14)	X	X
NATL2_01081	PMN2A_RS00520	PMN2A_1426		FIG00940178: hypothetical protein		X		X
NATL2_01181	PMN2A_RS00570	PMN2A_1436	sufB	Iron-sulfur cluster assembly protein SufB		X		X
NATL2_01831	PMN2A_RS00885	PMN2A_1497	zntA	Lead, cadmium, zinc and mercury transporting ATPase (EC 3.6.3.3) (EC 3.6.3.5)	X		X
NATL2_01841	PMN2A_RS00890	PMN2A_1498	ycf3	photosystem I assembly related protein Ycf3		X		X
NATL2_01861	PMN2A_RS00900	PMN2A_1500		Two-component response regulator		X		X
NATL2_01891	PMN2A_RS00915	PMN2A_1503		Malonyl CoA-acyl carrier protein transacylase (EC 2.3.1.39)		X		X
NATL2_01961	PMN2A_RS00950	PMN2A_1510	pds	Phytoene desaturase, pro-zeta-carotene producing (EC 1.-.-.-)	X		X
NATL2_02011	PMN2A_RS00975	PMN2A_1515	ndhF	NADH dehydrogenase subunit 5, Involved in CO2 fixation	X		X
NATL2_02041	PMN2A_RS00990	PMN2A_1518		Glucose-1-phosphate adenylyltransferase (EC 2.7.7.27)	X	X
NATL2_02051	PMN2A_RS00995	PMN2A_1519	metF	5,10-methylenetetrahydrofolate reductase (EC 1.5.1.20)		X		X
NATL2_02061	PMN2A_RS01000	PMN2A_1520	csgD	Transcriptional regulator, contains HTH motif		X		X
NATL2_02241	PMN2A_RS01080	PMN2A_1537		Two-component response regulator		X		X
NATL2_02271	PMN2A_RS01095	PMN2A_1540	ndhH	NAD(P)H-quinone oxidoreductase chain H (EC 1.6.5.2)	X		X
NATL2_02331	PMN2A_RS01125	PMN2A_1546	gshB	Glutathione synthetase (EC 6.3.2.3)	X		X
NATL2_02471	PMN2A_RS01185	PMN2A_1558	spoT	GTP pyrophosphokinase (EC 2.7.6.5), (p)ppGpp synthetase II / Guanosine-3',5'-bis(diphosphate) 3'-pyrophosphohydrolase (EC 3.1.7.2)		X		X
NATL2_02511	PMN2A_RS01205	PMN2A_1562	pgk	Phosphoglycerate kinase (EC 2.7.2.3)	X	X
NATL2_02571	PMN2A_RS01235	PMN2A_1568	rplL	LSU ribosomal protein L7/L12 (P1/P2)	X		X
NATL2_02581	PMN2A_RS01240	PMN2A_1569	rplJ	LSU ribosomal protein L10p (P0)		X		X
NATL2_02631	PMN2A_RS01265	PMN2A_1574	clpB2	ClpB protein		X		X
NATL2_02711	PMN2A_RS01300	PMN2A_1581		Sulfate permease	X	X
NATL2_02731	PMN2A_RS01310	PMN2A_1583	hemB	Porphobilinogen synthase (EC 4.2.1.24)		X		X
NATL2_02781	PMN2A_RS01335	PMN2A_1588		FIG00941207: hypothetical protein		X		X
NATL2_02831			psbA	photosystem II protein D1 (PsbA)	X	X
NATL2_02851	PMN2A_RS01365	PMN2A_1594	eda	4-Hydroxy-2-oxoglutarate aldolase (EC 4.1.3.16) / 2-dehydro-3-deoxyphosphogluconate aldolase (EC 4.1.2.14)	X		X
NATL2_02861	PMN2A_RS01370	PMN2A_1595	ftsH	Cell division protein FtsH (EC 3.4.24.-)	X	X
NATL2_02881	PMN2A_RS01380	PMN2A_1597	psbO	Photosystem II manganese-stabilizing protein (PsbO)	X	X
NATL2_02951	PMN2A_RS01410	PMN2A_1603	crtR	Beta-carotene hydroxylase		X		X
NATL2_03211	PMN2A_RS01545	PMN2A_1629	amtB	Ammonium transporter family	X	X
NATL2_03221	PMN2A_RS01550	PMN2A_1630	lytB	4-hydroxy-3-methylbut-2-enyl diphosphate reductase (EC 1.17.1.2)	X	X
NATL2_03261	PMN2A_RS01570	PMN2A_1634		FIG00940511: hypothetical protein	X		X
NATL2_03401	PMN2A_RS01635	PMN2A_1646		Lignostilbene-alpha, beta-dioxygenase		X		X
NATL2_03481	PMN2A_RS01675	PMN2A_1654	chlD	Protoporphyrin IX Mg-chelatase subunit D (EC 6.6.1.1)		X		X
NATL2_03531	PMN2A_RS01700	PMN2A_1659	ndhK	NAD(P)H-quinone oxidoreductase chain K (EC 1.6.5.2)		X		X
NATL2_03581		PMN2A_1664	psbL	Photosystem II protein PsbL	X		X
NATL2_03591	PMN2A_RS01725	PMN2A_1665	psbJ	Photosystem II protein PsbJ	X		X
NATL2_03651	PMN2A_RS01755	PMN2A_1671	cpeB	Phycoerythrin beta chain	X		X
NATL2_03841	PMN2A_RS01855	PMN2A_1689	rpsA1	SSU ribosomal protein S1p	X	X
NATL2_03871	PMN2A_RS01865	PMN2A_1692	psbB	Photosystem II CP47 protein (PsbB)	X	X
NATL2_03971	PMN2A_RS01915	PMN2A_1701		Periplasmic protease		X		X
NATL2_03981	PMN2A_RS01920	PMN2A_1702	petB	Cytochrome b6-f complex subunit, cytochrome b6		X		X
NATL2_03991	PMN2A_RS01925	PMN2A_1703	petD	Cytochrome b6-f complex subunit IV (PetD)		X		X
NATL2_04011	PMN2A_RS01960	PMN2A_1705	mutM	Formamidopyrimidine-DNA glycosylase (EC 3.2.2.23)	X		X
NATL2_04231	PMN2A_RS02075	PMN2A_1723	cobI/cbiL	Cobalt-precorrin-2 C20-methyltransferase (EC 2.1.1.130)	X		X
NATL2_04421	PMN2A_RS02165	PMN2A_1741		Cysteine synthase (EC 2.5.1.47)	X	X
NATL2_04451	PMN2A_RS02180	PMN2A_1744	rpsD	SSU ribosomal protein S4p (S9e)		X		X
NATL2_04621	PMN2A_RS02250	PMN2A_1757		porin homolog	X	X
NATL2_04641	PMN2A_RS02260	PMN2A_1759	chlG	Chlorophyll a synthase ChlG (EC 2.5.1.62)	X		X
NATL2_04661	PMN2A_RS02270	PMN2A_1761	hisF	Imidazole glycerol phosphate synthase cyclase subunit (EC 4.1.3.-)	X	X
NATL2_04731	PMN2A_RS02305	PMN2A_1768	topA	DNA topoisomerase I (EC 5.99.1.2)		X		X
NATL2_04831	PMN2A_RS02355	PMN2A_1778	ctaA	Heme A synthase, cytochrome oxidase biogenesis protein Cox15-CtaA	X		X
NATL2_04881	PMN2A_RS02380	PMN2A_1783	groEL	Heat shock protein 60 family chaperone GroEL	X	X
NATL2_04981	PMN2A_RS02425	PMN2A_1793	petA	Cytochrome b6-f complex subunit, apocytochrome f		X		X
NATL2_04991	PMN2A_RS02430	PMN2A_1794	petC	Cytochrome b6-f complex iron-sulfur subunit PetC1 (Rieske iron sulfur protein EC 1.10.99.1)	X	X
NATL2_05061	PMN2A_RS02460	PMN2A_1801	psaF	photosystem I subunit III precursor, plastocyanin (cyt c553) docking protein (PsaF)		X		X
NATL2_05111	PMN2A_RS02485	PMN2A_1806	gltX	Glutamyl-tRNA synthetase (EC 6.1.1.17) @ Glutamyl-tRNA(Gln) synthetase (EC 6.1.1.24)		X		X
NATL2_05131	PMN2A_RS02505	PMN2A_1808	rplS	LSU ribosomal protein L19p		X		X
NATL2_05151	PMN2A_RS02510	PMN2A_1809	map	Methionine aminopeptidase (EC 3.4.11.18)		X		X
NATL2_05221	PMN2A_RS02545	PMN2A_1816	hemL	Glutamate-1-semialdehyde aminotransferase (EC 5.4.3.8)		X		X
NATL2_05341	PMN2A_RS02605	PMN2A_1828	hemC	Porphobilinogen deaminase (EC 2.5.1.61)		X		X
NATL2_05351	PMN2A_RS02610	PMN2A_1829	rpoD	Group 2 RNA polymerase sigma factor @ RNA polymerase sigma factor RpoD	X		X
NATL2_05511	PMN2A_RS02685	PMN2A_1844		Inorganic pyrophosphatase (EC 3.6.1.1)	X		X
NATL2_05581	PMN2A_RS02720	PMN2A_1851	tal	Transaldolase (EC 2.2.1.2)	X	X
NATL2_05651	PMN2A_RS02755	PMN2A_1858	ilvB	Acetolactate synthase large subunit (EC 2.2.1.6)	X		X
NATL2_05791	PMN2A_RS02825	PMN2A_1872	chlL	Light-independent protochlorophyllide reductase iron-sulfur ATP-binding protein ChlL (EC 1.18.-.-)	X	X
NATL2_05801	PMN2A_RS02830	PMN2A_1873	chlN	Light-independent protochlorophyllide reductase subunit N (EC 1.18.-.-)	X		X
NATL2_05811	PMN2A_RS02835	PMN2A_1874	chlB	Light-independent protochlorophyllide reductase subunit B (EC 1.18.-.-)	X		X
NATL2_05861	PMN2A_RS02860	PMN2A_1879	rbcL	Ribulose bisphosphate carboxylase large chain (EC 4.1.1.39)	X	X
NATL2_05871	PMN2A_RS02865	PMN2A_1880	rbcS	Ribulose bisphosphate carboxylase small chain (EC 4.1.1.39)	X	X
NATL2_05881	PMN2A_RS02870	PMN2A_1881	csoS2	carboxysome shell protein CsoS2		X		X
NATL2_06141	PMN2A_RS03000	PMN2A_0012		COGs COG3339	X		X
NATL2_06191	PMN2A_RS03020	PMN2A_0016	clpB	ClpB protein	X	X
NATL2_06201	PMN2A_RS03025	PMN2A_0017	petE	Plastocyanin	X	X
NATL2_06231	PMN2A_RS03040	PMN2A_0020	glgB	1,4-alpha-glucan (glycogen) branching enzyme, GH-13-type (EC 2.4.1.18)	X	X
NATL2_06391	PMN2A_RS03120	PMN2A_0036		Membrane associated GTPase	X	X
NATL2_06441	PMN2A_RS03145	PMN2A_0041		FIG00942067: hypothetical protein		X		X
NATL2_06521	PMN2A_RS03185	PMN2A_0049	aroA	5-Enolpyruvylshikimate-3-phosphate synthase (EC 2.5.1.19)	X		X
NATL2_06551	PMN2A_RS03200	PMN2A_0052		Omega amidase (Nit2 homolog)	X		X
NATL2_06601	PMN2A_RS03225	PMN2A_0057	acs	Acetyl-coenzyme A synthetase (EC 6.2.1.1)	X		X
NATL2_06701	PMN2A_RS03275	PMN2A_0066		Iron starvation-induced chlorophyll a(b) binding protein IsiA, photosystem II CP43 protein (PsbC) homolog	X	X
NATL2_06991	PMN2A_RS03415	PMN2A_0093	nrdA	Ribonucleotide reductase of class II (coenzyme B12-dependent) (EC 1.17.4.1)		X		X
NATL2_07211	PMN2A_RS03520	PMN2A_0114		FIG00940302: hypothetical protein	X	X
NATL2_07251	PMN2A_RS03540	PMN2A_0118		FIG00943508: hypothetical protein		X		X
NATL2_07551	PMN2A_RS03660	PMN2A_0141	glnA	Glutamine synthetase type I (EC 6.3.1.2)		X		X
NATL2_07561	PMN2A_RS03665	PMN2A_0142	spt, agt	Serine--pyruvate aminotransferase (EC 2.6.1.51) / L-alanine:glyoxylate aminotransferase (EC 2.6.1.44)	X	X
NATL2_07711	PMN2A_RS03735	PMN2A_0157	rpsB	SSU ribosomal protein S2p (SAe)	X	X
NATL2_07761	PMN2A_RS03760	PMN2A_0162	sir	Ferredoxin--sulfite reductase (EC 1.8.7.1)		X		X
NATL2_07781	PMN2A_RS03770	PMN2A_0164	chlP	Geranylgeranyl hydrogenase BchP	X	X
NATL2_07871	PMN2A_RS03815	PMN2A_0173	glpX	Fructose-1,6-bisphosphatase, GlpX type (EC 3.1.3.11) / Sedoheptulose-1,7-bisphosphatase (EC 3.1.3.37)		X		X
NATL2_07881	PMN2A_RS03820	PMN2A_0174	hemA	Glutamyl-tRNA reductase (EC 1.2.1.70)		X		X
NATL2_07901	PMN2A_RS03830	PMN2A_0176	gnd	6-phosphogluconate dehydrogenase, decarboxylating (EC 1.1.1.44)	X	X
NATL2_07941	PMN2A_RS03850	PMN2A_0180	ilvD	Dihydroxy-acid dehydratase (EC 4.2.1.9)	X	X
NATL2_07971	PMN2A_RS03865	PMN2A_0183		Putative lumenal protein, contains 8 pentapeptide repeats, sll0577 homolog		X		X
NATL2_08011	PMN2A_RS03885	PMN2A_0188	cbbA	Fructose-bisphosphate aldolase class I (EC 4.1.2.13)	X	X
NATL2_08061	PMN2A_RS03910	PMN2A_0193	prkB	Phosphoribulokinase (EC 2.7.1.19)	X	X
NATL2_08221	PMN2A_RS03990	PMN2A_0209		NAD dependent epimerase/dehydratase	X		X
NATL2_08251	PMN2A_RS04005	PMN2A_0212		ferritin	X	X
NATL2_08281	PMN2A_RS04020	PMN2A_0215		Iron starvation-induced chlorophyll a(b) binding protein IsiA, photosystem II CP43 protein (PsbC) homolog	X	X
	PMN2A_RS04075	PMN2A_0227		Mg protoporphyrin IX monomethyl ester oxidative cyclase (aerobic) (EC 1.14.13.81)		X		X
NATL2_09111	PMN2A_RS04395	PMN2A_0293		FtsH ATP-dependent protease-like protein	X	X
NATL2_09131	PMN2A_RS04405	PMN2A_0295	pykF	Pyruvate kinase (EC 2.7.1.40)	X	X
NATL2_09151	PMN2A_RS04415	PMN2A_0297		Cell division protein YlmG/Ycf19 (putative), YggT family	X		X
NATL2_09161	PMN2A_RS04420	PMN2A_0298		Predicted transcriptional regulator containing the HTH domain	X		X
NATL2_09181	PMN2A_RS04430	PMN2A_0300	dxs	1-deoxy-D-xylulose 5-phosphate synthase (EC 2.2.1.7)	X	X
NATL2_09211	PMN2A_RS04445	PMN2A_0303		FIG00942767: hypothetical protein	X		X
NATL2_09241	PMN2A_RS04455	PMN2A_0305	rpmB	LSU ribosomal protein L28p	X	X
NATL2_09251	PMN2A_RS04460	PMN2A_0306	htpG	Chaperone protein HtpG	X		X
NATL2_09581	PMN2A_RS04630	PMN2A_0338	pheT	Phenylalanyl-tRNA synthetase beta chain (EC 6.1.1.20)		X		X
NATL2_09801	PMN2A_RS04725	PMN2A_0352	ahpC	Alkyl hydroperoxide reductase subunit C-like protein		X		X
NATL2_09951	PMN2A_RS04795	PMN2A_0366	fmt	Methionyl-tRNA formyltransferase (EC 2.1.2.9)	X		X
NATL2_10081	PMN2A_RS04865	PMN2A_0380	chlH	Protoporphyrin IX Mg-chelatase subunit H (EC 6.6.1.1)	X		X
NATL2_10101	PMN2A_RS04875	PMN2A_0382	tpiA	Triosephosphate isomerase (EC 5.3.1.1)	X		X
NATL2_10501	PMN2A_RS05040	PMN2A_0410		FIG00941148: hypothetical protein	X		X
NATL2_10531	PMN2A_RS05050	PMN2A_0411		AbrB family transciptional regulator	X	X
NATL2_10791	PMN2A_RS05155	PMN2A_0429		hypothetical protein		X		X
NATL2_11021	PMN2A_RS05245	PMN2A_0445	gap3	NAD-dependent glyceraldehyde-3-phosphate dehydrogenase (EC 1.2.1.12)		X		X
NATL2_11351	PMN2A_RS05355	PMN2A_0467		predicted protein family PM-17	X	X
NATL2_11401	PMN2A_RS05375	PMN2A_0470		hypothetical protein	X	X
NATL2_11601	PMN2A_RS05465	PMN2A_0487		hypothetical protein		X		X
NATL2_11621	PMN2A_RS05475	PMN2A_0489		Phytoene dehydrogenase and related proteins	X		X
NATL2_11801		PMN2A_0501		FIG00941805: hypothetical protein	X		X
NATL2_12121	PMN2A_RS05660	PMN2A_0522		hypothetical protein	X		X
NATL2_12181		PMN2A_0525		FIG00942513: hypothetical protein	X	X
NATL2_12341	PMN2A_RS05750	PMN2A_0538		Selenoprotein O and cysteine-containing homologs	X	X
NATL2_12411	PMN2A_RS05770	PMN2A_2046		FIG00943072: hypothetical protein		X		X
NATL2_12461		PMN2A_2049		hypothetical protein		X		X
NATL2_12481	PMN2A_RS05790	PMN2A_0542		FIG00943443: hypothetical protein	X	X
NATL2_12761	PMN2A_RS05880	PMN2A_0558	psbA	photosystem II protein D1 (PsbA)	X	X
NATL2_13291		PMN2A_2088		FIG00943534: hypothetical protein	X	X
NATL2_13341	PMN2A_RS06075	PMN2A_0592		FIG00942845: hypothetical protein		X		X
NATL2_13501	PMN2A_RS06115	PMN2A_0598		FIG00940600: hypothetical protein		X		X
NATL2_13821		PMN2A_0619		protein family PM-14		X		X
NATL2_13831	PMN2A_RS06235	PMN2A_0620		FIG00942322: hypothetical protein	X		X
NATL2_13991		PMN2A_0630		hypothetical protein		X		X
NATL2_14071	PMN2A_RS06350	PMN2A_0637		Two-component response regulator	X	X
NATL2_14301	PMN2A_RS06465	PMN2A_0660	clpC	ATP-dependent Clp protease, ATP-binding subunit ClpC / Negative regulator of genetic competence clcC/mecB	X	X
NATL2_14311	PMN2A_RS06470	PMN2A_0661	gldA	Glycerol dehydrogenase (EC 1.1.1.6)	X		X
NATL2_14361	PMN2A_RS06495	PMN2A_0666		Ubiquinone biosynthesis monooxygenase UbiB	X		X
NATL2_14421	PMN2A_RS06515	PMN2A_0670	prsA	Ribose-phosphate pyrophosphokinase (EC 2.7.6.1)		X		X
NATL2_14431	PMN2A_RS06520	PMN2A_0671	pepN	Membrane alanine aminopeptidase N (EC 3.4.11.2)	X		X
NATL2_14471	PMN2A_RS06545	PMN2A_0675	petH	Ferredoxin-NADP(+) reductase (EC 1.18.1.2)	X		X
NATL2_14521	PMN2A_RS06565	PMN2A_0679		DNA helicase related to phage enzyme		X		X
NATL2_14581	PMN2A_RS06595	PMN2A_0685		FIG00940954: hypothetical protein		X		X
NATL2_14591	PMN2A_RS06600	PMN2A_0686	leuA	2-isopropylmalate synthase (EC 2.3.3.13)		X		X
NATL2_14641	PMN2A_RS06625	PMN2A_0691		Thioredoxin		X		X
NATL2_14711	PMN2A_RS06645	PMN2A_0696	lasT	tRNA:Cm32/Um32 methyltransferase	X		X
NATL2_14941	PMN2A_RS06755	PMN2A_0717	pcbH	chlorophyll a/b binding light harvesting protein PcbH	X	X
NATL2_14951	PMN2A_RS06760	PMN2A_0718		Iron starvation-induced chlorophyll a(b) binding protein IsiA, photosystem II CP43 protein (PsbC) homolog	X	X
NATL2_14961	PMN2A_RS06765	PMN2A_0719		Iron starvation-induced chlorophyll a(b) binding protein IsiA, photosystem II CP43 protein (PsbC) homolog	X	X
NATL2_14991	PMN2A_RS06775	PMN2A_0721		Predicted protein family PM-20	X		X
NATL2_15001	PMN2A_RS06780	PMN2A_0722		Iron starvation-induced chlorophyll a(b) binding protein IsiA, photosystem II CP43 protein (PsbC) homolog	X	X
NATL2_15011	PMN2A_RS06785	PMN2A_0723		Iron starvation-induced chlorophyll a(b) binding protein IsiA, photosystem II CP43 protein (PsbC) homolog	X	X
NATL2_15121	PMN2A_RS06840	PMN2A_0734		hypothetical protein	X	X
NATL2_15131	PMN2A_RS06845	PMN2A_0735	psbA	photosystem II protein D1 (PsbA)	X	X
NATL2_15141	PMN2A_RS06850	PMN2A_0736		Methionyl-tRNA synthetase-related protein	X	X
NATL2_15291	PMN2A_RS06920	PMN2A_0750		putative sodium-dependent transporter, NSS family		X		X
NATL2_15321	PMN2A_RS06935	PMN2A_0753	pntB	NAD(P) transhydrogenase subunit beta (EC 1.6.1.2)	X		X
NATL2_15351	PMN2A_RS06950	PMN2A_0756		Possible 7kD DNA-binding domain	X	X
NATL2_15401	PMN2A_RS06975	PMN2A_0761		Putative chaperon-like protein Ycf39 for quinone binding in Photosystem II	X		X
NATL2_15461	PMN2A_RS07005	PMN2A_0767	psbD	photosystem II protein D2 (PsbD)	X	X
NATL2_15471	PMN2A_RS07010	PMN2A_0768	psbC	Photosystem II CP43 protein (PsbC)	X	X
NATL2_15561	PMN2A_RS07060	PMN2A_0777		porin-like protein		X		X
NATL2_15571	PMN2A_RS07065	PMN2A_0778	glyQ	Glycyl-tRNA synthetase alpha chain (EC 6.1.1.14)	X		X
NATL2_15581	PMN2A_RS07070	PMN2A_0779		FIG00943095: hypothetical protein		X		X
NATL2_15791	PMN2A_RS07155	PMN2A_0792	psbF	Cytochrome b559 beta chain (PsbF)	X		X
NATL2_15801	PMN2A_RS07160	PMN2A_0793		FIG00942004: hypothetical protein	X	X
NATL2_15821	PMN2A_RS07165	PMN2A_0794	isiB	Flavodoxin 1	X	X
NATL2_15921	PMN2A_RS07210	PMN2A_0804		FIG137771: hypothetical protein		X		X
NATL2_15951	PMN2A_RS07225	PMN2A_0807	serS	Seryl-tRNA synthetase (EC 6.1.1.11)	X		X
NATL2_15961	PMN2A_RS07230	PMN2A_0808		Membrane-associated zinc metalloprotease	X		X
NATL2_15981	PMN2A_RS07240	PMN2A_0810		Polyribonucleotide nucleotidyltransferase (EC 2.7.7.8)		X		X
NATL2_16121	PMN2A_RS07315	PMN2A_0823		hypothetical protein	X		X
NATL2_16131	PMN2A_RS07320	PMN2A_0824		putative Uncharacterized conserved protein	X		X
NATL2_16211	PMN2A_RS07340	PMN2A_0828	lexA	SOS-response repressor and protease LexA (EC 3.4.21.88)		X		X
NATL2_16221	PMN2A_RS07345	PMN2A_0829	argF	Ornithine carbamoyltransferase (EC 2.1.3.3)	X		X
NATL2_16241	PMN2A_RS07350	PMN2A_0830	ftsH	Cell division protein FtsH (EC 3.4.24.-)	X	X
NATL2_16451	PMN2A_RS07440	PMN2A_0850		FIG00940766: hypothetical protein	X	X
NATL2_16471	PMN2A_RS07450	PMN2A_0852	rpsP	SSU ribosomal protein S16p	X	X
NATL2_16481	PMN2A_RS07455	PMN2A_0853		Signal recognition particle, subunit Ffh SRP54 (TC 3.A.5.1.1)	X		X
NATL2_16491	PMN2A_RS07460	PMN2A_0854		Cell division protein ZipN/Ftn2/Arc6, specific for cyanobacteria and chloroplast	X	X
NATL2_16551	PMN2A_RS07490	PMN2A_0860		peptidylprolyl isomerase, FKBP-type( EC:5.2.1.8 )		X		X
NATL2_16561	PMN2A_RS07495	PMN2A_0861		Nickel-dependent superoxide dismutase (EC 1.15.1.1)	X	X
NATL2_16631	PMN2A_RS07530	PMN2A_0867		Acetylornithine aminotransferase (EC 2.6.1.11)		X		X
NATL2_16761	PMN2A_RS07595	PMN2A_0879		ATP-dependent Clp protease proteolytic subunit (EC 3.4.21.92)		X		X
NATL2_16891	PMN2A_RS07660	PMN2A_0892	himA	Bacterial histone-like DNA-binding protein	X	X
NATL2_17201	PMN2A_RS07810	PMN2A_0921		Putative lumenal protein, contains 8 pentapeptide repeats, sll0577 homolog	X	X
NATL2_17341	PMN2A_RS07880	PMN2A_0934	cikA	Circadian input kinase A	X		X
NATL2_17471	PMN2A_RS07935	PMN2A_0944		possible Hemagglutinin-neuraminidase	X	X
NATL2_17791	PMN2A_RS08075	PMN2A_0968	groEL	Heat shock protein 60 family chaperone GroEL	X	X
NATL2_17801	PMN2A_RS08080	PMN2A_0969	groES	Heat shock protein 60 family co-chaperone GroES	X	X
NATL2_17811	PMN2A_RS08085	PMN2A_0970	atpD	ATP synthase beta chain (EC 3.6.3.14)		X		X
NATL2_17831	PMN2A_RS08095	PMN2A_0972		Plastid and cyanobacterial ribosome-associated protein PSRP-3	X		X
NATL2_17911	PMN2A_RS08135	PMN2A_0980	atpG	ATP synthase gamma chain (EC 3.6.3.14)	X		X
NATL2_17921	PMN2A_RS08140	PMN2A_0981	atpA	ATP synthase alpha chain (EC 3.6.3.14)	X	X
NATL2_17931	PMN2A_RS08145	PMN2A_0982	atpH	ATP synthase delta chain (EC 3.6.3.14)	X		X
NATL2_17951	PMN2A_RS08155	PMN2A_0984		ATP synthase B' chain (EC 3.6.3.14)		X		X
NATL2_17971	PMN2A_RS08165	PMN2A_0986	atpB	ATP synthase A chain (EC 3.6.3.14)	X	X
NATL2_18261	PMN2A_RS08305	PMN2A_1014	rpoC2	DNA-directed RNA polymerase delta (= beta'') subunit (EC 2.7.7.6)	X	X
NATL2_18281	PMN2A_RS08315	PMN2A_1016	rpoB	DNA-directed RNA polymerase beta subunit (EC 2.7.7.6)	X	X
NATL2_18321	PMN2A_RS08335	PMN2A_1020	rpi	Ribose 5-phosphate isomerase A (EC 5.3.1.6)	X		X
NATL2_18331	PMN2A_RS08340	PMN2A_1021		Serine proteases, trypsin family:Chymotrypsin serine protease...		X		X
NATL2_18341	PMN2A_RS08345	PMN2A_1022		FIG000325: clustered with transcription termination protein NusA	X	X
NATL2_18351	PMN2A_RS08350	PMN2A_1023	nusA	Transcription termination protein NusA	X		X
NATL2_18371	PMN2A_RS08360	PMN2A_1025	infB	Translation initiation factor 2	X	X
NATL2_18391	PMN2A_RS08375	PMN2A_1027	folE	GTP cyclohydrolase I (EC 3.5.4.16) type 1		X		X
NATL2_18491	PMN2A_RS08425	PMN2A_1037		Putative metal chaperone, involved in Zn homeostasis, GTPase of COG0523 family	X		X
NATL2_18501	PMN2A_RS08430	PMN2A_1038		High-affnity carbon uptake protein Hat/HatR	X		X
NATL2_18671	PMN2A_RS08510	PMN2A_1055	ureC	Urease alpha subunit (EC 3.5.1.5)		X		X
NATL2_18801	PMN2A_RS08550	PMN2A_1063		SAM radical protein, elongator protein	X		X
NATL2_18831	PMN2A_RS08565	PMN2A_1066		L,L-diaminopimelate aminotransferase (EC 2.6.1.83)	X		X
NATL2_18841	PMN2A_RS08570	PMN2A_1067	rne	Cytoplasmic axial filament protein CafA and Ribonuclease G (EC 3.1.4.-) @ Ribonuclease E (EC 3.1.26.12)		X		X
NATL2_18861	PMN2A_RS08580	PMN2A_1069		Nucleoside-diphosphate-sugar pyrophosphorylase involved in lipopolysaccharide biosynthesis/translation initiation factor 2B, gamma/epsilon subunits (eIF-2Bgamma/eIF-2Bepsilon)		X		X
NATL2_18911	PMN2A_RS08605	PMN2A_1074	tufA	Translation elongation factor Tu	X	X
NATL2_18921	PMN2A_RS08610	PMN2A_1075	fusA	Translation elongation factor G		X		X
NATL2_18991	PMN2A_RS08645	PMN2A_1082	psaA	photosystem I P700 chlorophyll a apoprotein subunit Ia (PsaA)	X	X
NATL2_19001	PMN2A_RS08650	PMN2A_1083	psaB	photosystem I P700 chlorophyll a apoprotein subunit Ib (PsaB)	X	X
NATL2_19011	PMN2A_RS08655	PMN2A_1084	psaL	photosystem I subunit XI (PsaL)	X		X
NATL2_19231	PMN2A_RS08765	PMN2A_1101	rpmE	LSU ribosomal protein L31p		X		X
NATL2_19251	PMN2A_RS08775	PMN2A_1103	rplM	LSU ribosomal protein L13p (L13Ae)		X		X
NATL2_19271	PMN2A_RS08785	PMN2A_1105	rplQ	LSU ribosomal protein L17p		X		X
NATL2_19281	PMN2A_RS08790	PMN2A_1106	rpoA	DNA-directed RNA polymerase alpha subunit (EC 2.7.7.6)		X		X
NATL2_19301	PMN2A_RS08800	PMN2A_1108	rpsM	SSU ribosomal protein S13p (S18e)		X		X
NATL2_19361	PMN2A_RS08830	PMN2A_1115	rplF	LSU ribosomal protein L6p (L9e)	X	X
NATL2_19431	PMN2A_RS08860	PMN2A_1122	rplP	LSU ribosomal protein L16p (L10e)		X		X
NATL2_19441	PMN2A_RS08865	PMN2A_1123	rpsC	SSU ribosomal protein S3p (S3e)	X	X
NATL2_19471	PMN2A_RS08880	PMN2A_1126	rplB	LSU ribosomal protein L2p (L8e)		X		X
NATL2_19491	PMN2A_RS08890	PMN2A_1128	rplD	LSU ribosomal protein L4p (L1e)	X		X
NATL2_19501	PMN2A_RS08895	PMN2A_1129	rplC	LSU ribosomal protein L3p (L3e)	X	X
NATL2_19601	PMN2A_RS08950	PMN2A_1139		Hypothetical membrane protein, PMM1568 homolog	X	X
NATL2_19701	PMN2A_RS09005	PMN2A_1149		Anthranilate synthase, aminase component (EC 4.1.3.27)	X		X
NATL2_19711	PMN2A_RS09010	PMN2A_1150	psaD	photosystem I subunit II (PsaD)		X		X
NATL2_19721	PMN2A_RS09015	PMN2A_1151		Signal transduction histidine kinase		X		X
NATL2_19961	PMN2A_RS09135	PMN2A_1174		Possible alpha/beta hydrolase superfamily, slr1235 homolog	X		X
NATL2_19991	PMN2A_RS09150	PMN2A_1177		FIG00941479: hypothetical protein	X		X
NATL2_20081	PMN2A_RS09200	PMN2A_1186	fabF	3-oxoacyl-[acyl-carrier-protein] synthase, KASII (EC 2.3.1.41)		X		X
NATL2_20091	PMN2A_RS09205	PMN2A_1187	tktA	Transketolase (EC 2.2.1.1)		X		X
NATL2_20101	PMN2A_RS09210	PMN2A_1188	thiC	Thiamin biosynthesis protein ThiC	X	X
NATL2_20181	PMN2A_RS09250	PMN2A_1196		two component transcriptional regulator, winged helix family		X		X
NATL2_20211	PMN2A_RS09265	PMN2A_1199	mreB	Rod shape-determining protein MreB		X		X
NATL2_20241	PMN2A_RS09280	PMN2A_1202	sam1	Adenosylhomocysteinase (EC 3.3.1.1)	X		X
NATL2_20291	PMN2A_RS09305	PMN2A_1207		Cyanobacteria-specific RpoD-like sigma factor, type-6	X	X
NATL2_20301	PMN2A_RS09310	PMN2A_1208	mgtE	Magnesium transporter	X	X
NATL2_20351	PMN2A_RS09335	PMN2A_1213	gyrB	DNA gyrase subunit B (EC 5.99.1.3)		X		X
NATL2_20431	PMN2A_RS09375	PMN2A_1221	gmd	GDP-mannose 4,6-dehydratase (EC 4.2.1.47)	X	X
NATL2_20491	PMN2A_RS09405	PMN2A_1226	yapH	YapH protein	X	X
NATL2_20501	PMN2A_RS09410	PMN2A_1227		FIG00943251: hypothetical protein	X	X
NATL2_20751	PMN2A_RS09535	PMN2A_1250		Zn-dependent hydrolase, RNA-metabolising	X	X
NATL2_20861	PMN2A_RS09585	PMN2A_1260	rplT	LSU ribosomal protein L20p	X		X
NATL2_20901	PMN2A_RS09605	PMN2A_1264	sqdB	Sulfolipid (UDP-sulfoquinovose) biosynthesis protein	X	X
NATL2_20961	PMN2A_RS09635	PMN2A_1270		FIG00940361: hypothetical protein		X		X
NATL2_20981	PMN2A_RS09645	PMN2A_1272	rplI	LSU ribosomal protein L9p		X		X
NATL2_20991	PMN2A_RS09650	PMN2A_1273	dnaB	Replicative DNA helicase (EC 3.6.1.-)	X		X
NATL2_21081	PMN2A_RS09690	PMN2A_1281	valS	Valyl-tRNA synthetase (EC 6.1.1.9)	X		X
NATL2_21181	PMN2A_RS09745	PMN2A_1291	pyrG	CTP synthase (EC 6.3.4.2)		X		X
NATL2_21331	PMN2A_RS09820	PMN2A_1305		Cyanobacteria-specific RpoD-like sigma factor, type-13	X		X
NATL2_21361	PMN2A_RS09835	PMN2A_1308	acnB	Aconitate hydratase 2 (EC 4.2.1.3)	X		X
NATL2_21421	PMN2A_RS09860	PMN2A_1313	dnaK	Chaperone protein DnaK	X	X
NATL2_21431	PMN2A_RS09865	PMN2A_1314	aroE	Shikimate 5-dehydrogenase I alpha (EC 1.1.1.25)	X		X
NATL2_21451	PMN2A_RS09875	PMN2A_1316	rpsF	SSU ribosomal protein S6p	X		X
NATL2_21551	PMN2A_RS09925	PMN2A_1325	ubiB	Ubiquinone biosynthesis monooxygenase UbiB		X		X
(unannotated)			rnpB	rnpB: catalytic subunit of Rnase P	X	X
