# Supplementary material for: Heterotroph Interactions Alter Prochlorococcus Transcriptome Dynamics during Extended Periods of Darkness
Source: mSystems. 2018 May 29;3(3):e00040-18. doi: 10.1128/mSystems.00040-18 (PMC5974335; doi:10.1128/mSystems.00040-18)
Supplement: TABLE S6 [file sys003182233st6.xlsx]

## Sheet: Table S6A
Timepoint (hours)	Hours past expected sunrise	Differentially abundant transcripts	% of transcriptome
36	1	885	21.0064
40	5	866	20.5554
48	13	907	21.5286

## Sheet: Table S6B
RAST_region_ID	1hr extended darkness (dark/diel)	5hr extended darkness (dark/diel)	RAST_Annotation
contig00001_17088_18476	-3.74782	-1.10661	Succinate-semialdehyde dehydrogenase [NAD] (EC 1.2.1.24)
contig00001_49601_48309	-0.776147	-0.644534	Phosphoribosylamine--glycine ligase (EC 6.3.4.13)
contig00001_56191_57810	-2.00844	-1.49534	amidotransferase-related protein
contig00001_66641_65697	-2.54089	-1.26622	hypothetical protein
contig00001_72457_70571	-1.29083	-1.07676	Cytochrome c-type biogenesis protein DsbD, protein-disulfide reductase (EC 1.8.1.8)
contig00001_100777_100595	-2.21545	-2.82341	hypothetical protein
contig00001_150259_150675	-1.29298	-0.634105	Hypothetical protein YaeJ with similarity to translation release factor
contig00001_209146_206783	1.70876	1.94958	TonB-dependent receptor
contig00001_247819_247355	-1.62679	-1.14295	Chemotaxis protein CheX
contig00001_248282_247809	-1.0676	-1.12401	Zinc uptake regulation protein ZUR
contig00001_265222_266301	-2.01498	-0.817865	Ferrochelatase, protoheme ferro-lyase (EC 4.99.1.1)
contig00001_266395_266796	-2.63835	-1.50459	hypothetical protein
contig00001_277347_276439	-1.43613	-1.2117	Homocysteine S-methyltransferase (EC 2.1.1.10)
contig00001_288714_289418	-1.70227	-3.12692	FIG006285: hypothetical protein
contig00002_34613_35050	-1.80056	-1.22171	hypothetical protein
contig00002_87635_89017	-2.30061	-1.55748	Multi antimicrobial extrusion protein (Na(+)/drug antiporter), MATE family of MDR efflux pumps
contig00002_134470_134664	-2.28127	-2.3233	hypothetical protein
contig00002_152352_149236	-1.04058	-1.27877	RND multidrug efflux transporter
contig00002_153403_152345	-2.05041	-1.48676	Probable Co/Zn/Cd efflux system membrane fusion protein
contig00002_155343_153535	-1.65313	-1.12106	Lipid A export ATP-binding/permease protein MsbA
contig00002_198264_197140	0.652701	0.524738	Aspartate-semialdehyde dehydrogenase (EC 1.2.1.11)
contig00002_225685_224717	-1.45574	-0.82521	Inner membrane protein YrbG, predicted calcium/sodium:proton antiporter
contig00002_236678_235956	-1.71381	-1.56942	Alpha-aspartyl dipeptidase Peptidase E (EC 3.4.13.21)
contig00002_247093_245273	-1.95882	-1.32342	Lipid A export ATP-binding/permease protein MsbA
contig00003_2424_3329	-2.15638	-0.985951	hypothetical protein
contig00003_7304_8407	-3.09026	-1.55756	Potassium efflux system KefA protein / Small-conductance mechanosensitive channel
contig00003_129951_129796	-1.2905	-0.683338	hypothetical protein
contig00004_54412_53615	-1.7748	-0.762134	Zn-dependent protease with chaperone function PA4632
contig00004_109634_109116	-1.30387	-1.24999	hypothetical protein
contig00004_137562_138881	-0.594752	-0.513847	Xaa-Pro aminopeptidase (EC 3.4.11.9)
contig00005_69011_69319	-1.61824	-1.13057	STAS domain protein
contig00005_73884_72517	-1.55265	-0.879348	Outer membrane stress sensor protease DegQ, serine protease
contig00005_74401_73967	-2.1986	-0.791848	hypothetical protein
contig00005_92234_92731	-1.67649	-1.16456	hypothetical protein
contig00005_94660_93515	-1.90382	-1.38201	S-adenosylmethionine synthetase (EC 2.5.1.6)
contig00005_114475_113969	0.870814	0.878463	ACT domain protein
contig00006_62772_63503	-1.83483	-1.1521	protein of unknown function DUF541
contig00006_100074_100196	-2.48491	-2.32067	hypothetical protein
contig00007_47725_48558	1.15217	0.835024	ATP synthase A chain (EC 3.6.3.14)
contig00007_97957_97094	-0.789179	-0.622968	Protein YicC
contig00007_103414_102830	-1.07245	-0.919927	FIG003620: Proteophosphoglycan precursor (Fragment)
contig00007_104261_103401	-1.07741	-0.530757	hypothetical protein
contig00007_120410_116538	-1.88635	-1.6138	Uncharacterized protein YtfN
contig00007_122155_120407	-1.69156	-0.975706	Outer membrane protein
contig00008_23260_22487	-2.25406	-1.15593	hypothetical protein
contig00008_64069_65223	-3.01728	-1.63771	permease of the major facilitator superfamily
contig00008_98214_102209	-2.14352	-1.2562	ATP-dependent helicase HrpA
contig00008_104863_105840	-2.22032	-1.15983	Quinone oxidoreductase (EC 1.6.5.5)
contig00009_22188_22655	-1.47183	-0.79958	FKBP-type peptidyl-prolyl cis-trans isomerase slpA (EC 5.2.1.8)
contig00009_48044_48988	-1.32353	-1.11404	GTP-binding protein Era
contig00009_49215_49853	-2.08295	-0.56774	Pyridoxamine 5'-phosphate oxidase (EC 1.4.3.5)
contig00009_75729_74986	-3.29654	-2.04422	Hypothetical protein COG3496
contig00009_97889_98692	-1.1995	-0.614518	CDP-diacylglycerol--serine O-phosphatidyltransferase (EC 2.7.8.8)
contig00010_31665_32228	-1.86992	-1.29056	Alkyl hydroperoxide reductase protein C (EC 1.6.4.-)
contig00010_40891_42555	0.660433	0.529006	Carboxyl-terminal protease
contig00010_63751_61781	-2.82657	-2.02097	High-affinity choline uptake protein BetT
contig00011_38870_40288	-1.42958	-0.929839	Leucine aminopeptidase-related protein
contig00011_44787_45338	-2.30255	-1.66238	hypothetical protein
contig00011_45350_46723	-1.71765	-1.08505	Cytochrome d ubiquinol oxidase subunit I (EC 1.10.3.-)
contig00011_46735_47742	-2.26942	-1.21621	Cytochrome d ubiquinol oxidase subunit II (EC 1.10.3.-)
contig00011_63315_64664	-1.19515	-1.20924	Glutathione reductase (EC 1.8.1.7)
contig00012_3470_2271	-1.31626	-0.667349	2-octaprenyl-3-methyl-6-methoxy-1,4-benzoquinol hydroxylase (EC 1.14.13.-)
contig00012_55479_55988	-2.38456	-1.85457	Non-specific DNA-binding protein Dps / Iron-binding ferritin-like antioxidant protein / Ferroxidase (EC 1.16.3.1)
contig00012_58315_58557	1.74954	1.08208	Outer membrane lipoprotein SmpA, a component of the essential YaeT outer-membrane protein assembly complex
contig00012_67508_66888	-1.29376	-0.591772	FIG137268: Possible translation factor Sua5/YciO/YrdC/YwlC family
contig00012_68884_70632	1.05286	0.887351	Anthranilate synthase, aminase component (EC 4.1.3.27)
contig00012_85238_82716	-2.61961	-1.61129	ABC-type transport system, permease component
contig00012_85937_85239	-2.21181	-0.80507	ABC transporter, ATP-binding protein
contig00012_85954_86610	-2.06246	-0.983894	Arylesterase( EC:3.1.1.2 )
contig00013_27467_26808	-1.64569	-1.02436	hypothetical protein
contig00013_29584_27920	-1.82707	-0.726543	Membrane-bound lytic murein transglycosylase D precursor (EC 3.2.1.-)
contig00013_61204_60098	-2.47642	-1.24831	NADH-flavin oxidoreductase/NADH oxidase( EC:1.6.99.1 )
contig00014_14007_14681	1.36117	0.9794	Transcriptional regulator RutR of pyrimidine catabolism (TetR family)
contig00014_21080_20190	-2.54206	-1.31761	beta-lactamase-like
contig00014_22971_23177	1.28387	0.983525	hypothetical protein
contig00015_2241_4790	2.14143	-1.92591	Nitrite reductase [NAD(P)H] large subunit (EC 1.7.1.4)
contig00016_4738_7569	-2.65294	-1.80728	Excinuclease ABC subunit A
contig00016_26874_27614	-3.13814	-1.91065	2-haloalkanoic acid dehalogenase (EC 3.8.1.2)
contig00016_56397_53299	-1.47954	-1.2811	RND efflux system, inner membrane transporter CmeB
contig00016_57564_56419	-1.71557	-1.00588	RND efflux system, membrane fusion protein CmeA
contig00016_58885_59349	-2.20176	-2.56082	hypothetical protein
contig00017_6541_5198	0.867666	0.593676	Xaa-Pro aminopeptidase family enzyme
contig00017_12680_11028	-1.57123	-1.60153	Choline dehydrogenase (EC 1.1.99.1)
contig00017_14165_12699	-2.27585	-1.5145	Betaine aldehyde dehydrogenase (EC 1.2.1.8)
contig00018_45902_45243	-3.28601	-2.07509	FIG001196: putative membrane protein
contig00018_47007_46000	-2.09406	-1.03775	Putative sulfite oxidase subunit YedY
contig00018_50674_51468	-1.18431	-0.664899	Putative cytochrome c oxidase, subunit I
contig00018_60681_60289	1.24194	0.83876	OsmC/Ohr family protein
contig00018_71962_70313	-1.10581	-0.6757	Electron transfer flavoprotein-ubiquinone oxidoreductase (EC 1.5.5.1)
contig00019_62290_58493	-2.61897	-1.92511	Proline dehydrogenase (EC 1.5.99.8) (Proline oxidase) / Delta-1-pyrroline-5-carboxylate dehydrogenase (EC 1.5.1.12)
contig00020_20167_20045	1.26723	0.994153	hypothetical protein
contig00020_33528_33187	-2.9987	-2.99208	hypothetical protein
contig00020_42851_42729	-4.11738	-0.924293	hypothetical protein
contig00020_61961_62941	0.640802	0.740307	hypothetical protein
contig00020_63332_63691	-1.07477	0.76039	putative sensor histidine kinase with PAS/PAC and Response regulator receiver domains
contig00021_33057_32605	-1.56363	-1.06947	hypothetical protein
contig00021_46752_46318	-1.50968	-1.60845	hypothetical protein
contig00021_53768_53337	-1.55959	-1.05454	hypothetical protein
contig00022_43135_44904	-2.16984	-1.05356	putative choline-glycine betaine transporter
contig00022_67586_66411	-1.38806	-1.18649	Homolog of E. coli HemY protein
contig00022_68755_67583	-1.44618	-0.660499	Homolog of E. coli HemX protein
contig00023_27377_28516	1.23968	0.667073	Zinc carboxypeptidase domain protein
contig00023_40436_38352	-2.58379	-1.50084	Signal transduction histidine kinase
contig00023_40977_40525	-1.85838	-1.62421	response regulator receiver protein
contig00023_42481_40967	-2.91405	-0.753681	Phytochrome, two-component sensor histidine kinase (EC 2.7.3.-)
contig00023_72024_71857	-1.64486	-1.71826	DNA-3-methyladenine glycosylase II (EC 3.2.2.21)
contig00024_29511_30194	0.686893	1.0253	Phage shock protein A
contig00024_38324_38043	0.749996	0.769785	hypothetical protein
contig00024_56616_57881	0.553833	0.487971	TPR domain protein, putative component of TonB system
contig00026_7642_8688	-2.11252	-1.6605	Hypothetical protein PA2244 (similar to DNA topoisomerase IB, but possibly involved in glycosyl-transfer)
contig00026_10586_11695	-1.83909	-1.45413	Glutamate 5-kinase (EC 2.7.2.11)
contig00026_11692_12939	-1.17953	-0.98533	Gamma-glutamyl phosphate reductase (EC 1.2.1.41)
contig00026_47030_48607	-1.27128	-0.606023	Cell division protein ZipA
contig00026_48899_50935	-1.14303	-1.04795	DNA ligase (EC 6.5.1.2)
contig00027_615_64	-2.48273	-2.21828	hypothetical protein
contig00027_1694_633	-2.43906	-1.20667	hypothetical protein
contig00027_6060_7301	0.79715	0.618344	Ferric siderophore transport system, periplasmic binding protein TonB
contig00027_42588_41767	-2.53239	-2.1595	Endonuclease VIII
contig00027_56632_57429	1.51917	1.08041	hypothetical protein
contig00028_11251_10421	0.685503	0.829531	hypothetical protein
contig00028_35977_35438	-1.74229	-1.95481	hypothetical protein
contig00028_42210_43256	1.20162	0.696406	S-adenosylmethionine:tRNA ribosyltransferase-isomerase (EC 5.-.-.-)
contig00029_15038_14172	0.61314	0.634626	Flagellar synthesis regulator FleN
contig00030_7863_9119	0.75196	0.554689	response regulator receiver modulated diguanylate cyclase
contig00032_26069_25278	1.00149	1.24059	hypothetical protein
contig00032_26793_26062	1.13792	0.878182	hypothetical protein
contig00032_33688_31871	-1.21225	-0.910286	Excinuclease ABC subunit C
contig00032_36944_35481	-1.61155	-1.34961	Aspartate aminotransferase (EC 2.6.1.1)
contig00032_37834_37082	-1.48016	-1.56091	Conserved domain protein
contig00033_26559_28634	-1.27908	-1.02758	Outer membrane receptor proteins, mostly Fe transport
contig00034_48918_48751	-2.87521	-1.38766	protein of unknown function DUF1328
contig00035_39313_39002	-1.4802	-1.53286	hypothetical protein
contig00035_42759_43955	-1.64861	-1.59679	FIG01200038: hypothetical protein
contig00036_24547_23081	1.06915	1.24142	Cytoplasmic axial filament protein CafA and Ribonuclease G (EC 3.1.4.-)
contig00039_2954_1791	0.895142	0.698733	3-ketoacyl-CoA thiolase (EC 2.3.1.16) @ Acetyl-CoA acetyltransferase (EC 2.3.1.9)
contig00040_2184_2999	1.62872	1.25668	hypothetical protein
contig00040_25175_26992	-1.98494	-1.59144	Sodium/hydrogen exchanger family protein
contig00041_5191_6195	1.39755	1.47649	Tn4652, cointegrate resolution protein T, putative
contig00043_37587_37805	-1.99588	-1.03841	putative orphan protein
contig00043_38071_38934	-2.9778	-1.62171	Mobile element protein
contig00043_41262_39886	-3.81475	-1.04182	hydrolase
contig00044_2549_2085	-1.07287	-2.23463	Thiol peroxidase, Bcp-type (EC 1.11.1.15)
contig00044_36787_37611	1.42358	1.07849	Outer membrane lipoprotein carrier protein LolA
contig00046_6750_7301	-1.34206	-0.991686	Protein ydjA
contig00046_28045_28749	-2.2904	-1.86118	hypothetical protein
contig00046_30097_30726	-0.990865	-0.568025	Cell division protein FtsJ / Ribosomal RNA large subunit methyltransferase J (EC 2.1.1.-)
contig00047_10795_11418	-1.49386	-1.0779	Oxidoreductase (EC 1.1.1.-)
contig00047_26814_25297	-1.3904	-0.706407	hypothetical protein
contig00048_20050_20832	-1.02776	-1.04282	Putative deoxyribonuclease YcfH
contig00049_27878_28828	-2.11752	-1.51421	oxidoreductase, aldo/keto reductase family
contig00049_28852_29235	-1.52157	-1.01821	Hypothetical protein YaeR with similarity to glyoxylase family
contig00049_31475_30258	-1.93279	-1.21341	Predicted sucrose permease, MFS family, FucP subfamily
contig00049_35216_35923	-1.22532	-0.701305	FolM Alternative dihydrofolate reductase 1
contig00050_1119_262	-1.3416	-1.35132	Glutathione S-transferase (EC 2.5.1.18)
contig00051_14181_11134	-1.92421	-1.36389	Acriflavin resistance protein
contig00051_15318_14185	-2.21834	-0.681696	Probable Co/Zn/Cd efflux system membrane fusion protein
contig00052_1406_2065	0.844493	0.9481	Transcriptional regulator, LuxR family
contig00053_20151_21404	-2.2653	-1.40205	Potassium efflux system KefA protein / Small-conductance mechanosensitive channel
contig00053_22739_21558	-2.28889	-1.03916	hypothetical protein
contig00053_23485_22736	-1.4812	-0.950554	FolM Alternative dihydrofolate reductase 1
contig00054_13970_12969	-1.81363	-0.968858	Alcohol dehydrogenase (EC 1.1.1.1)
contig00055_2726_3562	-1.67395	-0.846464	ATPase associated with various cellular activities, AAA_5
contig00055_3562_4743	-1.72507	-0.692389	hypothetical protein
contig00055_4792_5511	-2.05696	-1.17583	hypothetical protein
contig00055_13872_13000	-1.45588	1.04778	D-glycerate 3-kinase (EC 2.7.1.31), plant type
contig00056_14582_15463	0.7209	0.381479	Glucose-1-phosphate thymidylyltransferase (EC 2.7.7.24)
contig00056_24475_26202	-1.35303	-0.969719	Toxin secretion ABC transporter ATP-binding protein
contig00058_3666_5384	0.741503	0.557183	Prolyl-tRNA synthetase (EC 6.1.1.15), bacterial type
contig00058_8300_7398	-2.4236	-1.97945	Histone deacetylase/AcuC/AphA family protein
contig00058_16227_16063	-4.64266	-2.52499	hypothetical protein
contig00058_17013_16288	-5.53061	-2.04806	hypothetical protein
contig00059_18698_16482	-2.81512	-1.27097	Phospholipase D/Transphosphatidylase
contig00063_22747_23634	1.1021	0.739915	hypothetical protein
contig00064_22172_21189	-2.75684	-1.47665	FIG00952692: hypothetical protein
contig00065_21182_20418	-2.47205	-1.35278	hypothetical protein
contig00069_5715_4879	0.877601	0.607657	rRNA small subunit methyltransferase I
contig00069_5857_7857	-1.08975	-0.445522	LppC putative lipoprotein
contig00069_9652_10248	-1.96952	-1.31114	Phosphoheptose isomerase (EC 5.3.1.-)
contig00073_3210_2566	-1.93476	-1.30841	hypothetical protein
contig00083_1837_2466	-1.45658	-0.601666	ATP-dependent Clp protease proteolytic subunit (EC 3.4.21.92)
